# Supplementary material for: Proteome profiling of cerebrospinal fluid reveals biomarker candidates for Parkinson’s disease
Source: Cell Rep Med. 2022 Jun 21;3(6):100661. doi: 10.1016/j.xcrm.2022.100661 (PMC9245058; doi:10.1016/j.xcrm.2022.100661)
Supplement: Table S1. Summary of demographics of both cohorts [file mmc2.xlsx]

## Sheet: HBS
Sample ID	Sex	Disease category	LRKK2_G2019S	GBA_Mutation	Type of GBA mutation	AgeAtVisit	MMSE	UPDRS_Total	UPDRS_Subscale1	UPDRS_Subscale2	UPDRS_Subscale3	UPDRS_Subscale4	Age OnSet	Levodopa	LEDD	Proteins quantified	Samples removed
66	M	PD	NO	NO	NA	77	22	42	1	15	24	2	64	YES	231	1410	Red blood cell contamination
2	M	PD	NO	NO	NA	64	23	37	2	11	20	4	60	YES	580	1327
5	M	HC	NO	NO	NA	71	25	NA	NA	NA	NA	NA	NA	NA	NA	1410
7	M	HC	NO	NO	NA	82	25	NA	NA	NA	NA	NA	NA	NA	NA	1364
28	F	HC	NO	NO	NA	48	25	NA	NA	NA	NA	NA	NA	NA	NA	1424	Red blood cell contamination
50	F	PD	NO	NO	NA	41	25	55	0	11	43	1	41	NO	0	1422
15	M	HC	NO	NO	NA	53	26	NA	NA	NA	NA	NA	NA	NA	NA	1309
16	F	PD	NO	NO	NA	71	26	48	0	13	34	1	71	YES	850	1414
36	M	HC	NO	NO	NA	56	26	NA	NA	NA	NA	NA	NA	NA	NA	1338
38	F	HC	NO	NO	NA	50	26	NA	NA	NA	NA	NA	NA	NA	NA	1350
49	M	PD	NO	NO	NA	60	26	46	2	10	32	2	58	YES	1900	1327
56	M	HC	NO	NO	NA	55	26	NA	NA	NA	NA	NA	NA	NA	NA	1244
62	M	HC	NO	NO	NA	73	26	NA	NA	NA	NA	NA	NA	NA	NA	1385	Red blood cell contamination
74	M	PD	NO	YES	T369M	59	26	66	2	17	43	4	53	YES	600	1319	Red blood cell contamination
6	M	PD	NO	NO	NA	63	27	60	1	13	43	3	56	YES	825	1319
17	F	HC	NO	NO	NA	55	27	NA	NA	NA	NA	NA	NA	NA	NA	1292
25	F	HC	NO	NO	NA	49	27	NA	NA	NA	NA	NA	NA	NA	NA	1432
42	M	HC	NO	NO	NA	67	27	NA	NA	NA	NA	NA	NA	NA	NA	1336
45	M	PD	NO	NO	NA	60	27	28	0	9	15	4	59	YES	2050	1174
60	M	PD	NO	NO	NA	62	27	52	0	9	32	11	61	YES	75	1273
83	M	HC	NO	NO	NA	51	27	NA	NA	NA	NA	NA	NA	NA	NA	1303
91	M	PD	NO	NO	NA	76	27	31	0	9	20	2	67	YES	1320	1289	contamination
14	M	PD	NO	NO	NA	70	28	72	3	14	52	3	50	YES	898.25	1386
18	M	HC	NO	NO	NA	56	28	NA	NA	NA	NA	NA	NA	NA	NA	1394
31	M	PD	NO	NO	NA	67	28	NA	NA	NA	NA	NA	63	NA	NA	1390
39	M	HC	NO	NO	NA	38	28	NA	NA	NA	NA	NA	NA	NA	NA	1423
43	M	HC	NO	NO	NA	51	28	NA	NA	NA	NA	NA	NA	NA	NA	1298
46	M	PD	NO	NO	NA	59	28	NA	NA	NA	NA	NA	57	NA	NA	1385
55	M	HC	NO	NO	NA	53	28	NA	NA	NA	NA	NA	NA	NA	NA	1418
58	F	HC	NO	NO	NA	73	28	NA	NA	NA	NA	NA	NA	NA	NA	1412
59	M	HC	NO	NO	NA	57	28	6	0	0	6	0	NA	NA	NA	1443
61	M	HC	NO	NO	NA	61	28	NA	NA	NA	NA	NA	NA	NA	NA	1435
63	F	HC	NO	NO	NA	53	28	NA	NA	NA	NA	NA	NA	NA	NA	1279
64	M	HC	NO	NO	NA	62	28	NA	NA	NA	NA	NA	NA	NA	NA	1399
67	M	HC	NO	NO	NA	48	28	NA	NA	NA	NA	NA	NA	NA	NA	1382	Red blood cell contamination
72	F	PD	NO	YES	R120W	60	28	23	3	7	12	1	58	NO	475	1407	Red blood cell contamination
77	M	PD	NO	NO	NA	72	28	35	0	8	23	4	65	YES	720	1303
80	M	PD	NO	NO	NA	59	28	39	2	9	24	4	56	YES	900	1246	Red blood cell contamination
84	M	PD	NO	YES	E326K/E326K	61	28	33	1	10	22	0	58	NO	50	1024	PCA
87	M	PD	NO	NO	NA	44	28	26	5	11	3	7	34	YES	156	1365
88	F	PD	NO	NO	NA	69	28	36	2	9	17	8	61	YES	375	1319
93	M	PD	NO	NO	NA	71	28	22	2	11	7	2	68	YES	400	1164
8	F	PD	NO	NO	NA	75	29	34	3	11	15	5	69	NA	NA	1449
9	M	PD	NO	NO	NA	69	29	69	0	16	49	4	63	YES	250	1420
12	F	PD	NO	NO	NA	70	29	40	5	13	12	10	62	YES	980	1417
13	M	PD	NO	NO	NA	67	29	NA	NA	NA	NA	NA	63	YES	550	1414	Red blood cell contamination
24	F	HC	NO	NO	NA	69	29	NA	NA	NA	NA	NA	NA	NA	NA	1462	Red blood cell contamination
26	M	PD	NO	NO	NA	69	29	47	0	18	24	5	61	YES	225	1381
32	M	PD	NO	NO	NA	59	29	NA	NA	NA	NA	NA	51	YES	750	1377
33	M	HC	NO	NO	NA	57	29	NA	NA	NA	NA	NA	NA	NA	NA	1407
34	M	HC	NO	NO	NA	67	29	NA	NA	NA	NA	NA	NA	NA	NA	1292
40	M	HC	NO	NO	NA	51	29	NA	NA	NA	NA	NA	NA	NA	NA	1400
41	M	HC	NO	NO	NA	54	29	NA	NA	NA	NA	NA	NA	NA	NA	1302	Red blood cell contamination
47	M	PD	NO	NO	NA	61	29	39	1	14	21	3	59	YES	88	1377
48	M	PD	NO	NO	NA	65	29	35	0	8	26	1	65	YES	300	1219
52	F	HC	NO	NO	NA	38	29	NA	NA	NA	NA	NA	NA	NA	NA	1380
69	M	HC	NO	NO	NA	56	29	NA	NA	NA	NA	NA	NA	NA	NA	1347
70	M	HC	NO	NO	NA	54	29	NA	NA	NA	NA	NA	NA	NA	NA	1399
79	F	HC	NO	NO	NA	57	29	NA	NA	NA	NA	NA	NA	NA	NA	1349
86	M	PD	NO	NO	NA	42	29	35	0	7	27	1	36	NA	NA	1317
4_190807201626	F	PD	NO	YES	E326K	61	29	61	0	14	47	0	57	NO	240	1322
1	M	PD	NO	NO	NA	49	30	26	1	7	13	5	48	YES	1475	1342
10	F	HC	NO	NO	NA	61	30	NA	NA	NA	NA	NA	NA	NA	NA	1439
11	F	PD	NO	NO	NA	76	30	43	0	3	34	6	66	YES	169	1434
19	F	HC	NO	NO	NA	68	30	NA	NA	NA	NA	NA	NA	NA	NA	1419
20	F	HC	NO	NO	NA	55	30	NA	NA	NA	NA	NA	NA	NA	NA	1409
21	F	HC	NO	NO	NA	55	30	NA	NA	NA	NA	NA	NA	NA	NA	1440
22	M	PD	YES	NO	NA	64	30	50	1	14	34	1	64	NO	0	1369
23	M	HC	NO	NO	NA	45	30	NA	NA	NA	NA	NA	NA	NA	NA	1386
27	M	PD	NO	NO	NA	70	30	43	0	11	28	4	66	YES	450	1415
29	M	HC	NO	NO	NA	59	30	NA	NA	NA	NA	NA	NA	NA	NA	1294
30	F	PD	NO	NO	NA	60	30	24	0	3	21	0	58	NA	NA	1347
35	F	PD	NO	YES	E326K	65	30	29	1	3	23	2	62	YES	300	1439	Red blood cell contamination
37	F	HC	NO	NO	NA	46	30	NA	NA	NA	NA	NA	NA	NA	NA	1389
44	M	HC	NO	NO	NA	64	30	NA	NA	NA	NA	NA	NA	NA	NA	1438
51	F	HC	NO	NO	NA	25	30	NA	NA	NA	NA	NA	NA	NA	NA	1454
53	F	HC	NO	NO	NA	58	30	NA	NA	NA	NA	NA	NA	NA	NA	1430
54	F	HC	NO	NO	NA	27	30	0	0	0	0	0	NA	NA	NA	1367
57	M	HC	NO	NO	NA	64	30	19	0	0	19	0	NA	NA	NA	1433	Red blood cell contamination
65	M	PD	NO	NO	NA	62	30	NA	NA	NA	NA	NA	61	NA	NA	1422
68	M	HC	NO	NO	NA	51	30	NA	NA	NA	NA	NA	NA	NA	NA	1343
71	M	PD	NO	NO	NA	62	30	21	1	7	11	2	55	YES	1200	1375
73	M	HC	NO	NO	NA	71	30	NA	NA	NA	NA	NA	NA	NA	NA	1401
75	F	PD	NO	YES	E326K	59	30	33	3	4	21	5	55	YES	650	1358
76	M	PD	NO	NO	NA	58	30	25	0	5	14	6	58	YES	450	1329
78	F	PD	NO	NO	NA	44	30	21	1	5	12	3	41	YES	670	1402
81	M	PD	NO	NO	NA	71	30	15	1	2	10	2	71	YES	598.75	1372	Red blood cell contamination
82	M	PD	NO	NO	NA	56	30	34	3	10	19	2	56	NO	0	1285
85	M	PD	NO	NO	NA	57	30	17	0	4	10	3	55	NO	325	1249
89	M	PD	NO	NO	NA	76	30	38	1	9	23	5	70	YES	500	1311
90	M	PD	NO	NO	NA	51	30	30	2	7	14	7	49	YES	860	1253
92	F	PD	NO	NO	NA	69	30	16	2	5	7	2	63	NO	250	1284
3_190807221833	M	HC	NO	NO	NA	67	30	NA	NA	NA	NA	NA	NA	NA	NA	1350
94	F	HC	NO	NO	NA	70	NA	NA	NA	NA	NA	NA	NA	NA	NA	1214

## Sheet: LCC
Sample ID	Sex	Disease category	LRRK2 G2019S	Age onset	MOCA Score	UPDRS III	Age at visit	Red blood cell count	Red blood cell count units	Total Levodopa equivalent dose	Proteins quantified	Samples removed	study center
119	M	PD	YES	67	12	30	77	0	1	515	1368		6
122	M	PD	NO	68	18	21	70	2	2	0	1276		7
7	F	PD	YES	60	21	17	66	.	NA	1300	1546	Red blood cell contamination	6
38	M	PD	NO	52	21	25	61	.	NA	1480	1565		7
42	M	PD	YES	62	21	10	75	180	1	1674	1596		6
100	F	HC	YES	NA	21	0	63	0	1	NA	1549		6
120	F	HC	YES	NA	21	8	80	4	2	0	1546		7
4	F	HC	YES	NA	22	4	64	2	2	0	1528		7
46	M	PD	NO	62	22	28	66	11	2	500	1503		7
50	F	HC	YES	NA	22	6	55	0	2	0	1409		7
56	F	PD	YES	55	22	74	80	1	2	500	1582		7
60	M	HC	YES	NA	22	6	50	123	2	0	1491		7
63	M	PD	NO	66	22	33	74	.	NA	NA	1548		7
102	M	PD	YES	64	22	18	68	59	2	400	1254		7
16	F	HC	NO	NA	23	0	64	0	1	NA	1575		6
30	M	PD	YES	58	23	13	71	0	1	1940	1445		6
88	M	HC	NO	NA	23	4	56	2	2	0	1436		7
89	M	PD	NO	55	23	31	58	1	2	0	1372		7
109	F	PD	NO	37	23	17	44	1	2	286	1514		7
8	F	HC	NO	NA	24	0	83	2	2	0	1535		7
14	M	PD	NO	54	24	21	59	1	2	580	1500		7
17	M	PD	YES	65	24	14	67	0	1	0	1563	Red blood cell contamination	6
22	M	PD	NO	44	24	35	57	10	2	680	1517		7
24	M	HC	YES	NA	24	10	62	354	2	0	1555		7
47	M	HC	YES	NA	24	8	63	1	2	0	1492		7
65	F	HC	YES	NA	24	NA	77	.	NA	0	1570		10
90	M	PD	YES	23	24	21	39	1	2	346	1534		7
112	M	HC	YES	NA	24	4	29	4	2	0	1526		7
117	M	PD	NO	64	24	28	72	0	2	350	1518		4
3	F	PD	YES	53	25	15	53	60	2	0	1397		7
13	F	PD	YES	43	25	41	60	6	2	250	1578		7
28	M	HC	NO	NA	25	1	53	30	1	NA	1566		6
33	F	HC	NO	NA	25	0	47	0	1	NA	1554		6
37	M	HC	YES	NA	25	5	49	0	2	0	1383		7
45	M	PD	YES	NA	25	41	58	1	2	396	1523		7
94	M	HC	NO	NA	25	0	44	30	1	NA	1512	Red blood cell contamination	6
127	F	PD	YES	47	25	27	55	2	2	459	1597		7
15	F	HC	NO	NA	26	9	74	1	2	0	1521		4
20	M	HC	YES	NA	26	3	66	0	2	0	1479		7
26	M	PD	NO	50	26	42	63	0	2	980	1547		7
48	M	PD	NO	44	26	31	47	0	2	260	1478		7
57	F	HC	YES	NA	26	0	48	0	1	NA	1550		6
67	M	HC	NO	NA	26	NA	42	.	NA	0	1489	Red blood cell contamination	10
72	M	PD	NO	NA	26	NA	59	.	NA	375	1574		10
73	F	HC	NO	NA	26	NA	75	.	NA	0	1571	Red blood cell contamination	10
91	M	HC	YES	NA	26	0	40	0	1	NA	1551		6
99	M	HC	YES	NA	26	4	32	1	2	0	1561		7
106	F	PD	YES	66	26	26	77	0	1	1170	1566		6
110	M	HC	NO	NA	26	0	44	0	1	NA	1543	Red blood cell contamination	6
115	M	PD	YES	45	26	9	61	0	1	1988	1278		6
123	F	HC	YES	NA	26	4	68	.	NA	0	1490		7
124	M	HC	YES	NA	26	0	44	0	2	0	1275		7
128	F	PD	NO	67	26	31	74	5	2	0	1544		7
5	F	PD	NO	62	27	23	68	1	1	200	1463		4
6	F	HC	YES	NA	27	1	51	0	1	NA	1546	Red blood cell contamination	6
18	F	PD	YES	64	27	10	67	8	2	400	1542		7
29	F	PD	YES	40	27	14	45	1	2	250	1564		7
35	M	HC	NO	NA	27	0	59	0	2	0	1471		7
41	F	HC	NO	NA	27	0	50	0	1	NA	1578		6
43	M	PD	NO	52	27	47	64	2	2	810	1415		7
59	F	PD	NO	34	27	26	35	2	NA	200	1496		7
62	M	PD	YES	47	27	20	51	10	1	205	1511		6
66	F	HC	NO	NA	27	NA	37	.	NA	0	1590	Red blood cell contamination	10
76	M	HC	YES	NA	27	NA	57	.	NA	0	1302	Red blood cell contamination	10
93	M	PD	NO	63	27	30	71	1	1	100	1500		7
104	F	HC	YES	NA	27	0	43	0	1	NA	1480		6
114	F	HC	YES	NA	27	0	61	0	1	NA	1596		6
116	M	PD	NO	NA	27	21	57	38	2	0	1455		7
125	M	PD	NO	66	27	40	70	6	2	500	1523		7
9	F	HC	YES	NA	28	3	75	15	2	0	1542		7
23	F	HC	YES	NA	28	3	43	0	2	0	1511		7
27	F	HC	NO	NA	28	0	61	.	NA	0	1465		7
31	M	PD	NO	55	28	NA	62	37	2	560	1499		7
32	F	HC	YES	NA	28	0	57	2	2	0	1557		7
34	M	HC	NO	NA	28	0	45	0	1	NA	1530		6
39	F	PD	NO	42	28	15	44	.	NA	0	1519		7
44	F	HC	NO	NA	28	0	42	0	2	0	1498		7
49	M	HC	YES	NA	28	2	59	1	2	0	1415		7
52	M	HC	NO	NA	28	0	42	10	1	NA	1487	Red blood cell contamination	6
54	F	HC	NO	NA	28	0	71	2	1	0	1527		4
55	F	PD	NO	41	28	8	48	5	2	300	1502		7
64	F	PD	YES	NA	28	NA	54	.	NA	1538.5	191	PCA	10
69	M	HC	NO	NA	28	NA	65	.	NA	0	1406		10
71	F	HC	NO	NA	28	NA	61	.	NA	0	1548	Red blood cell contamination	10
78	F	HC	NO	NA	28	NA	71	.	NA	0	1520	Red blood cell contamination	10
81	F	PD	YES	NA	28	NA	56	.	NA	2346	1202		10
86	M	PD	NO	51	28	18	53	3	2	0	1387		7
92	M	HC	YES	NA	28	0	33	3	2	0	1587		7
95	M	HC	YES	NA	28	0	55	135	2	0	1485		7
103	F	HC	NO	NA	28	0	58	0	1	NA	1547		6
113	F	HC	NO	NA	28	0	39	0	1	NA	1558		6
121	F	PD	NO	20	28	12	26	98	2	0	1525		7
126	F	HC	YES	NA	28	26	56	2	2	0	1521		7
129	M	HC	YES	NA	28	1	46	.	NA	0	1152		7
21	M	HC	NO	NA	29	0	34	1	2	0	1547		7
25	M	HC	YES	NA	29	0	37	0	1	NA	1546		6
40	M	HC	YES	NA	29	0	40	0	1	NA	1430	Red blood cell contamination	6
51	M	PD	NO	44	29	21	50	.	NA	1010	1490		7
53	F	PD	NO	51	29	12	56	1	2	0	1570		7
70	F	HC	NO	NA	29	NA	69	.	NA	0	1590		10
74	M	PD	NO	NA	29	NA	60	.	NA	325	1455		10
75	F	PD	NO	NA	29	NA	56	.	NA	1100	1552	Red blood cell contamination	10
87	M	HC	YES	NA	29	0	29	0	1	NA	1415	Red blood cell contamination	6
101	M	PD	NO	50	29	32	61	1	2	850	1554		7
107	F	HC	YES	NA	29	8	53	7	2	0	1448		7
111	M	HC	YES	NA	29	0	28	5	2	0	1471		7
118	M	HC	NO	NA	29	0	64	1	1	0	1254		4
10	M	PD	NO	35	30	24	41	1	1	700	1518		4
11	F	PD	YES	56	30	26	64	0	1	805	1605	Red blood cell contamination	6
19	M	PD	NO	50	30	37	59	1	1	500	1524		4
36	M	PD	NO	52	30	17	54	9	1	0	1414		7
58	M	HC	NO	NA	30	0	67	0	1	NA	1461		6
61	M	HC	YES	NA	30	NA	83	187	2	0	1224		7
68	F	HC	NO	NA	30	NA	41	.	NA	0	1551		10
79	F	HC	NO	NA	30	NA	38	.	NA	0	1335	Red blood cell contamination	10
80	F	HC	NO	NA	30	NA	54	.	NA	0	1453		10
82	F	PD	NO	NA	30	NA	46	.	NA	NA	1492		10
83	M	PD	YES	55	30	12	62	1	1	300	1272		4
105	F	PD	NO	52	30	25	60	1	1	400	1467		4
77_190520160128	M	HC	NO	NA	30	NA	31	.	NA	0	1487		10
84	F	HC	YES	NA	NA	0	27	0	3	0	1496		7
