# Supplementary material for: Proteome profiling of cerebrospinal fluid reveals biomarker candidates for Parkinson’s disease
Source: Cell Rep Med. 2022 Jun 21;3(6):100661. doi: 10.1016/j.xcrm.2022.100661 (PMC9245058; doi:10.1016/j.xcrm.2022.100661)
Supplement: Table S2. List of identified proteins [file mmc3.xlsx]

## Sheet: LCC_Qvalue
PG.MolecularWeight	PG.ProteinGroups	PG.ProteinAccessions	PG.Genes	PG.ProteinDescriptions	PG.UniProtIds	PG.ProteinNames	[1] 20190510_QX2_SeVW_SA_LCC_CSF_sample_1.htrms.PG.NrOfStrippedSequencesUsedForQuantification	[2] 20190510_QX2_SeVW_SA_LCC_CSF_sample_2.htrms.PG.NrOfStrippedSequencesUsedForQuantification	[3] 20190510_QX2_SeVW_SA_LCC_CSF_sample_3.htrms.PG.NrOfStrippedSequencesUsedForQuantification	[4] 20190510_QX2_SeVW_SA_LCC_CSF_sample_4.htrms.PG.NrOfStrippedSequencesUsedForQuantification	[5] 20190510_QX2_SeVW_SA_LCC_CSF_sample_5.htrms.PG.NrOfStrippedSequencesUsedForQuantification	[6] 20190510_QX2_SeVW_SA_LCC_CSF_sample_6.htrms.PG.NrOfStrippedSequencesUsedForQuantification	[7] 20190510_QX2_SeVW_SA_LCC_CSF_sample_7.htrms.PG.NrOfStrippedSequencesUsedForQuantification	[8] 20190510_QX2_SeVW_SA_LCC_CSF_sample_8.htrms.PG.NrOfStrippedSequencesUsedForQuantification	[9] 20190510_QX2_SeVW_SA_LCC_CSF_sample_9.htrms.PG.NrOfStrippedSequencesUsedForQuantification	[10] 20190510_QX2_SeVW_SA_LCC_CSF_sample_10.htrms.PG.NrOfStrippedSequencesUsedForQuantification	[11] 20190510_QX2_SeVW_SA_LCC_CSF_sample_11.htrms.PG.NrOfStrippedSequencesUsedForQuantification	[12] 20190510_QX2_SeVW_SA_LCC_CSF_sample_12.htrms.PG.NrOfStrippedSequencesUsedForQuantification	[13] 20190510_QX2_SeVW_SA_LCC_CSF_sample_13.htrms.PG.NrOfStrippedSequencesUsedForQuantification	[14] 20190510_QX2_SeVW_SA_LCC_CSF_sample_14.htrms.PG.NrOfStrippedSequencesUsedForQuantification	[15] 20190510_QX2_SeVW_SA_LCC_CSF_sample_15.htrms.PG.NrOfStrippedSequencesUsedForQuantification	[16] 20190510_QX2_SeVW_SA_LCC_CSF_sample_16.htrms.PG.NrOfStrippedSequencesUsedForQuantification	[17] 20190510_QX2_SeVW_SA_LCC_CSF_sample_17.htrms.PG.NrOfStrippedSequencesUsedForQuantification	[18] 20190510_QX2_SeVW_SA_LCC_CSF_sample_18.htrms.PG.NrOfStrippedSequencesUsedForQuantification	[19] 20190510_QX2_SeVW_SA_LCC_CSF_sample_19.htrms.PG.NrOfStrippedSequencesUsedForQuantification	[20] 20190510_QX2_SeVW_SA_LCC_CSF_sample_20.htrms.PG.NrOfStrippedSequencesUsedForQuantification	[21] 20190510_QX2_SeVW_SA_LCC_CSF_sample_21.htrms.PG.NrOfStrippedSequencesUsedForQuantification	[22] 20190510_QX2_SeVW_SA_LCC_CSF_sample_22.htrms.PG.NrOfStrippedSequencesUsedForQuantification	[23] 20190510_QX2_SeVW_SA_LCC_CSF_sample_23.htrms.PG.NrOfStrippedSequencesUsedForQuantification	[24] 20190510_QX2_SeVW_SA_LCC_CSF_sample_24.htrms.PG.NrOfStrippedSequencesUsedForQuantification	[25] 20190510_QX2_SeVW_SA_LCC_CSF_sample_25.htrms.PG.NrOfStrippedSequencesUsedForQuantification	[26] 20190510_QX2_SeVW_SA_LCC_CSF_sample_26.htrms.PG.NrOfStrippedSequencesUsedForQuantification	[27] 20190510_QX2_SeVW_SA_LCC_CSF_sample_27.htrms.PG.NrOfStrippedSequencesUsedForQuantification	[28] 20190510_QX2_SeVW_SA_LCC_CSF_sample_28.htrms.PG.NrOfStrippedSequencesUsedForQuantification	[29] 20190510_QX2_SeVW_SA_LCC_CSF_sample_29.htrms.PG.NrOfStrippedSequencesUsedForQuantification	[30] 20190510_QX2_SeVW_SA_LCC_CSF_sample_30.htrms.PG.NrOfStrippedSequencesUsedForQuantification	[31] 20190510_QX2_SeVW_SA_LCC_CSF_sample_31.htrms.PG.NrOfStrippedSequencesUsedForQuantification	[32] 20190510_QX2_SeVW_SA_LCC_CSF_sample_32.htrms.PG.NrOfStrippedSequencesUsedForQuantification	[33] 20190510_QX2_SeVW_SA_LCC_CSF_sample_33.htrms.PG.NrOfStrippedSequencesUsedForQuantification	[34] 20190510_QX2_SeVW_SA_LCC_CSF_sample_34.htrms.PG.NrOfStrippedSequencesUsedForQuantification	[35] 20190510_QX2_SeVW_SA_LCC_CSF_sample_35.htrms.PG.NrOfStrippedSequencesUsedForQuantification	[36] 20190510_QX2_SeVW_SA_LCC_CSF_sample_36.htrms.PG.NrOfStrippedSequencesUsedForQuantification	[37] 20190510_QX2_SeVW_SA_LCC_CSF_sample_37.htrms.PG.NrOfStrippedSequencesUsedForQuantification	[38] 20190510_QX2_SeVW_SA_LCC_CSF_sample_38.htrms.PG.NrOfStrippedSequencesUsedForQuantification	[39] 20190510_QX2_SeVW_SA_LCC_CSF_sample_39.htrms.PG.NrOfStrippedSequencesUsedForQuantification	[40] 20190510_QX2_SeVW_SA_LCC_CSF_sample_40.htrms.PG.NrOfStrippedSequencesUsedForQuantification	[41] 20190510_QX2_SeVW_SA_LCC_CSF_sample_41.htrms.PG.NrOfStrippedSequencesUsedForQuantification	[42] 20190510_QX2_SeVW_SA_LCC_CSF_sample_42.htrms.PG.NrOfStrippedSequencesUsedForQuantification	[43] 20190510_QX2_SeVW_SA_LCC_CSF_sample_43.htrms.PG.NrOfStrippedSequencesUsedForQuantification
12773.3	A0A075B6H9	A0A075B6H9	IGLV4-69	Immunoglobulin lambda variable 4-69	A0A075B6H9	LV469_HUMAN	2	3	4	2	3	3	3	1	3	2	2	2	2	3	2	3	2	3	3	3	2	2	3	2	3	4	3	3	2	3	4	2	4	4	3	3	3	3	5	4	5	2	4
12814.4	A0A075B6I0	A0A075B6I0	IGLV8-61	Immunoglobulin lambda variable 8-61	A0A075B6I0	LV861_HUMAN	3	3	3	3	3	3	3	3	3	3	3	3	1	3	3	3	3	3	3	3	3	3	3	2	3	3	3	3	3	3	3	1	3	3	3	3	3	3	3	3	3	3	3
12987.5	A0A075B6I1	A0A075B6I1	IGLV4-60	Immunoglobulin lambda variable 4-60	A0A075B6I1	LV460_HUMAN	2	2	3	2	2	2	2	2	2	2	2	2	2	2	2	2	2	2	2	3	2	2	1	2	2	2	2	2	2	2	3	2	2	2	2	2	3	2	2	2	2	1	2
12468.1	A0A075B6I9	A0A075B6I9	IGLV7-46	Immunoglobulin lambda variable 7-46	A0A075B6I9	LV746_HUMAN	Filtered	1	1	1	Filtered	Filtered	1	1	1	Filtered	1	1	Filtered	Filtered	1	Filtered	Filtered	1	1	1	1	1	1	Filtered	1	1	1	1	1	1	Filtered	1	1	1	1	1	1	1	1	1	Filtered	1	1
13276.8	A0A075B6J1	A0A075B6J1	IGLV5-37	Immunoglobulin lambda variable 5-37	A0A075B6J1	LV537_HUMAN	1	Filtered	1	1	1	Filtered	Filtered	1	1	1	1	1	1	1	1	1	1	1	2	1	Filtered	1	Filtered	1	Filtered	Filtered	Filtered	Filtered	1	Filtered	Filtered	Filtered	1	Filtered	Filtered	1	1	Filtered	2	Filtered	Filtered	Filtered	2
12411.7	A0A075B6J9	A0A075B6J9	IGLV2-18	Immunoglobulin lambda variable 2-18	A0A075B6J9	LV218_HUMAN	2	2	2	2	1	Filtered	2	2	2	2	2	2	2	2	2	2	2	2	2	2	2	2	2	1	2	2	2	2	2	2	2	2	2	2	2	2	2	2	2	2	2	2	2
12386.7	A0A075B6K2	A0A075B6K2	IGLV3-12	Immunoglobulin lambda variable 3-12	A0A075B6K2	LV312_HUMAN	1	1	1	1	1	1	Filtered	1	1	1	1	1	1	1	1	1	1	1	1	2	1	1	1	1	1	1	1	1	1	1	1	1	1	1	1	1	1	1	1	1	1	1	1
12440.9	A0A075B6K4	A0A075B6K4	IGLV3-10	Immunoglobulin lambda variable 3-10	A0A075B6K4	LV310_HUMAN	1	2	2	2	1	1	1	2	2	1	1	2	2	1	1	2	Filtered	Filtered	Filtered	Filtered	1	Filtered	1	1	1	1	1	Filtered	1	1	1	1	1	1	2	2	Filtered	2	2	1	2	2	2
12331.7	A0A075B6K5	A0A075B6K5	IGLV3-9	Immunoglobulin lambda variable 3-9	A0A075B6K5	LV39_HUMAN	5	5	5	5	5	5	5	5	5	5	3	5	4	5	4	5	3	3	5	5	5	5	5	4	4	4	5	4	5	6	4	5	4	5	5	5	3	4	4	5	4	5	5
12956.74;12956.74	A0A075B6P5;P01615	A0A075B6P5;P01615	IGKV2-28;IGKV2D-28	Immunoglobulin kappa variable 2-28;Immunoglobulin kappa variable 2D-28	A0A075B6P5;P01615	KV228_HUMAN;KVD28_HUMAN	4	3	4	3	3	3	4	4	4	4	4	4	3	4	4	4	4	3	4	4	4	4	4	4	4	4	4	4	4	4	4	4	4	4	4	4	4	4	4	4	4	3	4
12890.7	A0A075B6Q5	A0A075B6Q5	IGHV3-64	Immunoglobulin heavy variable 3-64	A0A075B6Q5	HV364_HUMAN	Filtered	Filtered	Filtered	Filtered	Filtered	Filtered	Filtered	1	1	1	1	1	1	1	1	1	Filtered	1	1	1	Filtered	Filtered	1	Filtered	1	Filtered	Filtered	Filtered	Filtered	1	1	Filtered	1	1	1	Filtered	1	Filtered	Filtered	Filtered	Filtered	1	1
12847.7	A0A075B6R2	A0A075B6R2	IGHV4-4	Immunoglobulin heavy variable 4-4	A0A075B6R2	HV404_HUMAN	2	2	2	2	2	1	2	1	2	2	2	2	2	2	2	2	Filtered	2	2	2	2	2	1	1	2	2	2	2	2	2	2	2	2	2	2	2	2	2	2	2	2	2	2
13143.1	A0A075B6S2	A0A075B6S2	IGKV2D-29	Immunoglobulin kappa variable 2D-29	A0A075B6S2	KVD29_HUMAN	1	1	1	1	1	1	1	1	1	1	1	1	1	1	Filtered	1	1	1	1	1	1	1	1	1	1	1	1	1	1	1	1	1	1	1	1	1	1	1	1	1	1	1	1
12711.5	A0A075B6S5	A0A075B6S5	IGKV1-27	Immunoglobulin kappa variable 1-27	A0A075B6S5	KV127_HUMAN	Filtered	1	1	1	1	1	1	1	1	1	1	1	1	1	1	1	1	1	1	1	1	1	1	1	1	1	1	1	1	1	1	1	1	1	1	1	1	1	1	1	1	1	1
13215	A0A075B6S6	A0A075B6S6	IGKV2D-30	Immunoglobulin kappa variable 2D-30	A0A075B6S6	KVD30_HUMAN	Filtered	Filtered	Filtered	Filtered	Filtered	Filtered	Filtered	Filtered	Filtered	1	Filtered	1	Filtered	Filtered	Filtered	1	1	Filtered	Filtered	Filtered	Filtered	Filtered	Filtered	Filtered	Filtered	Filtered	Filtered	Filtered	Filtered	Filtered	Filtered	Filtered	Filtered	Filtered	Filtered	Filtered	Filtered	1	Filtered	Filtered	Filtered	Filtered	Filtered
13161.8	A0A087WSX0	A0A087WSX0	IGLV5-45	Immunoglobulin lambda variable 5-45	A0A087WSX0	LV545_HUMAN	1	1	1	Filtered	1	1	1	1	1	1	1	1	1	1	1	1	1	1	1	1	1	1	1	1	1	1	1	1	1	1	1	1	1	1	1	1	1	1	1	1	1	1	1
13024.9	A0A087WSY4	A0A087WSY4	IGHV4-30-2	Immunoglobulin heavy variable 4-30-2	A0A087WSY4	HV432_HUMAN	1	1	1	1	1	1	1	Filtered	1	1	1	1	1	1	Filtered	1	1	1	1	1	Filtered	1	1	Filtered	1	1	1	1	1	1	1	1	1	1	1	1	1	1	1	1	1	1	1
12534.2	A0A087WSY6	A0A087WSY6	IGKV3D-15	Immunoglobulin kappa variable 3D-15	A0A087WSY6	KVD15_HUMAN	1	1	1	1	1	1	1	1	1	1	1	1	1	1	1	1	1	1	1	1	1	1	1	1	1	1	1	1	1	1	1	1	1	1	1	1	1	1	1	1	1	1	1
13310.11;13310.11	A0A087WW87;P01614	A0A087WW87;P01614	IGKV2-40;IGKV2D-40	Immunoglobulin kappa variable 2-40;Immunoglobulin kappa variable 2D-40	A0A087WW87;P01614	KV240_HUMAN;KVD40_HUMAN	Filtered	Filtered	Filtered	Filtered	Filtered	Filtered	Filtered	1	1	1	1	1	Filtered	1	Filtered	1	1	1	1	1	Filtered	1	1	1	Filtered	1	1	1	1	1	Filtered	Filtered	1	1	1	1	1	1	1	1	Filtered	1	1
12625.24;12575.18	A0A0A0MRZ8;P04433	A0A0A0MRZ8;P04433	IGKV3D-11;IGKV3-11	Immunoglobulin kappa variable 3D-11;Immunoglobulin kappa variable 3-11	A0A0A0MRZ8;P04433	KVD11_HUMAN;KV311_HUMAN	3	3	3	2	2	3	3	2	3	3	2	3	3	3	3	3	3	2	3	3	3	3	3	3	3	3	3	3	3	3	3	3	2	3	3	3	3	3	3	3	3	3	3
13508.4	A0A0A0MS14	A0A0A0MS14	IGHV1-45	Immunoglobulin heavy variable 1-45	A0A0A0MS14	HV145_HUMAN	Filtered	1	Filtered	1	Filtered	1	Filtered	Filtered	Filtered	1	1	1	Filtered	Filtered	1	Filtered	Filtered	Filtered	Filtered	1	1	1	1	1	1	Filtered	1	1	1	1	1	1	1	1	Filtered	1	Filtered	Filtered	Filtered	1	Filtered	1	1
13055.9	A0A0A0MS15	A0A0A0MS15	IGHV3-49	Immunoglobulin heavy variable 3-49	A0A0A0MS15	HV349_HUMAN	1	3	3	2	1	1	1	2	3	2	2	3	3	2	2	2	2	3	3	3	3	2	3	2	2	1	3	3	3	3	3	1	3	3	3	1	3	2	3	3	1	1	3
12339.9	A0A0A0MT36	A0A0A0MT36	IGKV6D-21	Immunoglobulin kappa variable 6D-21	A0A0A0MT36	KVD21_HUMAN	2	2	3	2	2	Filtered	1	2	2	3	1	2	2	2	1	2	2	2	1	Filtered	2	1	2	1	2	Filtered	3	1	2	Filtered	1	2	3	3	3	2	3	3	3	1	1	2	3
1393.6	A0A0A0MT89	A0A0A0MT89	IGKJ1	Immunoglobulin kappa joining 1	A0A0A0MT89	KJ01_HUMAN	1	1	1	1	1	1	1	1	1	1	1	1	1	1	1	1	1	1	1	1	1	1	1	1	1	1	1	1	1	1	1	1	1	1	1	1	1	1	1	1	1	1	1
13481.3	A0A0B4J1U7	A0A0B4J1U7	IGHV6-1	Immunoglobulin heavy variable 6-1	A0A0B4J1U7	HV601_HUMAN	1	2	2	2	2	3	1	3	2	2	2	2	2	2	3	2	2	1	2	2	2	2	2	2	3	1	3	2	2	2	2	1	2	2	1	3	2	2	3	2	1	2	1
12925.8	A0A0B4J1V0	A0A0B4J1V0	IGHV3-15	Immunoglobulin heavy variable 3-15	A0A0B4J1V0	HV315_HUMAN	2	2	2	1	2	2	2	2	2	2	1	2	2	2	2	2	2	2	2	2	2	2	2	2	2	1	2	2	2	2	2	2	2	2	2	2	2	2	2	2	2	2	2
13182.3	A0A0B4J1V2	A0A0B4J1V2	IGHV2-26	Immunoglobulin heavy variable 2-26	A0A0B4J1V2	HV226_HUMAN	1	2	4	2	3	2	2	3	3	4	2	3	1	2	2	2	2	2	3	2	1	1	2	3	2	2	2	1	2	3	1	2	3	1	2	2	3	3	3	2	2	2	2
12857.7	A0A0B4J1V6	A0A0B4J1V6	IGHV3-73	Immunoglobulin heavy variable 3-73	A0A0B4J1V6	HV373_HUMAN	1	1	1	2	1	1	1	1	2	2	2	3	1	3	1	1	1	2	2	3	2	2	2	1	1	1	1	2	2	2	1	1	1	2	1	1	1	2	1	2	1	1	1
12839.6	A0A0B4J1X5	A0A0B4J1X5	IGHV3-74	Immunoglobulin heavy variable 3-74	A0A0B4J1X5	HV374_HUMAN	1	1	2	1	1	1	1	2	1	2	1	2	1	1	1	2	1	1	2	1	1	1	1	1	1	1	2	1	1	1	1	1	1	1	1	1	2	2	2	1	1	1	1
13023.7	A0A0B4J1Y8	A0A0B4J1Y8	IGLV9-49	Immunoglobulin lambda variable 9-49	A0A0B4J1Y8	LV949_HUMAN	3	3	3	3	3	3	3	Filtered	1	3	3	3	3	3	2	3	3	3	3	3	3	3	3	3	3	2	3	Filtered	3	3	3	3	3	3	3	Filtered	2	3	3	3	3	3	3
13202.9	A0A0B4J1Y9	A0A0B4J1Y9	IGHV3-72	Immunoglobulin heavy variable 3-72	A0A0B4J1Y9	HV372_HUMAN	2	2	Filtered	Filtered	1	2	Filtered	1	1	1	3	2	2	3	3	1	1	2	2	2	1	2	1	Filtered	1	2	2	2	2	2	1	Filtered	2	2	1	2	2	1	3	1	3	2	3
12569.29;12569.29	A0A0B4J2D9;P0DP09	A0A0B4J2D9;P0DP09	IGKV1D-13;IGKV1-13	Immunoglobulin kappa variable 1D-13;Immunoglobulin kappa variable 1-13	A0A0B4J2D9;P0DP09	KVD13_HUMAN;KV113_HUMAN	1	1	1	1	Filtered	Filtered	2	1	1	2	1	1	2	1	2	1	1	2	1	1	Filtered	2	1	1	1	1	1	1	1	2	Filtered	1	2	1	1	1	2	2	1	2	1	2	1
12430	A0A0C4DH24	A0A0C4DH24	IGKV6-21	Immunoglobulin kappa variable 6-21	A0A0C4DH24	KV621_HUMAN	1	1	1	1	1	1	1	Filtered	1	1	1	1	1	1	1	1	1	1	1	1	1	1	1	1	1	1	1	1	1	1	1	1	1	1	1	1	1	1	1	1	1	1	1
12515.1	A0A0C4DH25	A0A0C4DH25	IGKV3D-20	Immunoglobulin kappa variable 3D-20	A0A0C4DH25	KVD20_HUMAN	1	1	1	1	1	1	1	1	1	1	1	1	1	1	1	1	1	1	1	1	1	1	1	1	1	2	1	1	1	1	1	1	1	1	1	2	1	1	1	1	1	1	1
13007.7	A0A0C4DH29	A0A0C4DH29	IGHV1-3	Immunoglobulin heavy variable 1-3	A0A0C4DH29	HV103_HUMAN	Filtered	Filtered	2	Filtered	Filtered	Filtered	1	Filtered	Filtered	Filtered	Filtered	1	Filtered	1	Filtered	Filtered	Filtered	1	1	2	1	Filtered	1	Filtered	Filtered	Filtered	1	1	1	Filtered	1	Filtered	2	2	Filtered	Filtered	Filtered	1	Filtered	Filtered	Filtered	Filtered	1
12820.4	A0A0C4DH31	A0A0C4DH31	IGHV1-18	Immunoglobulin heavy variable 1-18	A0A0C4DH31	HV118_HUMAN	1	1	1	Filtered	Filtered	1	Filtered	1	1	2	2	2	1	1	1	2	Filtered	2	2	2	Filtered	1	Filtered	1	Filtered	Filtered	1	Filtered	Filtered	Filtered	Filtered	Filtered	1	1	1	1	1	1	1	1	Filtered	Filtered	Filtered
12824.5	A0A0C4DH33	A0A0C4DH33	IGHV1-24	Immunoglobulin heavy variable 1-24	A0A0C4DH33	HV124_HUMAN	1	1	1	1	1	Filtered	1	1	1	1	1	1	1	1	1	1	1	1	1	1	1	1	1	1	1	1	1	1	1	1	1	1	1	1	1	1	1	1	1	1	1	1	1
13124.1	A0A0C4DH34	A0A0C4DH34	IGHV4-28	Immunoglobulin heavy variable 4-28	A0A0C4DH34	HV428_HUMAN	1	1	1	1	1	1	1	1	1	1	1	1	1	1	1	1	1	1	1	1	1	1	1	1	1	1	1	1	1	1	1	1	1	1	1	1	1	1	1	1	1	1	1
12674.5	A0A0C4DH38	A0A0C4DH38	IGHV5-51	Immunoglobulin heavy variable 5-51	A0A0C4DH38	HV551_HUMAN	3	4	4	3	3	3	3	4	4	3	3	4	4	3	3	4	3	4	4	5	5	5	4	4	4	4	5	4	3	4	3	4	4	4	5	4	4	3	4	3	3	4	4
13312.5	A0A0C4DH43	A0A0C4DH43	IGHV2-70D	Immunoglobulin heavy variable 2-70D	A0A0C4DH43	HV70D_HUMAN	3	4	4	4	3	2	4	4	2	3	4	4	4	4	3	4	3	4	4	4	4	4	4	4	3	3	2	4	1	2	4	4	3	3	4	1	4	3	3	4	3	2	3
12537.3	A0A0C4DH67	A0A0C4DH67	IGKV1-8	Immunoglobulin kappa variable 1-8	A0A0C4DH67	KV108_HUMAN	3	2	3	3	3	3	3	3	3	3	3	3	3	3	2	3	3	2	3	3	3	2	3	3	3	3	3	2	2	3	3	2	3	2	3	3	3	3	3	3	3	3	3
13079	A0A0C4DH68	A0A0C4DH68	IGKV2-24	Immunoglobulin kappa variable 2-24	A0A0C4DH68	KV224_HUMAN	2	2	2	2	2	2	2	2	2	2	2	2	2	2	2	2	2	2	2	2	2	2	2	2	2	2	2	2	2	2	2	2	2	2	2	2	2	2	2	2	2	2	2
12870.5	A0A0G2JMI3	A0A0G2JMI3	IGHV1-69-2	Immunoglobulin heavy variable 1-69-2	A0A0G2JMI3	HV692_HUMAN	1	1	1	1	Filtered	1	Filtered	1	Filtered	Filtered	Filtered	1	Filtered	1	Filtered	Filtered	Filtered	Filtered	1	Filtered	1	1	1	1	1	1	Filtered	1	Filtered	Filtered	1	1	1	Filtered	Filtered	Filtered	Filtered	Filtered	Filtered	Filtered	Filtered	Filtered	Filtered
13394.1	A0A0G2JS06	A0A0G2JS06	IGLV5-39	Immunoglobulin lambda variable 5-39	A0A0G2JS06	LV539_HUMAN	2	3	3	2	3	1	2	3	3	2	1	3	1	2	1	Filtered	1	2	1	2	3	1	3	1	3	1	3	1	1	2	2	Filtered	2	3	2	3	3	1	1	3	3	2	2
12822.6	A0A0J9YX35	A0A0J9YX35	IGHV3-64D	Immunoglobulin heavy variable 3-64D	A0A0J9YX35	HV64D_HUMAN	1	1	1	1	1	1	1	1	1	1	1	1	1	1	1	1	1	1	1	1	1	1	1	1	1	1	1	1	1	1	1	1	1	1	1	1	1	1	1	1	1	1	1
12772.6	A0A0J9YXX1	A0A0J9YXX1	IGHV5-10-1	Immunoglobulin heavy variable 5-10-1	A0A0J9YXX1	HV5X1_HUMAN	3	3	3	2	2	2	3	3	3	3	3	3	3	2	2	3	2	3	3	2	3	3	3	2	2	2	3	3	3	3	3	3	3	3	3	2	2	3	3	3	3	3	2
11253.6	A0M8Q6	A0M8Q6	IGLC7	Immunoglobulin lambda constant 7	A0M8Q6	IGLC7_HUMAN	2	3	3	2	3	2	3	3	3	3	2	3	3	3	3	3	3	3	3	2	3	3	3	2	2	3	3	2	3	2	2	2	3	3	3	3	2	3	3	3	3	3	3
165743	A1L4H1	A1L4H1	SSC5D	Soluble scavenger receptor cysteine-rich domain-containing protein SSC5D	A1L4H1	SRCRL_HUMAN	2	3	3	6	4	3	4	6	5	5	6	5	7	5	3	5	5	6	4	5	5	4	3	4	3	2	2	5	3	1	4	2	4	5	7	2	2	5	5	4	6	5	2
13085	A2NJV5	A2NJV5	IGKV2-29	Immunoglobulin kappa variable 2-29	A2NJV5	KV229_HUMAN	4	5	4	5	4	4	3	4	4	5	4	5	4	4	5	4	4	4	4	4	4	4	4	4	4	4	4	4	4	4	4	4	4	4	4	4	4	4	4	4	5	4	5
67038.5	A2RU67	A2RU67	FAM234B	Protein FAM234B	A2RU67	F234B_HUMAN	1	1	Filtered	Filtered	1	1	1	Filtered	Filtered	Filtered	2	1	1	Filtered	Filtered	Filtered	2	Filtered	Filtered	Filtered	Filtered	Filtered	1	Filtered	Filtered	1	Filtered	1	1	Filtered	Filtered	1	Filtered	Filtered	2	Filtered	Filtered	2	1	Filtered	1	1	Filtered
117491.35;117491.35-2	A4D0V7;A4D0V7-2	A4D0V7;A4D0V7-2	CPED1	Cadherin-like and PC-esterase domain-containing protein 1;Isoform 2 of Cadherin-like and PC-esterase domain-containing protein 1	A4D0V7;A4D0V7-2	CPED1_HUMAN	Filtered	Filtered	Filtered	Filtered	Filtered	Filtered	Filtered	Filtered	1	1	1	1	1	Filtered	1	1	1	1	1	1	1	Filtered	1	Filtered	Filtered	1	1	1	Filtered	1	Filtered	1	Filtered	Filtered	1	Filtered	Filtered	Filtered	Filtered	Filtered	1	1	1
32206.9	A5D6W6	A5D6W6	FITM1	Fat storage-inducing transmembrane protein 1	A5D6W6	FITM1_HUMAN	1	1	1	1	1	1	1	1	1	1	1	1	1	1	1	1	1	1	1	1	1	1	1	1	1	1	1	1	1	1	1	1	1	1	1	1	1	1	1	1	1	1	1
14627.99;14688.02	A6NCE7;Q9GZQ8	A6NCE7;Q9GZQ8	MAP1LC3B2;MAP1LC3B	Microtubule-associated proteins 1A/1B light chain 3 beta 2;Microtubule-associated proteins 1A/1B light chain 3B	A6NCE7;Q9GZQ8	MP3B2_HUMAN;MLP3B_HUMAN	1	1	1	1	1	1	1	1	1	1	1	1	1	1	1	1	1	1	1	1	1	1	1	1	1	1	1	1	1	1	1	1	1	1	1	1	1	1	1	1	1	1	1
36794.8	A6NGN9	A6NGN9	IGLON5	IgLON family member 5	A6NGN9	IGLO5_HUMAN	5	5	5	5	5	6	5	4	4	4	7	3	6	5	5	5	5	5	4	5	6	6	5	6	4	6	3	5	6	4	4	5	6	5	6	5	6	5	5	4	5	6	5
14195.29;12711.76;12711.76-2	A6NHG4;P30046;P30046-2	A6NHG4;P30046;P30046-2	DDTL;DDT;DDT	D-dopachrome decarboxylase-like protein;D-dopachrome decarboxylase;Isoform 2 of D-dopachrome decarboxylase	A6NHG4;P30046;P30046-2	DDTL_HUMAN;DOPD_HUMAN;DOPD_HUMAN	1	1	1	1	1	1	1	1	1	1	1	1	1	1	1	1	1	1	1	1	1	1	1	1	1	1	1	1	1	1	1	1	1	1	1	1	1	1	1	1	1	1	1
56213.6	A6NL88	A6NL88	SHISA7	Protein shisa-7	A6NL88	SHSA7_HUMAN	1	1	1	1	1	2	2	1	1	1	2	2	2	1	1	1	1	1	1	1	1	1	1	1	1	1	1	1	2	2	1	2	2	2	1	1	1	2	2	1	2	1	1
30297.2	A6NLU5	A6NLU5	VSTM2B	V-set and transmembrane domain-containing protein 2B	A6NLU5	VTM2B_HUMAN	6	5	6	6	5	6	6	5	5	5	7	6	7	5	5	6	6	6	5	5	6	5	5	5	5	7	5	6	6	5	5	6	6	5	5	4	5	5	5	5	6	6	5
8750.13	A8MTW9	A8MTW9		Putative uncharacterized protein ENSP00000380674	A8MTW9	YB043_HUMAN	2	1	1	1	2	2	1	1	1	1	2	2	1	1	1	1	1	1	1	1	1	1	2	1	1	1	2	1	2	2	1	2	2	2	1	1	2	2	1	1	2	2	1
161903.94;161903.94-4	B1AJZ9;B1AJZ9-4	B1AJZ9;B1AJZ9-4	FHAD1	Forkhead-associated domain-containing protein 1;Isoform 4 of Forkhead-associated domain-containing protein 1	B1AJZ9;B1AJZ9-4	FHAD1_HUMAN	Filtered	1	2	Filtered	Filtered	Filtered	1	1	1	1	1	1	Filtered	Filtered	Filtered	Filtered	1	1	1	Filtered	Filtered	1	1	1	2	1	Filtered	1	Filtered	1	1	1	1	1	Filtered	Filtered	1	Filtered	1	1	Filtered	Filtered	Filtered
14667.9	C9JVW0	C9JVW0	INAFM1	Putative transmembrane protein INAFM1	C9JVW0	INAM1_HUMAN	1	1	1	1	1	1	1	1	1	1	1	1	1	1	1	1	1	1	1	1	1	1	1	1	1	1	1	1	1	1	1	1	1	1	1	1	1	1	1	1	1	1	1
30351.7	I3L3R5	I3L3R5	CCER2	Coiled-coil domain-containing glutamate-rich protein 2	I3L3R5	CCER2_HUMAN	2	2	1	7	1	9	4	4	3	2	8	3	5	5	1	5	5	4	4	4	5	6	5	5	1	4	2	8	7	2	2	4	5	2	1	1	3	6	6	1	7	5	1
39580.84;39580.84-2	O00115;O00115-2	O00115;O00115-2	DNASE2	Deoxyribonuclease-2-alpha;Isoform 2 of Deoxyribonuclease-2-alpha	O00115;O00115-2	DNS2A_HUMAN	2	2	2	2	2	2	2	2	2	2	2	2	1	2	2	1	1	1	2	2	3	1	3	2	2	2	3	3	3	2	2	3	3	3	3	2	3	3	3	2	3	3	1
75702.36;75702.36-2	O00187;O00187-2	O00187;O00187-2	MASP2	Mannan-binding lectin serine protease 2;Isoform 2 of Mannan-binding lectin serine protease 2	O00187;O00187-2	MASP2_HUMAN	1	Filtered	Filtered	Filtered	Filtered	1	1	2	Filtered	Filtered	2	1	1	1	1	1	1	1	Filtered	2	2	1	1	2	1	1	2	1	1	1	1	1	2	1	1	2	1	1	1	1	1	1	2
43211.1	O00241	O00241	SIRPB1	Signal-regulatory protein beta-1	O00241	SIRB1_HUMAN	1	Filtered	Filtered	1	1	1	1	Filtered	1	Filtered	1	Filtered	Filtered	Filtered	Filtered	Filtered	1	Filtered	Filtered	1	1	1	1	1	1	1	Filtered	1	1	1	1	1	1	1	1	1	1	1	1	1	1	1	1
7401.62	O00244	O00244	ATOX1	Copper transport protein ATOX1	O00244	ATOX1_HUMAN	Filtered	Filtered	Filtered	Filtered	1	2	Filtered	2	1	Filtered	2	1	2	Filtered	Filtered	2	2	1	1	Filtered	1	2	1	1	1	1	1	2	2	1	1	1	Filtered	2	1	Filtered	Filtered	1	Filtered	1	2	2	Filtered
14439.9	O00253	O00253	AGRP	Agouti-related protein	O00253	AGRP_HUMAN	Filtered	Filtered	Filtered	Filtered	Filtered	Filtered	Filtered	Filtered	Filtered	Filtered	Filtered	Filtered	1	Filtered	1	1	Filtered	Filtered	Filtered	Filtered	1	Filtered	Filtered	1	Filtered	1	1	Filtered	1	1	1	1	1	Filtered	1	1	1	1	1	Filtered	1	1	Filtered
21671.2	O00264	O00264	PGRMC1	Membrane-associated progesterone receptor component 1	O00264	PGRC1_HUMAN	3	2	2	2	3	4	3	1	2	2	4	2	4	3	3	4	3	3	4	3	5	3	5	4	4	5	2	3	3	1	3	4	3	3	3	3	2	3	3	2	3	4	2
26922.7	O00299	O00299	CLIC1	Chloride intracellular channel protein 1	O00299	CLIC1_HUMAN	Filtered	1	2	2	2	2	1	1	2	2	1	1	1	1	1	1	1	Filtered	Filtered	Filtered	1	1	2	1	2	2	2	2	2	1	2	1	1	1	1	1	1	1	1	2	2	2	1
104775	O00339-2	O00339-2	MATN2	Isoform 2 of Matrilin-2	O00339-2	MATN2_HUMAN	4	5	5	6	5	6	8	7	6	8	9	7	6	3	9	10	4	5	4	3	7	4	4	7	7	5	9	6	11	4	4	6	7	3	5	7	2	7	8	5	8	6	3
82577.7	O00391	O00391	QSOX1	Sulfhydryl oxidase 1	O00391	QSOX1_HUMAN	21	18	20	20	18	21	22	22	22	21	22	22	21	23	22	23	21	20	22	19	20	24	22	21	22	24	23	23	20	17	20	22	19	16	21	17	16	24	20	19	22	19	19
51543.6	O00451	O00451	GFRA2	GDNF family receptor alpha-2	O00451	GFRA2_HUMAN	4	2	3	6	6	8	7	5	4	4	8	4	4	5	2	5	5	3	2	1	2	5	3	2	2	3	2	4	5	1	3	3	1	6	2	2	1	7	3	1	7	6	2
81880.3	O00461	O00461	GOLIM4	Golgi integral membrane protein 4	O00461	GOLI4_HUMAN	12	16	16	17	16	18	15	12	16	16	16	14	18	15	17	16	15	16	16	15	16	14	17	16	15	18	13	16	18	13	15	16	17	14	16	15	13	18	17	14	18	15	13
100895	O00462	O00462	MANBA	Beta-mannosidase	O00462	MANBA_HUMAN	13	11	9	10	12	14	12	10	9	13	15	11	17	14	13	11	13	11	10	8	10	11	11	12	8	14	11	12	13	9	12	13	15	11	10	10	8	13	12	8	13	16	10
214846	O00468-6	O00468-6	AGRN	Isoform 6 of Agrin	O00468-6	AGRIN_HUMAN	12	18	13	14	18	20	17	17	19	18	18	16	20	16	18	19	17	19	18	16	18	17	17	17	15	19	20	19	18	15	16	17	18	17	18	15	13	19	15	13	19	16	12
135071	O00533	O00533	CHL1	Neural cell adhesion molecule L1-like protein	O00533	NCHL1_HUMAN	30	29	29	33	31	34	32	30	33	32	35	33	36	33	32	33	34	34	31	28	33	31	31	32	29	33	28	33	34	31	29	36	36	35	30	28	27	37	33	30	33	33	30
136698	O00533-2	O00533-2	CHL1	Isoform 2 of Neural cell adhesion molecule L1-like protein	O00533-2	NCHL1_HUMAN	1	1	1	1	1	1	1	1	1	1	1	1	1	1	1	1	1	1	1	1	1	1	1	1	1	Filtered	Filtered	1	1	1	Filtered	1	1	1	1	1	Filtered	1	1	Filtered	1	1	1
32444.38;32444.38-3	O00560;O00560-3	O00560;O00560-3	SDCBP	Syntenin-1;Isoform 3 of Syntenin-1	O00560;O00560-3	SDCB1_HUMAN	1	1	2	2	1	2	2	1	1	2	2	2	1	1	3	2	2	2	1	1	1	2	2	1	1	1	1	1	1	1	1	2	1	1	1	1	1	1	1	1	1	1	2
29480.8	O00584	O00584	RNASET2	Ribonuclease T2	O00584	RNT2_HUMAN	6	6	6	7	7	7	8	6	7	6	9	8	9	8	9	9	9	8	9	7	5	5	7	7	7	8	7	7	7	6	6	7	7	6	8	6	5	8	8	8	8	8	6
113744.1;113744.1-2	O00754;O00754-2	O00754;O00754-2	MAN2B1	Lysosomal alpha-mannosidase;Isoform 2 of Lysosomal alpha-mannosidase	O00754;O00754-2	MA2B1_HUMAN	6	5	5	6	8	8	8	9	9	9	9	7	10	9	8	8	9	7	6	7	6	9	8	7	7	10	8	7	9	7	8	10	8	8	6	7	5	6	6	6	9	9	6
45997.3	O14498	O14498	ISLR	Immunoglobulin superfamily containing leucine-rich repeat protein	O14498	ISLR_HUMAN	5	6	5	5	6	8	7	7	7	7	7	6	7	7	6	7	6	7	7	6	6	7	7	7	6	7	7	6	6	6	6	6	7	5	6	5	5	6	5	5	7	7	6
173501	O14514	O14514	ADGRB1	Adhesion G protein-coupled receptor B1	O14514	AGRB1_HUMAN	2	2	2	2	1	6	2	3	3	1	6	2	4	3	3	5	3	2	2	Filtered	1	3	3	2	1	5	3	6	5	1	2	4	2	1	2	1	Filtered	5	2	1	5	4	1
162134.06;162134.06-1	O14522;O14522-1	O14522;O14522-1	PTPRT	Receptor-type tyrosine-protein phosphatase T;Isoform 1 of Receptor-type tyrosine-protein phosphatase T	O14522;O14522-1	PTPRT_HUMAN	3	4	3	3	4	6	5	3	5	2	5	4	5	4	3	5	3	4	3	2	2	4	3	2	3	6	2	4	4	2	2	5	6	4	3	2	1	6	2	1	5	4	1
144912.75;144912.75-2	O14525;O14525-2	O14525;O14525-2	ASTN1	Astrotactin-1;Isoform 1 of Astrotactin-1	O14525;O14525-2	ASTN1_HUMAN	2	2	1	4	3	4	3	3	4	2	3	2	3	1	1	2	3	2	2	3	3	3	3	1	2	4	2	3	3	Filtered	3	3	4	2	1	Filtered	1	5	3	1	4	5	Filtered
17135.6	O14558	O14558	HSPB6	Heat shock protein beta-6	O14558	HSPB6_HUMAN	Filtered	Filtered	Filtered	2	Filtered	Filtered	1	Filtered	Filtered	Filtered	1	Filtered	Filtered	2	Filtered	Filtered	Filtered	Filtered	Filtered	1	Filtered	Filtered	1	Filtered	3	1	1	3	Filtered	3	2	1	Filtered	2	1	Filtered	Filtered	1	3	Filtered	Filtered	1	Filtered
143093	O14594	O14594	NCAN	Neurocan core protein	O14594	NCAN_HUMAN	16	16	15	19	18	21	19	16	16	15	23	17	22	20	17	21	18	18	19	17	18	18	16	16	17	19	16	17	18	13	17	17	19	18	17	12	12	19	19	14	19	18	16
24947.13;24947.13-2	O14668;O14668-2	O14668;O14668-2	PRRG1	Transmembrane gamma-carboxyglutamic acid protein 1;Isoform 2 of Transmembrane gamma-carboxyglutamic acid protein 1	O14668;O14668-2	TMG1_HUMAN	1	1	1	1	Filtered	Filtered	1	1	Filtered	2	2	Filtered	2	1	Filtered	1	1	2	1	1	Filtered	2	2	1	Filtered	1	1	1	1	1	1	1	1	Filtered	1	1	1	2	1	1	1	1	1
84142.1	O14672	O14672	ADAM10	Disintegrin and metalloproteinase domain-containing protein 10	O14672	ADA10_HUMAN	5	6	6	6	7	6	6	5	8	6	8	6	8	8	7	7	8	6	8	6	7	8	8	6	6	8	6	7	7	5	6	7	7	5	7	5	7	6	6	6	6	6	6
61247.9	O14773	O14773	TPP1	Tripeptidyl-peptidase 1	O14773	TPP1_HUMAN	9	9	7	10	10	11	10	8	12	13	13	13	9	11	9	10	13	11	9	11	7	9	9	9	8	11	9	9	8	7	11	10	11	9	11	8	8	12	9	8	12	9	7
103134	O14786	O14786	NRP1	Neuropilin-1	O14786	NRP1_HUMAN	8	10	11	12	10	10	11	14	12	13	12	11	14	11	11	13	14	9	10	9	12	9	10	9	9	11	8	10	10	10	9	12	10	9	11	10	10	13	12	11	11	13	9
43974.2;43974.2-2	O14791;O14791-2	O14791;O14791-2	APOL1	Apolipoprotein L1;Isoform 2 of Apolipoprotein L1	O14791;O14791-2	APOL1_HUMAN	8	10	7	7	9	4	8	13	12	10	11	10	10	12	9	10	7	9	10	12	9	11	11	7	9	8	10	9	8	10	8	9	12	12	8	11	8	8	10	8	11	11	11
42750.2	O14793	O14793	MSTN	Growth/differentiation factor 8	O14793	GDF8_HUMAN	1	2	2	1	2	2	2	3	2	1	2	2	3	2	1	3	2	2	1	1	1	2	1	2	1	2	Filtered	2	2	Filtered	2	Filtered	Filtered	1	Filtered	2	2	2	1	1	2	4	2
27886.8	O14818	O14818	PSMA7	Proteasome subunit alpha type-7	O14818	PSA7_HUMAN	Filtered	Filtered	Filtered	1	Filtered	Filtered	1	1	1	1	1	1	1	1	1	Filtered	Filtered	Filtered	Filtered	1	Filtered	1	Filtered	Filtered	Filtered	1	1	1	1	1	1	Filtered	1	1	Filtered	Filtered	Filtered	1	Filtered	Filtered	1	Filtered	Filtered
126229.41;126229.41-2	O14917;O14917-2	O14917;O14917-2	PCDH17	Protocadherin-17;Isoform 2 of Protocadherin-17	O14917;O14917-2	PCD17_HUMAN	17	14	11	15	16	19	16	11	16	10	19	14	19	12	15	18	14	14	14	12	12	11	14	11	13	17	10	16	16	10	14	16	18	12	16	13	14	19	15	11	19	18	9
205127	O15031	O15031	PLXNB2	Plexin-B2	O15031	PLXB2_HUMAN	16	14	13	16	19	20	20	13	11	16	19	15	19	13	16	15	17	13	13	18	15	16	15	18	14	19	15	17	18	13	15	15	17	17	11	14	13	20	15	12	17	16	12
89227.52;89227.52-2	O15041;O15041-2	O15041;O15041-2	SEMA3E	Semaphorin-3E;Isoform 2 of Semaphorin-3E	O15041;O15041-2	SEM3E_HUMAN	2	3	1	2	1	3	6	1	2	1	5	2	1	3	1	2	2	2	2	2	1	1	1	2	2	5	3	1	2	1	3	1	3	1	1	2	1	4	1	1	2	4	1
135603	O15072	O15072	ADAMTS3	A disintegrin and metalloproteinase with thrombospondin motifs 3	O15072	ATS3_HUMAN	Filtered	Filtered	Filtered	Filtered	Filtered	1	Filtered	Filtered	Filtered	Filtered	Filtered	Filtered	Filtered	Filtered	Filtered	Filtered	Filtered	1	Filtered	Filtered	1	Filtered	Filtered	Filtered	Filtered	1	Filtered	1	1	Filtered	1	1	Filtered	1	Filtered	Filtered	Filtered	1	1	Filtered	1	1	Filtered
110700.27;110700.27-3	O15197;O15197-3	O15197;O15197-3	EPHB6	Ephrin type-B receptor 6;Isoform 3 of Ephrin type-B receptor 6	O15197;O15197-3	EPHB6_HUMAN	4	4	2	6	5	6	5	6	5	3	6	5	6	3	5	5	4	4	5	5	3	5	5	4	3	7	5	5	6	1	3	7	6	2	5	2	1	6	4	Filtered	6	6	2
52775.42;52775.42-2	O15204;O15204-2	O15204;O15204-2	ADAMDEC1	ADAM DEC1;Isoform 2 of ADAM DEC1	O15204;O15204-2	ADEC1_HUMAN	1	1	Filtered	1	1	1	1	1	Filtered	1	1	1	1	Filtered	1	Filtered	1	1	1	1	1	Filtered	1	1	1	1	1	1	1	1	1	1	1	1	1	1	1	1	1	1	1	1	1
399737	O15230	O15230	LAMA5	Laminin subunit alpha-5	O15230	LAMA5_HUMAN	6	9	8	10	11	11	11	10	11	11	14	11	13	10	9	11	11	12	12	11	10	13	9	11	11	10	10	14	13	5	9	13	9	8	8	6	4	14	10	7	12	12	6
52816.7	O15232	O15232	MATN3	Matrilin-3	O15232	MATN3_HUMAN	1	Filtered	2	1	2	1	2	2	3	3	3	3	2	2	2	3	2	1	2	Filtered	2	3	3	2	1	1	3	2	2	1	3	3	Filtered	1	2	1	Filtered	3	2	1	3	2	1
67257.9	O15240	O15240	VGF	Neurosecretory protein VGF	O15240	VGF_HUMAN	30	29	26	32	30	36	32	29	30	28	35	31	34	29	28	34	32	33	30	26	31	30	33	28	30	31	30	34	34	24	26	32	32	32	30	24	22	38	29	24	35	35	25
40475.8	O15335	O15335	CHAD	Chondroadherin	O15335	CHAD_HUMAN	3	3	3	4	5	5	6	7	3	5	10	7	8	4	4	7	6	4	5	6	6	5	6	4	4	7	3	4	8	2	4	7	5	5	5	3	2	4	3	1	5	6	2
67113.8	O15354	O15354	GPR37	Prosaposin receptor GPR37	O15354	GPR37_HUMAN	5	4	5	5	4	5	5	4	4	4	4	4	4	5	4	5	4	4	5	5	5	5	5	5	3	4	5	5	4	5	4	5	5	5	4	4	4	4	4	4	4	4	4
60715.15;43970.07	O15389;Q08ET2	O15389;Q08ET2	SIGLEC5;SIGLEC14	Sialic acid-binding Ig-like lectin 5;Sialic acid-binding Ig-like lectin 14	O15389;Q08ET2	SIGL5_HUMAN;SIG14_HUMAN	2	2	2	3	3	2	3	2	4	2	4	3	3	2	1	5	5	3	2	4	2	2	4	3	2	3	3	3	2	4	3	3	3	3	2	1	1	4	1	3	3	3	2
93046.3	O15394	O15394	NCAM2	Neural cell adhesion molecule 2	O15394	NCAM2_HUMAN	22	20	19	21	25	27	24	22	25	24	27	26	30	23	23	29	27	25	25	22	24	22	25	24	23	27	23	26	28	22	24	26	26	25	24	20	22	28	25	21	27	27	22
43894.86;43894.86-2	O15466;O15466-2	O15466;O15466-2	ST8SIA5	Alpha-2,8-sialyltransferase 8E;Isoform 2 of Alpha-2,8-sialyltransferase 8E	O15466;O15466-2	SIA8E_HUMAN	3	1	3	2	2	5	3	3	4	1	5	3	7	3	4	4	6	4	2	3	3	4	3	3	3	5	1	3	4	1	2	5	5	3	1	3	2	5	2	2	5	4	2
74048.8	O43155	O43155	FLRT2	Leucine-rich repeat transmembrane protein FLRT2	O43155	FLRT2_HUMAN	2	2	1	1	1	3	3	1	2	1	3	2	2	1	1	1	1	2	1	1	2	2	1	1	1	2	2	2	3	1	Filtered	3	1	2	2	Filtered	1	3	1	1	3	2	1
232298	O43157	O43157	PLXNB1	Plexin-B1	O43157	PLXB1_HUMAN	6	3	2	7	5	8	6	6	5	6	10	7	9	9	5	6	8	7	6	4	5	5	7	6	7	9	4	9	7	5	5	8	7	7	6	6	5	8	6	4	8	7	5
43969.8	O43173	O43173	ST8SIA3	Sia-alpha-2,3-Gal-beta-1,4-GlcNAc-R:alpha 2,8-sialyltransferase	O43173	SIA8C_HUMAN	6	6	8	9	9	13	11	11	11	8	12	12	14	11	8	13	13	10	9	11	12	11	7	9	11	11	6	11	12	7	8	11	9	10	9	10	5	12	11	6	11	10	6
30169.8	O43240	O43240	KLK10	Kallikrein-10	O43240	KLK10_HUMAN	1	2	2	4	1	3	4	3	2	1	2	3	3	2	2	2	2	3	1	2	2	2	Filtered	1	1	2	2	4	2	2	2	2	2	2	2	2	2	4	2	2	4	4	2
58398.01;58398.01-2	O43278;O43278-2	O43278;O43278-2	SPINT1	Kunitz-type protease inhibitor 1;Isoform 2 of Kunitz-type protease inhibitor 1	O43278;O43278-2	SPIT1_HUMAN	3	3	2	3	2	3	2	3	2	2	1	2	2	2	1	2	2	4	3	3	4	2	3	2	2	2	3	2	3	2	1	2	2	3	2	2	2	3	3	3	3	3	3
28228.2	O43291	O43291	SPINT2	Kunitz-type protease inhibitor 2	O43291	SPIT2_HUMAN	1	2	2	2	2	2	2	2	2	2	2	1	2	2	1	1	2	2	1	2	2	1	2	2	2	2	2	2	2	1	2	2	2	2	2	2	2	2	2	2	2	2	2
59076.2	O43300	O43300	LRRTM2	Leucine-rich repeat transmembrane neuronal protein 2	O43300	LRRT2_HUMAN	8	7	5	7	7	9	8	8	6	7	10	7	8	7	6	8	8	8	6	6	7	7	6	6	6	9	6	10	10	7	6	7	7	7	8	5	4	11	5	4	9	11	4
59483	O43405	O43405	COCH	Cochlin	O43405	COCH_HUMAN	5	6	7	7	5	6	8	6	7	8	10	8	10	5	4	6	9	10	9	6	8	7	7	8	7	6	6	8	8	3	3	8	7	5	7	3	5	6	6	5	7	6	4
51018.69;51018.69-2;51018.69-3;51018.69-5	O43493;O43493-2;O43493-3;O43493-5	O43493;O43493-2;O43493-3;O43493-5	TGOLN2	Trans-Golgi network integral membrane protein 2;Isoform TGN46 of Trans-Golgi network integral membrane protein 2;Isoform TGN48 of Trans-Golgi network integral membrane protein 2;Isoform 5 of Trans-Golgi network integral membrane protein 2	O43493;O43493-2;O43493-3;O43493-5	TGON2_HUMAN	12	12	11	12	12	14	11	14	11	11	13	12	14	12	12	15	12	12	12	10	10	11	11	10	9	12	9	12	13	8	9	12	13	11	10	8	8	12	11	11	14	13	10
47119.1	O43505	O43505	B4GAT1	Beta-1,4-glucuronyltransferase 1	O43505	B4GA1_HUMAN	10	14	12	15	15	15	14	13	13	13	15	12	15	12	12	12	14	13	13	13	13	13	13	13	13	13	15	13	12	12	10	14	14	10	11	11	11	13	12	10	13	14	11
27216.2	O43508	O43508	TNFSF12	Tumor necrosis factor ligand superfamily member 12	O43508	TNF12_HUMAN	1	1	1	Filtered	Filtered	1	Filtered	1	1	1	1	1	1	1	1	1	1	1	1	1	1	1	Filtered	1	1	1	1	1	1	1	1	1	1	1	1	Filtered	Filtered	1	1	Filtered	1	Filtered	1
36588.5	O43508-2	O43508-2	TNFSF12	Isoform TWE-PRIL of Tumor necrosis factor ligand superfamily member 12	O43508-2	TNF12_HUMAN	2	1	2	2	1	3	1	2	3	4	4	1	4	2	2	3	2	2	3	2	2	1	1	2	2	3	2	3	3	1	2	3	2	3	2	1	1	3	2	1	2	3	1
42206.9	O43529	O43529	CHST10	Carbohydrate sulfotransferase 10	O43529	CHSTA_HUMAN	4	4	3	6	6	7	6	5	5	5	8	5	8	6	7	6	5	5	6	4	6	6	4	5	3	7	4	6	7	3	5	5	6	5	6	3	3	7	4	3	6	5	3
49851;49851-3;49851-4	O43556;O43556-3;O43556-4	O43556;O43556-3;O43556-4	SGCE	Epsilon-sarcoglycan;Isoform 2 of Epsilon-sarcoglycan;Isoform 3 of Epsilon-sarcoglycan	O43556;O43556-3;O43556-4	SGCE_HUMAN	5	4	5	5	7	8	8	6	8	6	8	6	7	7	5	9	8	6	6	5	7	7	4	7	4	8	5	7	7	4	6	6	8	4	6	5	5	7	5	5	5	7	5
42813.6	O43567	O43567	RNF13	E3 ubiquitin-protein ligase RNF13	O43567	RNF13_HUMAN	1	2	2	2	2	2	2	2	2	2	2	2	2	2	2	2	2	2	2	2	2	2	2	2	2	2	2	2	2	1	2	2	2	2	2	2	2	2	2	2	2	2	2
52820.6;75796.89;58019.3	O43581-2;O43581-3;O43581-5	O43581-2;O43581-3;O43581-5	SYT7	Isoform 2 of Synaptotagmin-7;Isoform 3 of Synaptotagmin-7;Isoform 5 of Synaptotagmin-7	O43581-2;O43581-3;O43581-5	SYT7_HUMAN	Filtered	1	Filtered	1	2	3	1	2	Filtered	Filtered	1	Filtered	1	1	Filtered	1	2	Filtered	Filtered	1	Filtered	Filtered	Filtered	Filtered	1	1	1	2	2	1	1	2	1	1	1	Filtered	Filtered	2	1	1	2	2	1
19108.43;19108.43-2	O43598;O43598-2	O43598;O43598-2	DNPH1	2'-deoxynucleoside 5'-phosphate N-hydrolase 1;Isoform 2 of 2'-deoxynucleoside 5'-phosphate N-hydrolase 1	O43598;O43598-2	DNPH1_HUMAN	Filtered	Filtered	Filtered	Filtered	Filtered	1	Filtered	1	Filtered	Filtered	1	Filtered	1	Filtered	Filtered	1	Filtered	Filtered	Filtered	Filtered	1	Filtered	1	1	1	Filtered	Filtered	Filtered	Filtered	Filtered	Filtered	Filtered	Filtered	1	Filtered	Filtered	Filtered	Filtered	1	Filtered	1	1	Filtered
104854	O43707	O43707	ACTN4	Alpha-actinin-4	O43707	ACTN4_HUMAN	Filtered	1	1	1	1	1	3	1	2	2	2	2	2	2	2	2	2	2	1	1	2	2	1	1	2	2	2	2	2	1	1	1	1	2	1	1	1	2	2	1	2	1	1
29741.45;29741.45-2	O43736;O43736-2	O43736;O43736-2	ITM2A	Integral membrane protein 2A;Isoform 2 of Integral membrane protein 2A	O43736;O43736-2	ITM2A_HUMAN	Filtered	Filtered	1	Filtered	2	3	3	1	1	3	2	2	1	1	2	1	1	1	1	Filtered	Filtered	3	1	1	2	2	1	2	3	Filtered	1	2	1	1	Filtered	Filtered	Filtered	3	1	Filtered	3	2	2
53500.62;54195.4	O43790;P78385	O43790;P78385	KRT86;KRT83	Keratin, type II cuticular Hb6;Keratin, type II cuticular Hb3	O43790;P78385	KRT86_HUMAN;KRT83_HUMAN	1	1	1	1	2	1	1	1	1	1	1	1	1	1	1	1	1	1	1	1	1	1	1	1	2	1	3	1	1	1	2	1	1	1	1	1	1	1	1	1	1	1	1
40018.2	O43827	O43827	ANGPTL7	Angiopoietin-related protein 7	O43827	ANGL7_HUMAN	5	5	6	7	4	5	7	4	6	6	6	6	7	7	7	6	6	7	6	7	7	7	5	6	5	6	6	6	6	6	6	7	5	5	5	6	5	6	6	6	8	8	8
37106.78;37106.78-3;37106.78-5;37106.78-9	O43852;O43852-3;O43852-5;O43852-9	O43852;O43852-3;O43852-5;O43852-9	CALU	Calumenin;Isoform 3 of Calumenin;Isoform 5 of Calumenin;Isoform 9 of Calumenin	O43852;O43852-3;O43852-5;O43852-9	CALU_HUMAN	1	2	2	2	3	3	3	2	2	2	2	3	3	2	2	3	3	2	3	2	3	2	1	2	2	3	2	3	3	2	3	3	3	2	2	2	2	3	2	1	3	3	2
53764.86;53764.86-2	O43854;O43854-2	O43854;O43854-2	EDIL3	EGF-like repeat and discoidin I-like domain-containing protein 3;Isoform 2 of EGF-like repeat and discoidin I-like domain-containing protein 3	O43854;O43854-2	EDIL3_HUMAN	2	Filtered	Filtered	2	Filtered	1	1	Filtered	1	Filtered	2	1	2	2	1	1	1	1	Filtered	Filtered	1	Filtered	Filtered	2	2	Filtered	1	1	1	1	1	3	1	1	1	1	Filtered	1	2	2	3	1	Filtered
38087.8	O43866	O43866	CD5L	CD5 antigen-like	O43866	CD5L_HUMAN	1	1	1	1	2	Filtered	3	1	1	1	1	1	2	2	2	Filtered	1	1	1	2	2	2	2	1	2	Filtered	2	Filtered	2	2	2	2	2	1	Filtered	1	2	2	2	2	2	3	2
104749	O43909	O43909	EXTL3	Exostosin-like 3	O43909	EXTL3_HUMAN	Filtered	1	1	3	3	4	4	3	5	3	4	4	4	6	2	3	Filtered	3	2	2	3	Filtered	2	2	2	5	2	3	3	2	3	3	3	2	3	4	2	4	1	Filtered	5	3	1
46714.7	O43916	O43916	CHST1	Carbohydrate sulfotransferase 1	O43916	CHST1_HUMAN	1	2	2	3	3	3	3	3	2	1	2	1	4	2	3	2	2	3	4	2	2	2	2	1	2	2	1	2	3	3	2	3	2	2	1	1	2	2	2	1	2	2	3
172655.92;172655.92-2;172655.92-3;172655.92-4	O60241;O60241-2;O60241-3;O60241-4	O60241;O60241-2;O60241-3;O60241-4	ADGRB2	Adhesion G protein-coupled receptor B2;Isoform 2 of Adhesion G protein-coupled receptor B2;Isoform 3 of Adhesion G protein-coupled receptor B2;Isoform 4 of Adhesion G protein-coupled receptor B2	O60241;O60241-2;O60241-3;O60241-4	AGRB2_HUMAN	2	2	1	1	2	3	2	2	2	2	3	2	2	1	1	2	2	1	1	1	1	2	1	1	1	1	1	2	1	1	1	2	2	1	1	1	1	2	1	1	2	2	1
171518	O60242	O60242	ADGRB3	Adhesion G protein-coupled receptor B3	O60242	AGRB3_HUMAN	2	3	2	2	3	4	3	2	3	3	2	3	4	3	2	2	2	2	2	1	1	2	3	2	1	3	2	2	2	2	2	2	2	1	2	2	1	4	3	2	3	4	2
48226.1	O60243	O60243	HS6ST1	Heparan-sulfate 6-O-sulfotransferase 1	O60243	H6ST1_HUMAN	4	5	5	5	4	6	6	5	6	6	6	4	6	6	6	5	5	6	4	4	6	5	6	5	5	6	3	7	7	4	5	5	7	5	5	4	5	8	6	4	8	7	3
116070.93;116070.93-2	O60245;O60245-2	O60245;O60245-2	PCDH7	Protocadherin-7;Isoform B of Protocadherin-7	O60245;O60245-2	PCDH7_HUMAN	6	7	5	8	10	9	8	9	6	8	10	9	12	9	8	12	10	8	11	7	10	8	7	8	5	11	6	11	8	3	6	9	10	8	6	3	3	10	8	2	11	11	4
68021.1	O60279	O60279	SUSD5	Sushi domain-containing protein 5	O60279	SUSD5_HUMAN	12	10	11	10	11	11	11	10	9	9	10	10	11	10	9	11	9	7	9	11	10	12	10	11	11	12	10	12	11	10	9	11	10	9	9	10	8	12	11	9	12	13	9
60752.98;60752.98-2;60752.98-3;60752.98-4	O60291;O60291-2;O60291-3;O60291-4	O60291;O60291-2;O60291-3;O60291-4	MGRN1	E3 ubiquitin-protein ligase MGRN1;Isoform 2 of E3 ubiquitin-protein ligase MGRN1;Isoform 3 of E3 ubiquitin-protein ligase MGRN1;Isoform 4 of E3 ubiquitin-protein ligase MGRN1	O60291;O60291-2;O60291-3;O60291-4	MGRN1_HUMAN	1	1	Filtered	1	1	1	1	Filtered	Filtered	Filtered	Filtered	Filtered	1	Filtered	Filtered	1	Filtered	Filtered	Filtered	Filtered	1	Filtered	1	Filtered	Filtered	Filtered	Filtered	Filtered	Filtered	Filtered	Filtered	1	1	Filtered	Filtered	Filtered	Filtered	1	Filtered	Filtered	1	1	Filtered
79292.05;79292.05-2	O60353;O60353-2	O60353;O60353-2	FZD6	Frizzled-6;Isoform 2 of Frizzled-6	O60353;O60353-2	FZD6_HUMAN	1	2	1	2	1	2	2	2	1	2	Filtered	1	2	1	2	2	1	2	2	Filtered	1	2	1	2	1	2	1	2	2	1	1	2	2	1	1	1	1	2	2	1	2	2	1
198311.31;198311.31-2;198311.31-3	O60449;O60449-2;O60449-3	O60449;O60449-2;O60449-3	LY75	Lymphocyte antigen 75;Isoform 2 of Lymphocyte antigen 75;Isoform 3 of Lymphocyte antigen 75	O60449;O60449-2;O60449-3	LY75_HUMAN	1	1	Filtered	1	1	1	2	2	1	2	1	1	Filtered	1	Filtered	1	2	2	2	3	2	2	2	2	2	3	2	2	2	2	3	3	1	2	4	1	1	1	2	2	3	2	1
104830.65;104830.65-2;104830.65-3;104830.65-4;104830.65-5	O60462;O60462-2;O60462-3;O60462-4;O60462-5	O60462;O60462-2;O60462-3;O60462-4;O60462-5	NRP2	Neuropilin-2;Isoform A0 of Neuropilin-2;Isoform A17 of Neuropilin-2;Isoform B0 of Neuropilin-2;Isoform B5 of Neuropilin-2	O60462;O60462-2;O60462-3;O60462-4;O60462-5	NRP2_HUMAN	10	12	10	15	12	19	16	9	13	13	17	14	16	10	15	16	14	12	15	12	15	12	11	14	9	13	15	13	17	12	12	17	15	12	12	8	7	19	14	10	20	17	9
73003.6	O60476	O60476	MAN1A2	Mannosyl-oligosaccharide 1,2-alpha-mannosidase IB	O60476	MA1A2_HUMAN	4	2	2	4	5	4	5	8	4	6	7	5	7	4	3	5	7	3	5	4	5	5	4	5	4	4	4	6	6	3	3	6	4	4	4	4	3	7	3	4	6	7	4
88760.5	O60477	O60477	BRINP1	BMP/retinoic acid-inducible neural-specific protein 1	O60477	BRNP1_HUMAN	Filtered	1	Filtered	2	3	3	2	2	1	1	3	2	4	1	1	7	3	3	2	2	5	3	3	1	3	3	2	4	4	3	Filtered	4	4	2	2	2	Filtered	3	1	3	4	5	1
43928	O60512	O60512	B4GALT3	Beta-1,4-galactosyltransferase 3	O60512	B4GT3_HUMAN	5	4	2	5	3	6	5	4	3	5	4	3	4	2	3	2	4	3	4	3	5	3	4	2	2	5	3	6	6	4	3	3	4	4	3	2	1	4	3	1	4	4	1
20696.8	O60565	O60565	GREM1	Gremlin-1	O60565	GREM1_HUMAN	1	1	Filtered	1	1	1	1	1	1	1	1	1	1	Filtered	1	1	1	1	1	1	1	Filtered	1	1	Filtered	1	Filtered	1	1	1	1	1	1	1	1	Filtered	1	1	1	Filtered	1	1	1
84785.1	O60568	O60568	PLOD3	Multifunctional procollagen lysine hydroxylase and glycosyltransferase LH3	O60568	PLOD3_HUMAN	8	4	5	6	5	11	9	8	9	10	14	8	15	10	11	12	10	10	10	8	6	9	9	10	8	12	10	10	11	4	10	13	11	9	11	9	8	11	11	9	12	11	6
18091.8	O60613	O60613	SELENOF	Selenoprotein F	O60613	SEP15_HUMAN	2	1	1	1	1	1	1	Filtered	1	1	2	1	1	1	1	2	1	2	1	1	1	1	2	1	1	1	2	1	1	1	1	1	1	1	1	1	1	1	1	1	1	1	1
52770.5	O60883	O60883	GPR37L1	G-protein coupled receptor 37-like 1	O60883	G37L1_HUMAN	6	8	8	8	8	9	7	8	10	8	8	8	8	9	6	10	7	8	9	8	9	9	9	8	8	9	9	9	8	8	8	9	9	8	9	7	7	9	8	7	9	9	6
19116.32;19116.32-2;19116.32-3	O60888;O60888-2;O60888-3	O60888;O60888-2;O60888-3	CUTA	Protein CutA;Isoform A of Protein CutA;Isoform C of Protein CutA	O60888;O60888-2;O60888-3	CUTA_HUMAN	1	1	1	3	2	3	2	3	3	3	2	3	3	3	4	4	4	4	4	4	3	4	2	3	2	4	2	3	4	2	2	3	4	3	3	3	2	3	2	2	4	3	2
41972.23;41972.23-3	O60909;O60909-3	O60909;O60909-3	B4GALT2	Beta-1,4-galactosyltransferase 2;Isoform 3 of Beta-1,4-galactosyltransferase 2	O60909;O60909-3	B4GT2_HUMAN	1	1	1	2	1	1	2	1	2	2	2	2	2	1	2	2	2	3	2	2	2	1	2	1	3	3	1	3	3	1	1	3	2	1	1	1	1	2	1	1	2	2	1
24325.8	O60939	O60939	SCN2B	Sodium channel subunit beta-2	O60939	SCN2B_HUMAN	Filtered	2	1	2	2	3	2	2	2	1	2	2	2	2	1	2	1	1	2	1	2	1	2	2	1	2	1	1	2	1	Filtered	1	2	1	2	Filtered	Filtered	1	1	Filtered	2	1	Filtered
211104	O75051	O75051	PLXNA2	Plexin-A2	O75051	PLXA2_HUMAN	1	1	Filtered	1	1	2	1	1	1	1	2	1	1	1	1	1	2	1	1	1	1	1	1	1	2	2	1	2	2	1	1	1	2	2	1	1	1	1	1	Filtered	1	1	1
46432.5	O75063	O75063	FAM20B	Glycosaminoglycan xylosylkinase	O75063	XYLK_HUMAN	3	1	1	2	4	4	2	3	4	4	6	4	4	3	4	6	5	3	4	2	3	3	4	3	4	5	5	6	5	4	5	6	4	2	3	1	2	6	3	4	3	3	2
55031.5	O75071	O75071	EFCAB14	EF-hand calcium-binding domain-containing protein 14	O75071	EFC14_HUMAN	4	3	3	4	3	3	3	3	3	3	3	2	3	4	4	3	4	4	2	3	4	2	3	2	2	3	2	3	3	2	3	2	3	3	2	2	3	3	3	2	3	3	2
92130.2	O75077-3	O75077-3	ADAM23	Isoform Gamma of Disintegrin and metalloproteinase domain-containing protein 23	O75077-3	ADA23_HUMAN	2	2	4	4	4	5	4	3	5	5	5	4	7	1	6	4	3	4	4	3	5	4	6	3	5	6	5	6	7	2	6	4	5	5	4	2	3	5	4	2	5	6	3
83418.4	O75078	O75078	ADAM11	Disintegrin and metalloproteinase domain-containing protein 11	O75078	ADA11_HUMAN	3	2	2	2	3	5	5	4	5	4	6	5	6	4	4	6	5	3	3	4	5	3	5	5	5	7	4	7	5	3	3	5	6	5	5	5	4	5	5	4	6	5	5
66193.5	O75083	O75083	WDR1	WD repeat-containing protein 1	O75083	WDR1_HUMAN	2	4	3	2	1	4	5	1	Filtered	Filtered	8	3	7	1	7	8	3	2	3	3	4	4	2	2	4	5	1	2	5	1	3	6	4	3	3	2	1	1	3	2	4	4	2
63620.12;63554.12	O75084;Q14332	O75084;Q14332	FZD7;FZD2	Frizzled-7;Frizzled-2	O75084;Q14332	FZD7_HUMAN;FZD2_HUMAN	1	1	1	1	Filtered	1	1	1	1	1	1	1	1	1	1	1	1	1	1	1	1	1	1	1	1	1	1	1	1	1	1	1	1	1	1	Filtered	1	1	1	Filtered	1	1	1
167926.02;167926.02-2	O75093;O75093-2	O75093;O75093-2	SLIT1	Slit homolog 1 protein;Isoform 2 of Slit homolog 1 protein	O75093;O75093-2	SLIT1_HUMAN	1	1	1	1	1	1	1	1	1	1	1	1	1	1	1	1	1	1	1	1	1	1	1	1	1	1	1	1	1	1	1	1	1	1	1	1	1	1	1	1	1	1	1
33348.83;33348.83-2	O75144;O75144-2	O75144;O75144-2	ICOSLG	ICOS ligand;Isoform 2 of ICOS ligand	O75144;O75144-2	ICOSL_HUMAN	2	3	2	2	2	3	2	3	2	2	3	2	3	2	2	2	2	2	2	2	2	2	2	2	2	2	2	2	2	2	2	2	2	2	2	2	2	2	2	2	2	2	2
90196.83;90196.83-2	O75173;O75173-2	O75173;O75173-2	ADAMTS4	A disintegrin and metalloproteinase with thrombospondin motifs 4;Isoform 2 of A disintegrin and metalloproteinase with thrombospondin motifs 4	O75173;O75173-2	ATS4_HUMAN	2	3	3	3	3	3	3	3	2	3	3	2	4	2	3	2	3	3	3	3	3	3	4	3	3	3	3	3	3	2	2	3	2	3	3	2	3	3	3	3	4	2	2
21007.7	O75223	O75223	GGCT	Gamma-glutamylcyclotransferase	O75223	GGCT_HUMAN	1	1	Filtered	1	1	1	1	Filtered	Filtered	Filtered	1	Filtered	2	Filtered	Filtered	1	2	2	Filtered	Filtered	1	1	1	Filtered	Filtered	1	Filtered	1	2	Filtered	Filtered	1	1	1	1	Filtered	Filtered	2	2	1	2	1	Filtered
74823.8	O75326	O75326	SEMA7A	Semaphorin-7A	O75326	SEM7A_HUMAN	19	20	19	19	19	22	21	18	23	19	22	20	21	21	17	23	18	18	20	20	19	20	20	19	20	22	18	20	22	19	19	22	20	20	21	20	19	23	22	18	23	20	16
132565	O75339	O75339	CILP	Cartilage intermediate layer protein 1	O75339	CILP1_HUMAN	Filtered	1	Filtered	2	Filtered	1	Filtered	1	1	2	5	1	1	2	1	Filtered	1	Filtered	1	Filtered	2	Filtered	Filtered	Filtered	Filtered	1	Filtered	1	2	Filtered	4	Filtered	Filtered	1	Filtered	Filtered	Filtered	Filtered	Filtered	1	Filtered	1	1
21868.48;21868.48-2	O75340;O75340-2	O75340;O75340-2	PDCD6	Programmed cell death protein 6;Isoform 2 of Programmed cell death protein 6	O75340;O75340-2	PDCD6_HUMAN	Filtered	Filtered	Filtered	Filtered	Filtered	Filtered	Filtered	1	1	1	1	1	Filtered	1	Filtered	Filtered	Filtered	Filtered	Filtered	1	Filtered	1	1	1	1	1	1	Filtered	Filtered	Filtered	Filtered	Filtered	Filtered	Filtered	Filtered	Filtered	Filtered	Filtered	1	1	Filtered	1	1
12854.82;12854.82-2	O75347;O75347-2	O75347;O75347-2	TBCA	Tubulin-specific chaperone A;Isoform 2 of Tubulin-specific chaperone A	O75347;O75347-2	TBCA_HUMAN	1	1	Filtered	1	1	1	1	1	1	1	1	1	1	1	1	1	1	1	1	1	1	1	Filtered	1	1	1	1	1	1	Filtered	1	1	1	1	1	1	Filtered	1	1	1	1	1	Filtered
53246.14;53246.14-2;53246.14-3	O75354;O75354-2;O75354-3	O75354;O75354-2;O75354-3	ENTPD6	Ectonucleoside triphosphate diphosphohydrolase 6;Isoform 2 of Ectonucleoside triphosphate diphosphohydrolase 6;Isoform 3 of Ectonucleoside triphosphate diphosphohydrolase 6	O75354;O75354-2;O75354-3	ENTP6_HUMAN	1	2	1	Filtered	1	2	1	1	2	1	2	2	2	Filtered	Filtered	2	2	2	2	2	2	2	2	1	1	2	1	2	2	2	2	2	2	1	1	1	1	2	1	Filtered	3	Filtered	1
12774.2	O75368	O75368	SH3BGRL	SH3 domain-binding glutamic acid-rich-like protein	O75368	SH3L1_HUMAN	3	2	1	2	1	3	2	3	3	2	3	2	3	1	3	4	3	2	3	3	3	2	3	3	2	2	3	3	3	1	2	3	2	3	2	1	1	4	3	2	3	4	1
278164.03;278164.03-2;278164.03-3;278164.03-6;278164.03-8;278164.03-9	O75369;O75369-2;O75369-3;O75369-6;O75369-8;O75369-9	O75369;O75369-2;O75369-3;O75369-6;O75369-8;O75369-9	FLNB	Filamin-B;Isoform 2 of Filamin-B;Isoform 3 of Filamin-B;Isoform 6 of Filamin-B;Isoform 8 of Filamin-B;Isoform 9 of Filamin-B	O75369;O75369-2;O75369-3;O75369-6;O75369-8;O75369-9	FLNB_HUMAN	2	1	1	1	1	2	4	1	2	Filtered	2	2	2	Filtered	1	3	2	1	1	1	1	1	1	2	1	2	Filtered	2	2	1	3	2	2	2	1	Filtered	1	1	3	Filtered	2	4	2
109735	O75460	O75460	ERN1	Serine/threonine-protein kinase/endoribonuclease IRE1	O75460	ERN1_HUMAN	1	1	1	1	1	Filtered	1	1	1	1	1	1	1	1	1	1	1	1	Filtered	1	1	1	1	1	1	1	1	1	1	1	1	1	1	1	1	1	1	1	1	1	1	1	1
62412.1	O75487	O75487	GPC4	Glypican-4	O75487	GPC4_HUMAN	2	1	Filtered	2	Filtered	1	2	2	2	3	2	1	4	2	1	2	2	Filtered	Filtered	Filtered	1	1	Filtered	3	2	2	1	2	2	2	3	3	2	2	Filtered	1	1	3	2	Filtered	3	3	1
36238.3	O75493	O75493	CA11	Carbonic anhydrase-related protein 11	O75493	CAH11_HUMAN	4	4	3	5	3	4	4	3	5	4	5	4	4	4	4	4	4	4	4	4	4	4	3	4	4	4	3	6	5	2	4	4	4	4	5	4	2	4	4	2	4	4	4
41496.6	O75503	O75503	CLN5	Ceroid-lipofuscinosis neuronal protein 5	O75503	CLN5_HUMAN	7	7	8	5	7	9	9	6	6	7	10	6	10	8	7	8	10	8	7	8	8	8	9	8	7	10	8	9	8	5	8	8	5	7	7	6	6	6	5	5	7	7	6
71844.9	O75509	O75509	TNFRSF21	Tumor necrosis factor receptor superfamily member 21	O75509	TNR21_HUMAN	4	2	3	2	5	4	5	4	4	4	7	3	4	4	4	4	3	4	3	3	3	4	3	3	4	4	2	3	2	5	3	4	3	4	2	3	2	3	2	1	4	5	1
24074.5	O75629	O75629	CREG1	Protein CREG1	O75629	CREG1_HUMAN	2	2	3	3	3	3	3	1	2	1	1	2	2	2	3	2	3	2	1	3	3	2	1	2	3	3	3	3	4	2	3	3	3	2	3	1	2	3	3	3	3	3	4
32902.98;32902.98-2	O75636;O75636-2	O75636;O75636-2	FCN3	Ficolin-3;Isoform 2 of Ficolin-3	O75636;O75636-2	FCN3_HUMAN	3	2	4	2	1	Filtered	1	2	3	1	2	1	2	Filtered	3	2	3	2	Filtered	1	3	2	1	1	4	3	2	2	1	4	2	2	3	3	2	3	4	4	3	5	1	6	5
11081.1	O75711	O75711	SCRG1	Scrapie-responsive protein 1	O75711	SCRG1_HUMAN	1	1	1	2	1	1	1	1	1	1	2	1	1	1	1	2	1	1	2	1	2	1	2	1	2	2	1	1	1	2	1	2	2	2	1	1	1	2	2	1	2	2	2
39511.9	O75752	O75752	B3GALNT1	UDP-GalNAc:beta-1,3-N-acetylgalactosaminyltransferase 1	O75752	B3GL1_HUMAN	3	4	3	4	4	5	4	6	4	5	6	5	5	5	3	3	5	4	4	3	6	4	5	3	4	5	3	4	6	4	4	5	6	4	3	2	4	6	5	3	6	4	4
42075.94;42075.94-2	O75781;O75781-2	O75781;O75781-2	PALM	Paralemmin-1;Isoform 2 of Paralemmin-1	O75781;O75781-2	PALM_HUMAN	1	1	Filtered	2	1	1	1	2	Filtered	1	2	1	2	Filtered	2	2	2	2	2	Filtered	1	Filtered	Filtered	Filtered	Filtered	Filtered	Filtered	1	1	1	Filtered	1	2	1	1	Filtered	Filtered	2	1	Filtered	2	1	Filtered
39008.01;39008.01-2	O75787;O75787-2	O75787;O75787-2	ATP6AP2	Renin receptor;Isoform 2 of Renin receptor	O75787;O75787-2	RENR_HUMAN	8	4	5	6	4	9	9	9	11	8	9	9	8	9	9	9	10	10	10	9	10	9	10	9	10	10	8	9	11	10	8	10	9	10	8	7	8	10	10	8	10	9	9
35611	O75821	O75821	EIF3G	Eukaryotic translation initiation factor 3 subunit G	O75821	EIF3G_HUMAN	1	1	1	1	1	1	1	1	1	1	1	1	1	1	1	1	1	1	1	1	1	1	1	1	1	1	1	1	1	1	1	1	1	1	1	1	1	1	1	1	1	1	1
46659.3	O75874	O75874	IDH1	Isocitrate dehydrogenase [NADP] cytoplasmic	O75874	IDHC_HUMAN	2	4	3	4	4	4	4	4	3	3	5	4	4	3	4	5	5	4	3	3	2	3	3	3	4	2	3	3	4	3	3	4	4	2	3	3	2	4	5	4	5	6	3
158536.87;158536.87-2;158536.87-3	O75882;O75882-2;O75882-3	O75882;O75882-2;O75882-3	ATRN	Attractin;Isoform 2 of Attractin;Isoform 3 of Attractin	O75882;O75882-2;O75882-3	ATRN_HUMAN	13	12	13	12	14	13	12	12	14	14	15	14	14	16	13	13	15	14	14	14	12	13	15	13	12	15	14	14	14	14	16	15	11	12	12	13	12	12	13	13	14	14	12
152931	O75976	O75976	CPD	Carboxypeptidase D	O75976	CBPD_HUMAN	3	3	3	4	6	8	7	6	6	6	8	6	10	3	4	8	7	6	6	6	7	6	4	6	8	6	7	6	8	3	5	6	4	5	3	2	2	7	2	2	8	6	2
33248.6	O76061	O76061	STC2	Stanniocalcin-2	O76061	STC2_HUMAN	4	4	3	5	3	5	5	3	3	3	5	4	3	3	3	3	4	5	4	3	5	4	2	4	3	4	3	5	5	4	4	4	4	5	3	4	4	4	4	4	4	4	4
13330.8	O76070	O76070	SNCG	Gamma-synuclein	O76070	SYUG_HUMAN	1	1	2	2	2	2	4	2	2	Filtered	2	1	2	Filtered	1	4	1	Filtered	2	2	2	Filtered	3	Filtered	1	3	1	2	3	Filtered	2	4	1	1	2	Filtered	2	Filtered	2	2	2	4	2
31121.8	O94760	O94760	DDAH1	N(G),N(G)-dimethylarginine dimethylaminohydrolase 1	O94760	DDAH1_HUMAN	6	8	6	8	8	10	10	8	10	9	12	9	12	6	8	8	12	10	9	7	9	7	7	8	8	10	7	9	9	7	7	10	9	7	8	7	6	11	7	8	9	11	8
37121.8	O94766	O94766	B3GAT3	Galactosylgalactosylxylosylprotein 3-beta-glucuronosyltransferase 3	O94766	B3GA3_HUMAN	3	4	2	4	3	4	5	6	3	2	9	6	8	5	3	5	3	3	3	5	4	2	2	4	4	7	2	6	7	2	5	6	6	4	1	3	2	5	3	1	5	5	2
79789.3	O94769	O94769	ECM2	Extracellular matrix protein 2	O94769	ECM2_HUMAN	13	15	15	16	14	17	17	14	17	14	18	15	17	17	14	16	15	16	15	15	15	13	18	14	15	18	14	17	17	16	13	15	17	17	15	13	11	17	17	13	15	16	14
14669.01;14669.01-2	O94772;O94772-2	O94772;O94772-2	LY6H	Lymphocyte antigen 6H;Isoform 2 of Lymphocyte antigen 6H	O94772;O94772-2	LY6H_HUMAN	3	4	3	2	3	3	3	3	3	4	3	3	4	4	3	4	4	4	2	3	4	3	3	3	3	4	4	4	4	3	3	3	3	4	2	2	3	3	4	3	3	3	3
120686.25;120686.25-4	O94779;O94779-4	O94779;O94779-4	CNTN5	Contactin-5;Isoform 3 of Contactin-5	O94779;O94779-4	CNTN5_HUMAN	1	2	1	2	2	4	2	2	1	2	3	1	4	2	1	2	1	3	3	1	2	1	1	2	1	2	2	3	4	1	1	2	3	2	1	1	1	5	1	1	5	4	1
150026.79;150026.79-13;150026.79-6	O94856;O94856-13;O94856-6	O94856;O94856-13;O94856-6	NFASC	Neurofascin;Isoform 13 of Neurofascin;Isoform 6 of Neurofascin	O94856;O94856-13;O94856-6	NFASC_HUMAN	24	23	19	24	24	28	27	26	26	23	29	26	30	27	23	28	28	26	26	25	28	27	26	25	22	27	25	28	28	22	24	25	29	24	24	23	18	30	25	18	28	30	23
119911.03;119469.55	O94856-12;O94856-4	O94856-12;O94856-4	NFASC	Isoform 12 of Neurofascin;Isoform 4 of Neurofascin	O94856-12;O94856-4	NFASC_HUMAN	1	Filtered	Filtered	1	1	1	1	1	1	1	1	1	1	1	Filtered	1	1	1	Filtered	Filtered	Filtered	Filtered	Filtered	Filtered	Filtered	Filtered	Filtered	Filtered	1	Filtered	Filtered	1	1	Filtered	Filtered	Filtered	Filtered	Filtered	Filtered	Filtered	Filtered	1	Filtered
118965	O94898	O94898	LRIG2	Leucine-rich repeats and immunoglobulin-like domains protein 2	O94898	LRIG2_HUMAN	2	2	1	1	2	3	3	2	2	2	3	2	2	2	1	2	2	1	1	2	2	1	2	1	2	3	1	2	3	2	2	2	2	2	1	1	1	3	1	2	3	3	1
162716.88;162716.88-2	O94910;O94910-2	O94910;O94910-2	ADGRL1	Adhesion G protein-coupled receptor L1;Isoform 2 of Adhesion G protein-coupled receptor L1	O94910;O94910-2	AGRL1_HUMAN	6	10	7	10	8	12	10	7	9	8	13	11	12	10	7	12	11	11	9	9	9	7	10	10	9	11	9	9	10	7	10	11	10	9	10	8	7	13	10	6	11	10	5
55016.6	O94919	O94919	ENDOD1	Endonuclease domain-containing 1 protein	O94919	ENDD1_HUMAN	9	10	9	10	9	11	10	10	9	10	10	10	10	10	10	10	10	10	10	9	11	10	11	9	10	10	9	9	10	10	8	10	10	8	11	8	10	10	10	10	10	10	8
108934	O94933	O94933	SLITRK3	SLIT and NTRK-like protein 3	O94933	SLIK3_HUMAN	1	1	1	2	2	4	5	3	3	2	3	4	4	3	3	2	4	3	3	2	3	1	3	3	3	4	2	2	3	3	3	3	3	4	3	2	2	4	1	2	3	4	1
109793	O94985	O94985	CLSTN1	Calsyntenin-1	O94985	CSTN1_HUMAN	23	25	23	28	30	32	29	29	28	29	31	27	29	28	27	28	28	25	30	25	26	28	29	24	24	29	26	29	28	24	24	31	29	26	25	23	21	27	23	23	30	32	25
108642	O94985-2	O94985-2	CLSTN1	Isoform 2 of Calsyntenin-1	O94985-2	CSTN1_HUMAN	1	1	1	1	1	1	1	1	1	1	1	1	1	Filtered	1	1	1	1	1	1	1	1	1	1	1	1	Filtered	1	1	1	1	1	1	1	1	1	1	1	1	1	1	1	1
107486	O94991	O94991	SLITRK5	SLIT and NTRK-like protein 5	O94991	SLIK5_HUMAN	5	5	7	7	7	7	7	8	8	7	9	6	8	7	7	8	8	9	9	7	8	7	8	7	6	8	7	9	7	7	8	9	8	9	8	5	6	7	7	6	6	7	6
43001.25;43001.25-2	O95084;O95084-2	O95084;O95084-2	PRSS23	Serine protease 23;Isoform 2 of Serine protease 23	O95084;O95084-2	PRS23_HUMAN	Filtered	1	Filtered	Filtered	1	1	1	1	1	Filtered	1	1	1	1	1	1	1	1	1	1	1	1	1	1	1	1	1	1	1	Filtered	1	1	1	1	1	1	1	1	1	Filtered	1	1	1
29937.6	O95156	O95156	NXPH2	Neurexophilin-2	O95156	NXPH2_HUMAN	Filtered	2	2	2	2	2	2	1	3	2	3	2	2	3	Filtered	2	2	2	1	1	2	3	2	1	2	2	1	2	2	1	2	1	2	2	1	1	2	3	2	2	2	3	Filtered
28126.9	O95157	O95157	NXPH3	Neurexophilin-3	O95157	NXPH3_HUMAN	Filtered	Filtered	Filtered	1	1	1	Filtered	2	2	3	3	3	3	2	3	2	3	3	2	2	2	1	2	1	1	1	Filtered	2	1	1	1	3	3	2	1	2	Filtered	3	2	Filtered	3	3	1
33065.2	O95158	O95158	NXPH4	Neurexophilin-4	O95158	NXPH4_HUMAN	2	3	2	3	3	3	3	3	2	2	3	2	2	2	2	2	2	2	2	2	2	2	2	2	2	2	2	2	2	2	2	2	2	2	2	2	2	2	2	2	2	2	2
34114	O95159	O95159	ZFPL1	Zinc finger protein-like 1	O95159	ZFPL1_HUMAN	Filtered	1	Filtered	Filtered	1	1	Filtered	1	1	1	1	1	1	1	1	1	1	1	1	1	1	1	1	1	1	1	Filtered	1	1	1	1	1	1	1	1	1	Filtered	1	1	Filtered	1	1	Filtered
103145.84;103145.84-2	O95185;O95185-2	O95185;O95185-2	UNC5C	Netrin receptor UNC5C;Isoform 2 of Netrin receptor UNC5C	O95185;O95185-2	UNC5C_HUMAN	4	3	2	3	3	3	3	2	2	3	3	2	4	3	3	4	3	2	3	3	3	3	1	4	3	2	2	5	4	3	2	4	2	4	2	1	1	6	3	2	4	2	1
60016.26;60016.26-2	O95196;O95196-2	O95196;O95196-2	CSPG5	Chondroitin sulfate proteoglycan 5;Isoform 2 of Chondroitin sulfate proteoglycan 5	O95196;O95196-2	CSPG5_HUMAN	1	1	1	1	1	1	1	1	1	1	1	1	1	1	1	1	1	1	1	1	1	1	1	1	1	1	1	1	1	1	1	1	1	1	1	1	1	1	1	1	1	1	1
113018.51;113018.51-2	O95206;O95206-2	O95206;O95206-2	PCDH8	Protocadherin-8;Isoform 2 of Protocadherin-8	O95206;O95206-2	PCDH8_HUMAN	4	5	2	6	7	7	7	6	7	5	7	5	8	6	4	6	7	6	6	4	6	5	5	3	3	7	3	7	7	3	5	7	6	5	5	2	3	8	5	2	6	6	3
29082.18;29082.18-2;29082.18-3;29082.18-4	O95297;O95297-2;O95297-3;O95297-4	O95297;O95297-2;O95297-3;O95297-4	MPZL1	Myelin protein zero-like protein 1;Isoform 2 of Myelin protein zero-like protein 1;Isoform 3 of Myelin protein zero-like protein 1;Isoform 4 of Myelin protein zero-like protein 1	O95297;O95297-2;O95297-3;O95297-4	MPZL1_HUMAN	Filtered	Filtered	Filtered	Filtered	Filtered	Filtered	Filtered	1	1	1	1	Filtered	1	Filtered	Filtered	1	1	1	1	Filtered	1	Filtered	Filtered	Filtered	1	1	Filtered	Filtered	1	Filtered	Filtered	Filtered	Filtered	Filtered	Filtered	Filtered	Filtered	1	Filtered	Filtered	1	1	Filtered
27546.9	O95336	O95336	PGLS	6-phosphogluconolactonase	O95336	6PGL_HUMAN	Filtered	1	Filtered	2	1	1	2	1	Filtered	Filtered	1	Filtered	2	Filtered	1	1	3	2	1	2	Filtered	2	1	3	3	1	Filtered	2	2	1	Filtered	Filtered	2	1	Filtered	1	1	1	1	Filtered	2	2	1
45090.8	O95390	O95390	GDF11	Growth/differentiation factor 11	O95390	GDF11_HUMAN	3	5	5	5	6	6	7	6	7	6	7	6	6	5	5	6	7	6	6	6	7	7	5	6	5	7	5	6	7	4	5	6	6	6	4	7	4	5	7	6	5	5	5
137699.98;137699.98-5;137699.98-6	O95428;O95428-5;O95428-6	O95428;O95428-5;O95428-6	PAPLN	Papilin;Isoform 5 of Papilin;Isoform 6 of Papilin	O95428;O95428-5;O95428-6	PPN_HUMAN	10	10	11	13	13	15	14	13	13	12	12	12	16	12	9	13	11	10	14	14	16	11	14	12	13	14	14	14	16	13	15	15	16	15	14	11	8	14	12	9	17	18	12
13050.9	O95445-2	O95445-2	APOM	Isoform 2 of Apolipoprotein M	O95445-2	APOM_HUMAN	4	4	4	4	4	4	3	5	4	4	4	5	5	5	4	3	5	5	5	4	4	5	4	5	5	5	4	5	5	5	5	4	4	4	4	4	4	3	4	4	4	5	4
134754.8;134754.8-2	O95450;O95450-2	O95450;O95450-2	ADAMTS2	A disintegrin and metalloproteinase with thrombospondin motifs 2;Isoform SpNPI of A disintegrin and metalloproteinase with thrombospondin motifs 2	O95450;O95450-2	ATS2_HUMAN	1	2	2	4	1	4	2	2	2	2	3	2	3	3	2	5	2	4	2	1	2	3	1	2	2	3	2	3	4	2	1	4	2	3	2	1	2	3	2	1	2	4	1
28028.7	O95467	O95467	GNAS	Neuroendocrine secretory protein 55	O95467	GNAS3_HUMAN	1	2	2	2	1	1	2	3	1	3	1	1	3	3	1	3	2	2	1	1	2	1	1	3	1	2	2	1	1	1	2	2	1	4	3	2	1	3	2	1	2	3	1
88892.7	O95479	O95479	H6PD	GDH/6PGL endoplasmic bifunctional protein	O95479	G6PE_HUMAN	1	Filtered	1	1	1	2	1	2	2	3	2	1	2	3	2	1	2	3	Filtered	2	2	3	2	1	1	2	1	2	2	1	1	1	1	1	Filtered	1	1	1	1	Filtered	1	2	1
163348.94;163348.94-2;163348.94-3;163348.94-4;163348.94-5;163348.94-6;163348.94-7	O95490;O95490-2;O95490-3;O95490-4;O95490-5;O95490-6;O95490-7	O95490;O95490-2;O95490-3;O95490-4;O95490-5;O95490-6;O95490-7	ADGRL2	Adhesion G protein-coupled receptor L2;Isoform 2 of Adhesion G protein-coupled receptor L2;Isoform 3 of Adhesion G protein-coupled receptor L2;Isoform 4 of Adhesion G protein-coupled receptor L2;Isoform 5 of Adhesion G protein-coupled receptor L2;Isoform 6 of Adhesion G protein-coupled receptor L2;Isoform 7 of Adhesion G protein-coupled receptor L2	O95490;O95490-2;O95490-3;O95490-4;O95490-5;O95490-6;O95490-7	AGRL2_HUMAN	1	1	Filtered	2	3	3	4	2	2	2	4	3	2	2	Filtered	2	1	2	1	2	2	2	2	2	1	2	2	2	3	Filtered	1	2	2	2	1	Filtered	1	3	3	2	2	3	1
57011.7	O95497	O95497	VNN1	Pantetheinase	O95497	VNN1_HUMAN	2	2	2	2	Filtered	2	2	3	2	2	3	2	2	Filtered	3	2	1	1	2	2	1	1	1	1	Filtered	1	Filtered	3	2	2	2	3	2	2	1	2	1	Filtered	2	3	1	Filtered	3
52846.2	O95502	O95502	NPTXR	Neuronal pentraxin receptor	O95502	NPTXR_HUMAN	15	15	17	17	18	20	19	18	19	19	20	18	18	17	14	18	16	16	18	18	17	19	16	16	16	18	16	17	18	16	18	16	18	18	16	15	14	20	16	15	17	17	15
41570.64;42123.33;42142.08	O95837;P29992;P50148	O95837;P29992;P50148	GNA14;GNA11;GNAQ	Guanine nucleotide-binding protein subunit alpha-14;Guanine nucleotide-binding protein subunit alpha-11;Guanine nucleotide-binding protein G(q) subunit alpha	O95837;P29992;P50148	GNA14_HUMAN;GNA11_HUMAN;GNAQ_HUMAN	1	Filtered	Filtered	Filtered	1	Filtered	Filtered	1	1	1	Filtered	Filtered	Filtered	Filtered	Filtered	Filtered	Filtered	1	Filtered	Filtered	Filtered	Filtered	Filtered	1	Filtered	1	Filtered	Filtered	Filtered	1	1	Filtered	Filtered	Filtered	1	Filtered	1	1	1	1	Filtered	1	1
56719.6	O95841	O95841	ANGPTL1	Angiopoietin-related protein 1	O95841	ANGL1_HUMAN	Filtered	2	Filtered	2	2	1	Filtered	2	1	2	2	3	3	2	3	2	2	2	3	3	3	2	2	2	3	3	2	3	3	1	2	3	3	3	1	1	1	2	3	1	1	2	Filtered
29643.9	O95865	O95865	DDAH2	N(G),N(G)-dimethylarginine dimethylaminohydrolase 2	O95865	DDAH2_HUMAN	1	Filtered	Filtered	1	1	2	1	Filtered	2	Filtered	1	1	1	1	1	1	1	1	1	1	1	1	1	1	1	1	1	1	1	1	1	1	1	Filtered	1	Filtered	1	1	1	1	1	1	1
51386.3	O95897	O95897	OLFM2	Noelin-2	O95897	NOE2_HUMAN	1	1	2	2	1	3	2	1	1	1	1	1	3	1	1	3	2	2	1	2	2	2	2	1	1	2	1	2	3	1	3	1	2	1	2	2	3	2	1	1	2	3	Filtered
49405.5	O95967	O95967	EFEMP2	EGF-containing fibulin-like extracellular matrix protein 2	O95967	FBLN4_HUMAN	3	3	3	3	3	3	3	3	2	3	3	3	3	2	3	3	3	3	3	3	3	3	3	3	2	3	3	3	3	3	2	3	3	3	3	2	2	3	3	3	3	3	2
9925.06	O95969	O95969	SCGB1D2	Secretoglobin family 1D member 2	O95969	SG1D2_HUMAN	Filtered	Filtered	Filtered	Filtered	Filtered	Filtered	Filtered	Filtered	Filtered	Filtered	Filtered	Filtered	Filtered	Filtered	Filtered	Filtered	Filtered	Filtered	Filtered	Filtered	Filtered	Filtered	Filtered	Filtered	Filtered	Filtered	Filtered	Filtered	Filtered	Filtered	Filtered	Filtered	Filtered	Filtered	Filtered	Filtered	Filtered	Filtered	Filtered	Filtered	Filtered	1	Filtered
63818	O95970	O95970	LGI1	Leucine-rich glioma-inactivated protein 1	O95970	LGI1_HUMAN	1	1	1	1	1	1	1	Filtered	Filtered	2	2	2	1	Filtered	1	1	2	2	1	2	2	1	2	2	2	3	2	2	1	Filtered	1	2	1	1	2	1	1	2	2	Filtered	1	2	Filtered
106457	O95980	O95980	RECK	Reversion-inducing cysteine-rich protein with Kazal motifs	O95980	RECK_HUMAN	1	1	1	1	1	1	1	1	1	1	2	1	1	1	1	1	1	1	1	1	1	1	1	1	1	1	1	1	1	1	1	1	1	1	1	1	1	1	1	1	1	1	1
21099.2	O95998	O95998	IL18BP	Interleukin-18-binding protein	O95998	I18BP_HUMAN	2	2	2	2	2	2	2	2	2	2	2	2	2	2	2	2	2	2	2	2	2	2	2	2	2	2	2	2	2	2	2	2	2	2	1	2	2	1	1	1	2	1	1
39854.5	P00325	P00325	ADH1B	Alcohol dehydrogenase 1B	P00325	ADH1B_HUMAN	1	Filtered	Filtered	1	1	1	1	1	2	1	1	1	Filtered	1	1	Filtered	1	1	Filtered	Filtered	1	2	Filtered	1	2	Filtered	1	1	Filtered	Filtered	1	Filtered	Filtered	2	Filtered	Filtered	Filtered	Filtered	1	2	2	2	Filtered
36688.72;36688.72-3	P00338;P00338-3	P00338;P00338-3	LDHA	L-lactate dehydrogenase A chain;Isoform 3 of L-lactate dehydrogenase A chain	P00338;P00338-3	LDHA_HUMAN	8	8	8	7	8	10	9	9	10	9	11	10	11	11	9	11	11	10	11	10	10	10	9	11	11	10	9	12	12	8	11	11	11	11	11	7	8	11	11	9	10	11	9
54861.8	P00352	P00352	ALDH1A1	Retinal dehydrogenase 1	P00352	AL1A1_HUMAN	1	4	Filtered	4	1	2	4	3	4	3	5	4	4	3	1	6	5	3	3	1	3	2	2	3	3	3	Filtered	4	3	2	3	3	4	4	1	3	2	4	3	2	4	3	1
34234.85;34234.85-2;34234.85-3	P00387;P00387-2;P00387-3	P00387;P00387-2;P00387-3	CYB5R3	NADH-cytochrome b5 reductase 3;Isoform 2 of NADH-cytochrome b5 reductase 3;Isoform 3 of NADH-cytochrome b5 reductase 3	P00387;P00387-2;P00387-3	NB5R3_HUMAN	1	1	1	1	1	1	1	2	1	1	2	1	1	1	1	1	1	1	1	1	1	1	1	1	2	1	1	1	2	1	1	1	1	1	1	1	1	1	1	1	1	1	1
56257.01;56257.01-2;56257.01-3;56257.01-4;56257.01-5	P00390;P00390-2;P00390-3;P00390-4;P00390-5	P00390;P00390-2;P00390-3;P00390-4;P00390-5	GSR	Glutathione reductase, mitochondrial;Isoform Cytoplasmic of Glutathione reductase, mitochondrial;Isoform 2 of Glutathione reductase, mitochondrial;Isoform 3 of Glutathione reductase, mitochondrial;Isoform 4 of Glutathione reductase, mitochondrial	P00390;P00390-2;P00390-3;P00390-4;P00390-5	GSHR_HUMAN	3	5	4	5	4	6	7	4	4	3	3	4	6	3	2	5	1	4	2	2	4	2	5	5	2	5	1	5	5	2	4	6	4	2	5	1	1	7	6	4	7	7	2
15935.7	P00441	P00441	SOD1	Superoxide dismutase [Cu-Zn]	P00441	SODC_HUMAN	6	8	7	6	7	7	8	7	7	6	6	8	6	8	6	7	8	6	7	7	6	6	8	8	7	7	8	8	7	7	6	8	9	6	8	7	7	8	7	6	8	9	6
122205	P00450	P00450	CP	Ceruloplasmin	P00450	CERU_HUMAN	46	50	49	55	48	50	49	58	53	53	55	56	54	52	54	52	52	55	53	55	49	58	53	47	54	50	56	51	50	55	52	53	56	51	54	52	53	52	56	56	55	56	55
83267.3	P00488	P00488	F13A1	Coagulation factor XIII A chain	P00488	F13A_HUMAN	2	2	2	1	3	3	3	4	5	4	5	7	3	7	4	4	6	3	8	4	5	9	4	8	4	3	5	5	5	8	9	6	7	5	4	4	6	6	9	6	5	6	3
32117.9	P00491	P00491	PNP	Purine nucleoside phosphorylase	P00491	PNPH_HUMAN	Filtered	Filtered	Filtered	Filtered	Filtered	1	Filtered	Filtered	Filtered	Filtered	2	1	Filtered	Filtered	Filtered	Filtered	Filtered	Filtered	Filtered	Filtered	Filtered	Filtered	Filtered	Filtered	Filtered	Filtered	Filtered	Filtered	Filtered	Filtered	Filtered	Filtered	Filtered	Filtered	Filtered	Filtered	Filtered	Filtered	Filtered	1	Filtered	Filtered	Filtered
24579.4	P00492	P00492	HPRT1	Hypoxanthine-guanine phosphoribosyltransferase	P00492	HPRT_HUMAN	3	3	Filtered	6	5	4	4	5	4	4	5	3	6	4	4	6	3	3	4	3	4	3	4	5	5	4	4	7	4	3	4	4	4	5	4	4	3	6	3	4	5	4	3
47517.7	P00505	P00505	GOT2	Aspartate aminotransferase, mitochondrial	P00505	AATM_HUMAN	7	6	5	7	10	11	10	7	9	9	11	9	10	7	8	9	10	7	9	6	7	7	5	7	8	7	3	11	9	5	7	10	12	9	7	6	5	12	7	7	11	11	5
134277.39;134277.39-3;134277.39-4	P00533;P00533-3;P00533-4	P00533;P00533-3;P00533-4	EGFR	Epidermal growth factor receptor;Isoform 3 of Epidermal growth factor receptor;Isoform 4 of Epidermal growth factor receptor	P00533;P00533-3;P00533-4	EGFR_HUMAN	5	5	3	4	5	5	5	4	5	4	6	6	6	6	5	6	5	5	5	5	5	5	5	6	5	6	6	5	6	5	5	6	4	6	5	4	4	5	4	5	5	6	5
44614.7	P00558	P00558	PGK1	Phosphoglycerate kinase 1	P00558	PGK1_HUMAN	8	7	10	8	11	13	11	12	13	8	16	13	17	12	15	14	13	8	10	12	12	12	11	11	11	14	11	9	12	10	10	12	12	12	13	9	10	12	10	8	11	14	9
21634.8	P00568	P00568	AK1	Adenylate kinase isoenzyme 1	P00568	KAD1_HUMAN	1	1	Filtered	1	Filtered	1	Filtered	1	Filtered	Filtered	4	1	2	Filtered	2	3	1	1	1	1	1	1	2	1	2	1	Filtered	1	3	1	2	2	1	3	1	1	1	Filtered	2	1	1	2	1
70036.9	P00734	P00734	F2	Prothrombin	P00734	THRB_HUMAN	10	14	14	13	15	13	14	16	16	15	17	15	15	14	13	16	16	17	15	15	18	16	15	16	17	16	18	17	15	19	19	15	18	18	17	17	16	16	14	18	13	15	18
80118.5	P00736	P00736	C1R	Complement C1r subcomponent	P00736	C1R_HUMAN	15	16	15	19	14	19	19	19	16	22	21	17	21	17	19	22	16	17	18	18	17	19	17	16	14	16	16	15	17	15	19	17	17	16	16	15	14	19	15	15	17	17	14
45205.3	P00738	P00738	HP	Haptoglobin	P00738	HPT_HUMAN	23	24	23	22	26	21	24	26	24	22	21	24	22	25	22	24	24	24	22	25	19	24	22	22	24	21	22	22	22	25	24	22	24	24	20	22	22	23	20	25	20	23	26
39029.56;39029.56-2	P00739;P00739-2	P00739;P00739-2	HPR	Haptoglobin-related protein;Isoform 2 of Haptoglobin-related protein	P00739;P00739-2	HPTR_HUMAN	4	4	2	2	2	3	2	5	4	4	2	4	2	4	3	3	3	4	3	4	2	5	4	5	5	4	3	5	4	4	5	3	5	5	3	5	3	3	4	4	3	5	4
51778.43;51778.43-2	P00740;P00740-2	P00740;P00740-2	F9	Coagulation factor IX;Isoform 2 of Coagulation factor IX	P00740;P00740-2	FA9_HUMAN	5	6	5	6	6	4	5	6	6	5	6	6	6	5	6	6	5	5	5	5	5	5	5	6	6	6	6	5	4	6	6	6	6	5	5	5	6	5	5	5	5	5	5
54731.7	P00742	P00742	F10	Coagulation factor X	P00742	FA10_HUMAN	4	6	7	7	7	6	7	8	7	9	9	9	8	7	7	8	7	7	7	6	9	10	6	8	7	8	6	9	7	7	9	9	8	8	6	9	7	8	7	8	6	7	5
27032.9	P00746	P00746	CFD	Complement factor D	P00746	CFAD_HUMAN	6	6	7	7	8	8	6	6	7	7	6	6	7	8	6	7	6	6	7	7	7	5	7	7	6	6	7	6	7	7	7	7	5	7	8	8	5	7	7	7	7	10	6
90569	P00747	P00747	PLG	Plasminogen	P00747	PLMN_HUMAN	21	22	25	26	24	22	22	27	25	23	23	24	24	25	24	28	21	23	25	26	27	28	25	26	26	25	24	21	23	24	27	28	27	27	25	29	23	26	25	27	26	22	25
67792.1	P00748	P00748	F12	Coagulation factor XII	P00748	FA12_HUMAN	8	9	10	9	8	13	11	8	10	8	6	9	8	9	8	9	11	8	9	9	8	8	9	11	8	7	9	8	7	7	7	9	8	9	9	6	9	7	10	8	8	7	11
85532.9	P00751	P00751	CFB	Complement factor B	P00751	CFAB_HUMAN	28	28	27	27	27	25	28	28	27	29	24	29	26	27	25	29	26	25	28	27	25	27	27	27	27	26	29	27	28	26	28	29	28	26	28	31	25	28	28	28	29	26	28
28870.2	P00915	P00915	CA1	Carbonic anhydrase 1	P00915	CAH1_HUMAN	5	7	Filtered	Filtered	Filtered	9	10	Filtered	Filtered	3	12	4	Filtered	Filtered	7	Filtered	12	Filtered	Filtered	Filtered	Filtered	Filtered	Filtered	3	2	Filtered	Filtered	1	Filtered	4	Filtered	Filtered	4	8	Filtered	Filtered	Filtered	Filtered	Filtered	9	7	7	Filtered
29246	P00918	P00918	CA2	Carbonic anhydrase 2	P00918	CAH2_HUMAN	Filtered	Filtered	2	Filtered	Filtered	2	3	Filtered	Filtered	Filtered	8	2	1	Filtered	1	1	6	Filtered	Filtered	Filtered	1	Filtered	2	Filtered	1	Filtered	Filtered	Filtered	Filtered	Filtered	Filtered	Filtered	Filtered	Filtered	Filtered	Filtered	Filtered	1	3	5	2	1	Filtered
52602.4	P01008	P01008	SERPINC1	Antithrombin-III	P01008	ANT3_HUMAN	31	31	31	31	30	29	29	30	30	29	30	30	30	32	31	32	30	31	31	31	30	30	30	28	31	33	31	32	28	29	30	31	31	31	32	32	32	30	31	30	29	31	31
46736.6	P01009	P01009	SERPINA1	Alpha-1-antitrypsin	P01009	A1AT_HUMAN	37	42	39	43	38	40	39	45	42	41	40	43	40	44	40	41	43	46	43	38	43	46	44	42	42	44	44	44	41	46	42	44	42	43	44	43	40	44	44	45	42	43	43
47650.9	P01011	P01011	SERPINA3	Alpha-1-antichymotrypsin	P01011	AACT_HUMAN	21	24	21	25	23	24	24	27	22	24	24	24	24	24	25	24	26	26	26	23	23	27	25	24	23	21	23	24	24	26	23	24	24	22	24	23	23	22	20	25	24	23	22
53154.2	P01019	P01019	AGT	Angiotensinogen	P01019	ANGT_HUMAN	20	20	21	23	23	22	21	21	20	19	24	23	26	21	21	24	23	22	20	23	20	20	21	23	20	23	20	23	21	21	20	23	23	22	22	20	21	22	21	21	25	24	21
163291	P01023	P01023	A2M	Alpha-2-macroglobulin	P01023	A2MG_HUMAN	58	65	60	64	65	67	65	72	73	68	71	69	71	67	68	73	62	70	67	67	70	68	66	69	68	68	65	71	67	70	63	71	67	64	67	63	60	65	66	66	72	71	63
187148	P01024	P01024	C3	Complement C3	P01024	CO3_HUMAN	105	104	104	109	103	110	104	121	115	114	109	113	110	115	111	112	113	113	113	111	106	119	107	111	109	105	113	115	107	112	111	109	115	105	115	109	110	112	110	113	110	113	116
188305	P01031	P01031	C5	Complement C5	P01031	CO5_HUMAN	38	36	32	38	36	31	35	44	47	43	45	44	40	40	41	47	41	38	43	40	42	48	36	43	41	37	42	35	40	43	44	37	41	38	32	42	41	38	41	47	37	42	43
23170.9	P01033	P01033	TIMP1	Metalloproteinase inhibitor 1	P01033	TIMP1_HUMAN	4	2	2	4	3	6	5	4	4	3	3	4	4	3	5	4	4	5	1	5	4	3	4	3	4	4	3	4	4	4	3	4	3	3	4	3	4	4	4	4	4	4	3
15799.2	P01034	P01034	CST3	Cystatin-C	P01034	CYTC_HUMAN	10	10	8	11	9	12	7	10	10	10	12	9	10	9	8	10	10	9	9	9	8	8	10	10	10	11	10	12	10	9	9	12	10	10	10	9	8	11	11	9	12	12	9
16214.4	P01036	P01036	CST4	Cystatin-S	P01036	CYTS_HUMAN	Filtered	1	Filtered	1	Filtered	1	1	1	Filtered	1	Filtered	1	Filtered	1	1	1	1	Filtered	1	Filtered	Filtered	1	Filtered	1	2	1	Filtered	Filtered	Filtered	1	2	Filtered	1	1	Filtered	Filtered	1	1	Filtered	1	1	1	1
16387.7	P01037	P01037	CST1	Cystatin-SN	P01037	CYTN_HUMAN	Filtered	Filtered	Filtered	1	Filtered	Filtered	Filtered	Filtered	Filtered	Filtered	1	Filtered	Filtered	Filtered	Filtered	Filtered	Filtered	Filtered	Filtered	Filtered	Filtered	Filtered	Filtered	Filtered	Filtered	Filtered	Filtered	Filtered	Filtered	Filtered	Filtered	Filtered	Filtered	Filtered	Filtered	Filtered	Filtered	Filtered	Filtered	Filtered	Filtered	1	Filtered
11006.5	P01040	P01040	CSTA	Cystatin-A	P01040	CYTA_HUMAN	Filtered	Filtered	Filtered	1	Filtered	Filtered	Filtered	1	Filtered	1	Filtered	Filtered	Filtered	Filtered	Filtered	Filtered	1	1	Filtered	Filtered	1	Filtered	Filtered	Filtered	Filtered	Filtered	Filtered	Filtered	Filtered	Filtered	Filtered	Filtered	Filtered	Filtered	Filtered	Filtered	Filtered	Filtered	Filtered	Filtered	Filtered	1	Filtered
71957.4	P01042	P01042	KNG1	Kininogen-1	P01042	KNG1_HUMAN	17	19	22	22	18	22	22	25	23	25	19	19	21	21	22	25	22	23	24	26	21	24	24	22	22	24	26	25	19	25	26	24	25	22	22	24	22	21	19	25	20	22	25
47883.2	P01042-2	P01042-2	KNG1	Isoform LMW of Kininogen-1	P01042-2	KNG1_HUMAN	2	2	2	2	2	2	2	2	2	2	2	2	2	2	2	2	2	2	2	2	2	2	2	2	2	2	2	2	2	2	2	2	2	2	2	2	2	2	2	2	2	2	2
27283.45;27283.45-2	P01127;P01127-2	P01127;P01127-2	PDGFB	Platelet-derived growth factor subunit B;Isoform 2 of Platelet-derived growth factor subunit B	P01127;P01127-2	PDGFB_HUMAN	2	2	2	2	2	2	2	2	2	2	2	2	2	2	2	2	2	1	2	2	2	2	2	2	2	2	2	2	2	2	2	2	2	2	2	2	2	2	2	2	2	2	2
29424	P01189	P01189	POMC	Pro-opiomelanocortin	P01189	COLI_HUMAN	1	Filtered	1	1	Filtered	1	Filtered	2	1	2	2	1	3	1	1	1	Filtered	1	1	Filtered	2	1	1	1	2	1	Filtered	3	2	1	2	2	1	1	Filtered	1	Filtered	2	1	1	1	1	1
30787	P01210	P01210	PENK	Proenkephalin-A	P01210	PENK_HUMAN	6	7	6	9	8	9	9	5	7	5	9	6	10	7	7	8	7	6	7	5	6	5	8	6	6	7	5	8	9	5	6	8	8	9	7	5	6	8	7	6	6	6	5
28385.2	P01213	P01213	PDYN	Proenkephalin-B	P01213	PDYN_HUMAN	4	3	3	4	5	5	5	3	3	3	4	2	4	1	Filtered	3	4	4	4	1	3	3	3	2	3	3	2	4	4	2	1	4	3	2	4	2	2	4	4	1	5	4	2
25875.8	P01236	P01236	PRL	Prolactin	P01236	PRL_HUMAN	1	1	2	3	Filtered	3	2	2	Filtered	Filtered	Filtered	2	1	1	1	2	3	3	Filtered	1	1	Filtered	3	1	2	Filtered	2	2	3	Filtered	Filtered	3	3	1	2	1	1	Filtered	3	1	3	Filtered	Filtered
19168.66;19168.66-2	P01282;P01282-2	P01282;P01282-2	VIP	VIP peptides;Isoform 2 of VIP peptides	P01282;P01282-2	VIP_HUMAN	1	1	1	1	2	3	1	1	1	1	1	1	1	1	1	1	1	1	1	1	1	1	2	1	1	1	1	1	1	1	1	1	1	1	1	Filtered	1	1	1	1	1	1	1
10851.4	P01303	P01303	NPY	Pro-neuropeptide Y	P01303	NPY_HUMAN	2	1	1	3	2	3	3	2	3	4	4	3	3	1	3	2	2	3	2	3	4	2	3	3	2	3	3	2	4	2	2	3	4	3	2	2	2	3	3	2	4	2	3
20140.34;20140.34-2;20140.34-3	P01344;P01344-2;P01344-3	P01344;P01344-2;P01344-3	IGF2	Insulin-like growth factor II;Isoform 2 of Insulin-like growth factor II;Isoform 3 of Insulin-like growth factor II	P01344;P01344-2;P01344-3	IGF2_HUMAN	Filtered	1	1	1	1	1	1	1	1	1	1	1	1	1	1	1	1	2	1	1	1	2	1	1	1	1	1	1	1	Filtered	Filtered	1	Filtered	1	Filtered	Filtered	1	1	1	1	1	1	1
18098.6	P01591	P01591	JCHAIN	Immunoglobulin J chain	P01591	IGJ_HUMAN	3	3	2	3	2	2	3	2	2	3	3	4	2	3	3	3	3	3	3	3	3	3	2	3	4	3	3	3	2	4	3	3	3	3	3	3	3	3	3	3	3	3	3
12848.47;12848.47	P01593;P01594	P01593;P01594	IGKV1D-33;IGKV1-33	Immunoglobulin kappa variable 1D-33;Immunoglobulin kappa variable 1-33	P01593;P01594	KVD33_HUMAN;KV133_HUMAN	1	1	1	1	1	1	1	1	1	1	1	1	1	1	1	1	1	1	1	1	1	1	1	1	1	1	1	1	1	1	1	1	1	1	1	1	1	1	1	1	1	1	1
12737.46;12737.46	P01597;P04432	P01597;P04432	IGKV1-39;IGKV1D-39	Immunoglobulin kappa variable 1-39;Immunoglobulin kappa variable 1D-39	P01597;P04432	KV139_HUMAN;KVD39_HUMAN	2	2	2	1	1	1	1	2	2	2	2	2	2	2	2	2	2	2	2	2	2	2	2	2	2	2	2	2	2	2	2	2	2	2	2	2	2	2	2	2	2	2	2
12778.5	P01599	P01599	IGKV1-17	Immunoglobulin kappa variable 1-17	P01599	KV117_HUMAN	3	2	2	2	2	3	2	3	3	3	3	3	3	3	3	2	3	3	2	3	2	2	2	2	2	2	3	1	3	2	3	2	2	3	1	1	2	2	2	2	1	2	2
12730.4	P01601	P01601	IGKV1D-16	Immunoglobulin kappa variable 1D-16	P01601	KVD16_HUMAN	2	2	1	1	Filtered	1	1	2	3	2	3	2	3	2	3	3	3	3	2	3	2	3	1	1	3	2	3	3	2	3	2	3	2	2	3	2	3	2	2	3	3	2	3
12781.5	P01602	P01602	IGKV1-5	Immunoglobulin kappa variable 1-5	P01602	KV105_HUMAN	2	Filtered	Filtered	Filtered	Filtered	Filtered	Filtered	1	2	2	1	2	1	2	1	1	2	2	2	2	2	2	1	2	2	1	2	1	1	1	1	2	2	2	2	2	2	2	2	2	2	2	2
12557.1	P01619	P01619	IGKV3-20	Immunoglobulin kappa variable 3-20	P01619	KV320_HUMAN	4	4	6	4	4	4	4	4	6	4	5	6	6	4	5	6	6	6	5	6	5	5	5	5	6	5	4	6	5	5	5	4	6	6	5	5	5	5	5	5	5	5	5
12496.1	P01624	P01624	IGKV3-15	Immunoglobulin kappa variable 3-15	P01624	KV315_HUMAN	3	3	3	2	3	3	3	3	3	3	3	3	3	3	3	3	3	3	3	3	3	3	3	3	3	3	3	3	3	3	3	3	3	3	3	3	3	3	3	3	3	3	3
12283.6	P01700	P01700	IGLV1-47	Immunoglobulin lambda variable 1-47	P01700	LV147_HUMAN	1	1	2	2	1	1	1	2	2	2	2	2	1	2	1	2	2	2	2	2	1	2	2	2	1	1	2	2	2	1	1	1	1	2	1	2	2	2	2	2	2	2	1
12248.7	P01701	P01701	IGLV1-51	Immunoglobulin lambda variable 1-51	P01701	LV151_HUMAN	2	2	1	2	1	Filtered	1	Filtered	2	1	1	2	1	1	1	2	2	1	2	1	1	1	1	1	2	1	1	1	2	2	2	1	2	1	1	1	1	1	1	1	1	1	2
12301.6	P01703	P01703	IGLV1-40	Immunoglobulin lambda variable 1-40	P01703	LV140_HUMAN	1	1	2	1	1	Filtered	1	2	2	2	2	2	1	2	1	2	1	2	1	1	1	1	1	1	1	1	2	1	1	2	1	1	1	2	2	2	2	1	2	2	Filtered	1	1
12644	P01706	P01706	IGLV2-11	Immunoglobulin lambda variable 2-11	P01706	LV211_HUMAN	1	1	2	1	1	Filtered	1	2	2	2	1	2	1	1	1	2	1	2	2	2	2	2	2	1	1	Filtered	2	1	Filtered	1	2	1	1	1	1	1	1	Filtered	Filtered	1	1	1	1
12381.6	P01709	P01709	IGLV2-8	Immunoglobulin lambda variable 2-8	P01709	LV208_HUMAN	Filtered	Filtered	1	1	Filtered	1	Filtered	1	1	1	1	1	Filtered	1	1	1	Filtered	1	1	1	1	1	1	1	1	1	1	1	1	1	1	1	1	1	Filtered	1	1	1	1	1	1	1	1
12042.4	P01714	P01714	IGLV3-19	Immunoglobulin lambda variable 3-19	P01714	LV319_HUMAN	3	3	4	3	4	1	4	3	3	2	3	3	3	3	3	3	3	3	3	4	2	2	2	3	2	2	3	3	4	1	2	3	2	3	2	1	3	3	2	2	3	3	3
12295.7	P01715	P01715	IGLV3-1	Immunoglobulin lambda variable 3-1	P01715	LV301_HUMAN	Filtered	1	1	Filtered	Filtered	Filtered	1	Filtered	Filtered	Filtered	Filtered	Filtered	Filtered	Filtered	1	Filtered	Filtered	Filtered	Filtered	Filtered	Filtered	Filtered	Filtered	Filtered	Filtered	Filtered	1	Filtered	Filtered	Filtered	Filtered	Filtered	Filtered	Filtered	Filtered	Filtered	Filtered	Filtered	1	1	Filtered	Filtered	1
12011.4	P01717	P01717	IGLV3-25	Immunoglobulin lambda variable 3-25	P01717	LV325_HUMAN	2	3	4	3	3	3	3	4	3	3	3	3	3	3	3	3	3	2	2	3	2	2	2	3	2	3	3	2	2	2	2	2	2	2	2	2	2	2	2	2	2	2	2
12565.7	P01721	P01721	IGLV6-57	Immunoglobulin lambda variable 6-57	P01721	LV657_HUMAN	2	2	2	1	2	2	1	2	2	2	1	2	2	2	2	2	2	2	2	2	1	1	1	1	1	2	2	2	1	1	1	2	2	2	1	1	2	1	1	1	1	1	1
12659.4	P01742	P01742	IGHV1-69	Immunoglobulin heavy variable 1-69	P01742	HV169_HUMAN	4	4	5	2	3	3	3	3	5	1	2	4	4	5	2	5	3	3	5	5	4	4	5	4	5	4	5	3	3	4	3	5	5	4	3	4	4	4	4	5	4	4	5
12932.7	P01743	P01743	IGHV1-46	Immunoglobulin heavy variable 1-46	P01743	HV146_HUMAN	Filtered	Filtered	2	Filtered	1	1	Filtered	2	1	2	1	1	Filtered	2	2	1	1	1	1	2	2	1	1	1	1	Filtered	2	1	1	2	1	1	1	2	1	2	2	1	2	1	2	2	1
12946.77;12946.77	P01768;P0DP03	P01768;P0DP03	IGHV3-30;IGHV3-30-5	Immunoglobulin heavy variable 3-30;Immunoglobulin heavy variable 3-30-5	P01768;P0DP03	HV330_HUMAN;HV335_HUMAN	2	5	5	3	4	3	5	5	5	4	4	4	4	5	4	4	3	3	4	4	3	4	5	5	4	4	4	5	3	4	5	3	5	4	4	5	4	4	5	4	2	3	4
12942.7	P01780	P01780	IGHV3-7	Immunoglobulin heavy variable 3-7	P01780	HV307_HUMAN	4	4	5	4	4	3	4	5	5	5	4	5	4	5	4	5	4	4	4	5	4	3	4	4	4	3	4	4	4	4	4	4	4	5	4	5	5	4	4	5	5	4	4
13260.4	P01814	P01814	IGHV2-70	Immunoglobulin heavy variable 2-70	P01814	HV270_HUMAN	1	1	1	1	Filtered	Filtered	1	Filtered	Filtered	Filtered	1	1	1	Filtered	1	1	Filtered	Filtered	Filtered	1	Filtered	Filtered	Filtered	Filtered	1	Filtered	Filtered	Filtered	1	Filtered	Filtered	Filtered	Filtered	Filtered	Filtered	Filtered	Filtered	Filtered	Filtered	Filtered	Filtered	Filtered	Filtered
13231.3	P01817	P01817	IGHV2-5	Immunoglobulin heavy variable 2-5	P01817	HV205_HUMAN	3	2	3	2	Filtered	2	3	2	3	2	1	2	2	3	3	3	2	2	3	3	2	2	2	1	1	2	3	3	1	3	2	1	2	3	2	3	3	1	1	3	3	2	3
83283.6	P01833	P01833	PIGR	Polymeric immunoglobulin receptor	P01833	PIGR_HUMAN	3	3	1	2	1	2	6	2	2	2	4	3	3	3	2	2	2	2	2	2	1	2	Filtered	3	2	4	3	2	3	2	3	4	3	2	1	1	4	4	3	3	1	5	4
11765	P01834	P01834	IGKC	Immunoglobulin kappa constant	P01834	IGKC_HUMAN	2	2	2	2	2	2	2	2	2	2	2	2	2	2	2	2	2	2	2	2	2	2	2	2	2	2	2	2	1	2	2	2	2	2	2	2	2	2	2	2	2	2	2
35900.6	P01859	P01859	IGHG2	Immunoglobulin heavy constant gamma 2	P01859	IGHG2_HUMAN	13	12	11	10	13	11	12	13	13	15	12	13	14	12	14	10	13	14	13	13	13	14	13	14	14	13	14	14	13	14	13	13	13	14	13	13	13	14	13	13	14	12	13
41286.9	P01860	P01860	IGHG3	Immunoglobulin heavy constant gamma 3	P01860	IGHG3_HUMAN	6	6	5	6	5	7	6	7	5	7	6	6	5	4	6	6	7	5	4	6	4	6	6	6	5	6	6	7	6	6	6	5	5	6	6	4	4	5	5	5	5	5	6
35940.6	P01861	P01861	IGHG4	Immunoglobulin heavy constant gamma 4	P01861	IGHG4_HUMAN	8	8	7	8	9	6	7	9	9	10	9	9	9	10	10	7	10	10	10	10	10	8	8	9	10	10	8	11	10	10	7	10	10	10	10	8	9	9	9	9	9	8	10
49439.74;49439.74-2	P01871;P01871-2	P01871;P01871-2	IGHM	Immunoglobulin heavy constant mu;Isoform 2 of Immunoglobulin heavy constant mu	P01871;P01871-2	IGHM_HUMAN	13	13	14	13	11	16	13	13	15	11	11	15	12	17	16	13	15	14	11	14	15	13	17	17	17	11	18	10	13	18	14	13	13	14	10	9	15	16	16	15	11	17	16
37654.6	P01876	P01876	IGHA1	Immunoglobulin heavy constant alpha 1	P01876	IGHA1_HUMAN	7	7	7	7	7	7	7	7	7	7	7	7	7	7	7	7	7	7	7	7	7	7	7	7	7	7	7	7	7	7	7	7	7	7	7	7	7	7	7	7	7	7	7
28606.9	P01903	P01903	HLA-DRA	HLA class II histocompatibility antigen, DR alpha chain	P01903	DRA_HUMAN	1	1	2	1	1	1	3	1	1	1	3	2	3	2	2	1	3	1	1	2	1	1	1	1	1	2	1	1	1	3	1	3	Filtered	Filtered	Filtered	Filtered	1	3	1	3	3	2	1
30120.17;30007.99	P01912;Q5Y7A7	P01912;Q5Y7A7	HLA-DRB1	HLA class II histocompatibility antigen, DRB1-3 chain;HLA class II histocompatibility antigen, DRB1-13 beta chain	P01912;Q5Y7A7	2B13_HUMAN;2B1D_HUMAN	4	3	4	2	1	3	4	2	2	2	2	4	4	4	4	3	3	1	Filtered	3	Filtered	3	1	4	2	4	4	2	3	4	Filtered	2	1	Filtered	Filtered	1	4	3	2	2	3	2	Filtered
16055.5	P02042	P02042	HBD	Hemoglobin subunit delta	P02042	HBD_HUMAN	2	1	Filtered	Filtered	Filtered	4	3	Filtered	Filtered	1	5	1	Filtered	Filtered	2	Filtered	5	Filtered	Filtered	Filtered	Filtered	Filtered	Filtered	Filtered	Filtered	Filtered	Filtered	Filtered	Filtered	Filtered	Filtered	Filtered	3	2	Filtered	Filtered	Filtered	Filtered	Filtered	4	3	3	Filtered
16202.8	P02100	P02100	HBE1	Hemoglobin subunit epsilon	P02100	HBE_HUMAN	1	1	Filtered	Filtered	Filtered	1	1	Filtered	Filtered	1	1	1	Filtered	Filtered	1	Filtered	1	Filtered	Filtered	Filtered	Filtered	1	Filtered	1	1	Filtered	Filtered	1	Filtered	1	1	Filtered	1	1	Filtered	Filtered	Filtered	Filtered	Filtered	1	1	1	Filtered
17183.8	P02144	P02144	MB	Myoglobin	P02144	MYG_HUMAN	4	5	2	3	2	3	2	2	3	2	5	4	4	4	2	4	3	1	4	3	4	5	4	2	7	4	4	4	2	4	3	4	6	5	1	2	3	Filtered	2	Filtered	4	4	3
138941	P02452	P02452	COL1A1	Collagen alpha-1(I) chain	P02452	CO1A1_HUMAN	15	18	16	16	13	17	16	16	16	15	18	16	17	13	17	19	16	15	19	16	18	16	16	16	18	19	19	17	18	15	16	18	17	16	14	18	14	16	16	17	17	15	15
138564	P02461	P02461	COL3A1	Collagen alpha-1(III) chain	P02461	CO3A1_HUMAN	5	5	7	5	5	9	7	5	5	6	6	6	9	6	8	8	7	5	9	4	5	5	7	6	6	4	5	8	5	4	6	6	7	8	6	4	3	8	6	5	8	5	6
160611	P02462	P02462	COL4A1	Collagen alpha-1(IV) chain	P02462	CO4A1_HUMAN	1	2	1	1	1	2	2	1	1	1	1	Filtered	1	Filtered	Filtered	Filtered	1	Filtered	Filtered	Filtered	Filtered	1	Filtered	1	1	Filtered	1	1	1	1	1	1	1	1	1	1	2	1	1	1	1	1	1
20158.9	P02511	P02511	CRYAB	Alpha-crystallin B chain	P02511	CRYAB_HUMAN	1	4	2	Filtered	1	Filtered	3	2	3	1	4	2	1	2	2	2	2	1	Filtered	Filtered	Filtered	1	3	3	4	Filtered	1	3	Filtered	2	2	3	2	4	2	Filtered	Filtered	1	3	2	3	4	2
51561.5	P02533	P02533	KRT14	Keratin, type I cytoskeletal 14	P02533	K1C14_HUMAN	9	5	14	15	1	2	3	12	Filtered	1	3	1	7	4	2	5	3	12	3	1	Filtered	1	1	17	1	1	2	Filtered	4	Filtered	Filtered	Filtered	Filtered	Filtered	3	1	Filtered	Filtered	1	Filtered	Filtered	2	Filtered
60044.9	P02538	P02538	KRT6A	Keratin, type II cytoskeletal 6A	P02538	K2C6A_HUMAN	Filtered	1	1	Filtered	Filtered	Filtered	Filtered	1	Filtered	Filtered	Filtered	Filtered	Filtered	Filtered	Filtered	Filtered	Filtered	Filtered	Filtered	Filtered	Filtered	Filtered	Filtered	Filtered	Filtered	Filtered	Filtered	Filtered	Filtered	Filtered	Filtered	Filtered	Filtered	1	Filtered	Filtered	Filtered	Filtered	Filtered	Filtered	Filtered	Filtered	Filtered
30777.8	P02647	P02647	APOA1	Apolipoprotein A-I	P02647	APOA1_HUMAN	32	31	30	32	29	27	30	33	37	36	33	34	32	34	33	31	35	33	32	34	32	33	32	34	31	31	35	31	31	34	33	35	32	36	34	37	34	33	31	36	36	30	34
36154.1	P02649	P02649	APOE	Apolipoprotein E	P02649	APOE_HUMAN	31	30	27	32	32	31	30	30	33	29	34	32	38	33	29	33	34	30	29	33	31	30	33	33	32	36	29	33	36	29	32	32	33	36	29	31	30	34	30	26	34	34	28
11175	P02652	P02652	APOA2	Apolipoprotein A-II	P02652	APOA2_HUMAN	6	6	7	7	5	5	8	8	5	7	7	7	7	7	6	7	7	7	8	5	6	8	5	6	7	8	6	6	7	8	6	4	7	6	5	5	7	5	8	6	7	7	6
9331.92	P02654	P02654	APOC1	Apolipoprotein C-I	P02654	APOC1_HUMAN	4	4	4	4	4	4	4	5	5	4	4	4	4	4	4	4	5	4	4	4	4	4	4	4	4	4	4	4	4	4	4	4	4	5	4	4	4	4	4	4	4	4	4
11283.9	P02655	P02655	APOC2	Apolipoprotein C-II	P02655	APOC2_HUMAN	4	4	4	4	4	3	4	4	5	4	3	5	5	4	4	4	4	4	4	4	4	4	4	4	4	4	4	3	4	4	4	3	3	4	4	4	4	4	4	4	4	4	4
10852.3	P02656	P02656	APOC3	Apolipoprotein C-III	P02656	APOC3_HUMAN	3	3	3	3	3	3	3	3	3	3	3	3	3	3	3	3	3	3	3	3	3	3	3	3	3	3	3	3	3	3	3	3	3	3	3	3	3	3	3	3	3	3	3
94973	P02671	P02671	FGA	Fibrinogen alpha chain	P02671	FIBA_HUMAN	33	35	34	35	34	32	33	40	36	36	34	35	34	37	36	37	36	36	36	35	35	39	36	37	37	37	37	37	35	37	36	36	35	33	37	37	36	35	37	35	33	36	35
55928.2	P02675	P02675	FGB	Fibrinogen beta chain	P02675	FIBB_HUMAN	22	23	22	25	23	22	22	30	21	25	25	27	22	28	25	25	25	25	24	24	26	29	24	24	18	24	25	22	26	26	25	24	22	19	23	27	26	25	28	22	23	27	24
51511.65;51511.65-2	P02679;P02679-2	P02679;P02679-2	FGG	Fibrinogen gamma chain;Isoform Gamma-A of Fibrinogen gamma chain	P02679;P02679-2	FIBG_HUMAN	21	20	18	21	20	20	22	23	19	20	22	23	22	25	23	23	22	21	23	22	21	21	21	21	18	20	21	20	20	22	20	21	19	18	20	21	21	21	21	20	19	22	22
25038.6	P02741	P02741	CRP	C-reactive protein	P02741	CRP_HUMAN	3	4	1	2	1	1	1	4	1	4	3	4	1	1	1	4	1	1	2	1	1	4	4	3	3	1	1	2	1	4	1	4	4	1	1	4	1	1	3	3	1	2	1
25387.1	P02743	P02743	APCS	Serum amyloid P-component	P02743	SAMP_HUMAN	6	6	3	5	4	4	4	6	8	6	7	6	4	7	6	8	8	5	6	6	6	8	7	6	7	5	5	6	6	6	7	6	7	6	5	7	6	6	6	7	7	8	8
26016.6	P02745	P02745	C1QA	Complement C1q subcomponent subunit A	P02745	C1QA_HUMAN	2	2	3	2	3	3	2	1	2	1	3	2	3	2	2	3	1	1	2	1	2	2	1	2	3	3	1	2	2	1	1	3	2	2	3	2	2	2	3	3	4	3	3
26721.8	P02746	P02746	C1QB	Complement C1q subcomponent subunit B	P02746	C1QB_HUMAN	6	5	5	6	5	6	6	5	6	5	6	5	5	6	7	5	6	6	7	5	6	6	5	6	5	5	6	5	6	5	6	5	6	5	5	6	5	6	5	5	6	5	6
25773.6	P02747	P02747	C1QC	Complement C1q subcomponent subunit C	P02747	C1QC_HUMAN	4	5	4	4	4	5	4	5	4	5	5	4	4	4	5	5	4	5	4	4	4	4	3	3	3	4	3	4	4	3	4	4	4	3	4	3	3	5	5	3	5	5	4
63173.4	P02748	P02748	C9	Complement component C9	P02748	CO9_HUMAN	15	15	15	17	16	17	15	16	18	16	17	17	18	16	17	16	15	16	15	16	16	17	15	16	16	15	15	14	19	17	16	17	16	15	14	14	15	15	15	17	18	15	17
38298.2	P02749	P02749	APOH	Beta-2-glycoprotein 1	P02749	APOH_HUMAN	11	8	9	10	6	10	10	11	10	10	11	8	9	10	11	9	10	10	10	13	8	12	11	11	11	10	11	8	9	10	11	12	10	9	11	10	11	9	10	11	10	8	11
38177.9	P02750	P02750	LRG1	Leucine-rich alpha-2-glycoprotein	P02750	A2GL_HUMAN	9	10	8	9	10	7	9	11	9	9	9	10	10	10	11	10	10	10	11	12	10	11	10	9	9	11	9	9	10	10	9	9	9	10	9	9	10	9	10	11	10	9	10
262625	P02751	P02751	FN1	Fibronectin	P02751	FINC_HUMAN	70	70	70	78	78	82	72	72	72	77	85	79	81	74	78	84	77	76	79	74	76	80	73	72	69	79	70	79	76	68	68	73	68	77	74	73	66	81	74	66	79	71	70
23010	P02753	P02753	RBP4	Retinol-binding protein 4	P02753	RET4_HUMAN	6	6	5	6	7	8	7	5	6	7	7	6	6	6	7	7	7	7	7	7	8	7	6	6	7	7	8	6	6	7	7	7	6	6	7	7	7	7	7	7	6	8	6
38999.5	P02760	P02760	AMBP	Protein AMBP	P02760	AMBP_HUMAN	6	6	6	6	6	5	6	7	9	6	7	8	9	7	7	8	8	8	6	9	9	7	7	8	7	9	9	8	8	10	9	9	8	8	8	8	8	6	8	10	6	5	9
23511.6	P02763	P02763	ORM1	Alpha-1-acid glycoprotein 1	P02763	A1AG1_HUMAN	11	10	10	11	9	9	10	13	11	12	11	12	12	12	11	12	13	12	14	14	12	14	13	12	12	11	13	11	13	12	13	14	13	12	13	14	12	13	13	13	10	11	12
39340.7	P02765	P02765	AHSG	Alpha-2-HS-glycoprotein	P02765	FETUA_HUMAN	8	7	8	8	7	7	6	8	10	9	9	9	8	9	9	10	8	9	9	9	9	7	10	9	9	7	10	10	8	10	11	10	10	10	8	10	11	9	9	11	10	9	9
15887	P02766	P02766	TTR	Transthyretin	P02766	TTHY_HUMAN	19	18	18	15	18	21	19	17	18	19	22	19	21	20	20	21	22	19	20	20	20	19	20	20	21	21	20	20	21	19	21	19	19	21	18	19	18	19	19	18	22	20	21
69366.7	P02768	P02768	ALB	Serum albumin	P02768	ALBU_HUMAN	93	92	92	98	90	91	98	91	93	94	91	95	97	95	95	92	92	98	95	94	95	95	95	102	98	96	98	96	96	97	97	96	96	96	98	96	97	90	96	97	95	94	97
52917.53;52917.53-3	P02774;P02774-3	P02774;P02774-3	GC	Vitamin D-binding protein;Isoform 3 of Vitamin D-binding protein	P02774;P02774-3	VTDB_HUMAN	24	25	23	22	23	24	22	25	23	23	23	24	24	24	24	25	24	24	23	25	23	22	22	22	23	22	23	23	23	22	23	24	23	22	23	22	23	23	23	23	22	23	24
84871.4	P02786	P02786	TFRC	Transferrin receptor protein 1	P02786	TFR1_HUMAN	2	4	4	3	7	6	4	10	6	8	6	6	5	5	4	5	6	6	6	4	6	4	5	5	4	6	3	7	6	5	4	6	6	5	6	4	5	9	6	6	8	7	2
77063.9	P02787	P02787	TF	Serotransferrin	P02787	TRFE_HUMAN	59	64	60	63	66	70	65	66	68	68	69	69	60	70	69	71	67	68	64	64	64	71	66	71	65	66	66	70	68	69	63	69	68	64	63	60	61	68	68	66	70	68	66
78181.95;78181.95-2	P02788;P02788-2	P02788;P02788-2	LTF	Lactotransferrin;Isoform DeltaLf of Lactotransferrin	P02788;P02788-2	TRFL_HUMAN	3	7	5	3	3	7	3	6	6	11	11	9	2	2	9	9	4	10	1	13	10	5	3	12	2	4	11	2	1	3	5	8	8	1	9	5	6	11	12	5	5	10	4
51676.4	P02790	P02790	HPX	Hemopexin	P02790	HEMO_HUMAN	19	19	18	19	18	19	19	23	21	21	23	21	21	21	21	21	22	21	20	20	23	22	21	21	20	20	21	22	22	19	21	22	22	21	23	22	21	20	22	21	20	20	22
20019.7	P02792	P02792	FTL	Ferritin light chain	P02792	FRIL_HUMAN	4	4	5	5	3	6	7	6	7	6	7	6	7	7	5	4	7	6	4	4	4	4	3	6	6	7	7	7	5	7	7	7	7	6	6	5	4	7	6	3	7	7	6
21225.6	P02794	P02794	FTH1	Ferritin heavy chain	P02794	FRIH_HUMAN	8	7	7	7	6	9	9	9	9	5	9	9	9	9	8	9	9	9	9	8	7	8	8	8	8	9	9	9	8	8	8	7	7	8	9	7	7	9	9	6	9	9	8
17016.5	P02810	P02810	PRH1	Salivary acidic proline-rich phosphoprotein 1/2	P02810	PRPC_HUMAN	1	1	Filtered	1	Filtered	1	1	1	1	1	1	1	Filtered	1	Filtered	1	Filtered	Filtered	Filtered	Filtered	Filtered	Filtered	Filtered	Filtered	Filtered	Filtered	Filtered	Filtered	Filtered	Filtered	Filtered	Filtered	Filtered	Filtered	Filtered	Filtered	Filtered	1	Filtered	Filtered	1	Filtered	Filtered
40799.3	P02812	P02812	PRB2	Basic salivary proline-rich protein 2	P02812	PRB2_HUMAN	Filtered	Filtered	Filtered	Filtered	Filtered	Filtered	Filtered	Filtered	Filtered	Filtered	Filtered	Filtered	Filtered	Filtered	Filtered	Filtered	Filtered	Filtered	Filtered	Filtered	Filtered	Filtered	Filtered	Filtered	Filtered	Filtered	Filtered	Filtered	Filtered	Filtered	Filtered	Filtered	Filtered	Filtered	Filtered	Filtered	Filtered	Filtered	Filtered	Filtered	Filtered	Filtered	Filtered
16550.1	P03950	P03950	ANG	Angiogenin	P03950	ANGI_HUMAN	3	4	3	3	3	4	3	4	4	3	3	3	3	3	4	3	3	4	3	3	4	3	3	3	3	3	4	3	4	3	3	4	3	5	4	4	3	3	4	4	3	3	3
70109.1	P03951	P03951	F11	Coagulation factor XI	P03951	FA11_HUMAN	6	5	5	7	5	3	5	8	6	7	5	7	6	5	8	6	7	6	6	4	4	9	7	5	6	7	6	2	4	7	5	7	8	5	4	8	6	7	7	8	4	8	7
71369.7	P03952	P03952	KLKB1	Plasma kallikrein	P03952	KLKB1_HUMAN	13	11	11	10	12	12	11	13	13	13	11	12	13	11	13	13	15	12	13	11	13	13	11	12	12	11	12	13	12	12	14	12	14	13	13	13	14	13	13	14	13	13	13
67033.2	P04003	P04003	C4BPA	C4b-binding protein alpha chain	P04003	C4BPA_HUMAN	6	5	3	3	4	5	3	7	6	4	4	7	3	5	4	4	5	5	5	5	5	8	5	4	7	4	6	4	4	9	5	5	4	5	3	6	7	6	3	8	2	9	7
54305.6	P04004	P04004	VTN	Vitronectin	P04004	VTNC_HUMAN	14	12	11	14	12	11	13	14	12	14	13	14	14	14	14	13	12	11	10	11	11	14	11	13	13	13	12	11	11	12	11	14	13	11	11	12	12	13	13	14	14	13	13
59756.2	P04040	P04040	CAT	Catalase	P04040	CATA_HUMAN	2	1	Filtered	3	1	7	2	1	1	3	13	2	2	1	2	2	8	2	1	2	1	1	Filtered	4	3	1	Filtered	4	2	2	1	2	5	5	1	Filtered	1	5	Filtered	7	6	5	Filtered
59716.28;59716.28-2;59716.28-4	P04062;P04062-2;P04062-4	P04062;P04062-2;P04062-4	GBA	Lysosomal acid glucosylceramidase;Isoform Short of Lysosomal acid glucosylceramidase;Isoform 4 of Lysosomal acid glucosylceramidase	P04062;P04062-2;P04062-4	GLCM_HUMAN	4	4	3	6	5	4	6	6	6	2	8	4	6	4	4	3	3	3	4	4	3	5	3	4	2	5	4	5	5	4	4	4	5	2	7	3	3	7	6	2	6	7	5
53688.8	P04066	P04066	FUCA1	Tissue alpha-L-fucosidase	P04066	FUCO_HUMAN	8	6	6	9	7	8	7	7	7	10	12	11	12	8	8	7	9	8	5	10	9	8	12	11	8	11	10	12	9	5	7	12	11	6	8	6	5	10	7	3	12	10	6
52071.27;52071.27-2	P04070;P04070-2	P04070;P04070-2	PROC	Vitamin K-dependent protein C;Isoform 2 of Vitamin K-dependent protein C	P04070;P04070-2	PROC_HUMAN	5	6	4	4	5	8	5	8	7	7	6	6	6	6	7	7	7	6	6	6	8	6	7	7	6	7	6	7	6	6	7	7	6	6	7	6	6	7	7	7	9	6	6
39420	P04075	P04075	ALDOA	Fructose-bisphosphate aldolase A	P04075	ALDOA_HUMAN	21	22	19	22	23	23	20	20	23	21	25	19	25	20	23	23	23	23	23	19	23	20	19	21	21	22	20	23	23	19	19	23	22	20	19	18	17	23	23	19	23	24	18
11139.6	P04080	P04080	CSTB	Cystatin-B	P04080	CYTB_HUMAN	3	3	4	3	3	4	4	3	4	3	5	4	4	3	4	3	3	2	3	3	4	4	3	3	3	3	3	4	3	2	3	4	3	3	3	2	2	4	4	3	4	4	3
38714.2	P04083	P04083	ANXA1	Annexin A1	P04083	ANXA1_HUMAN	1	1	3	1	1	1	2	1	1	1	1	1	2	1	1	1	1	1	1	1	2	1	1	2	2	1	2	1	1	1	1	1	1	1	1	1	1	2	1	2	2	1	1
24042.93;24042.93-2	P04085;P04085-2	P04085;P04085-2	PDGFA	Platelet-derived growth factor subunit A;Isoform Short of Platelet-derived growth factor subunit A	P04085;P04085-2	PDGFA_HUMAN	2	2	2	2	3	4	3	2	3	2	2	2	2	4	2	4	2	2	3	3	1	1	2	1	2	2	3	1	1	1	1	2	2	2	2	3	1	3	3	2	2	2	2
515605	P04114	P04114	APOB	Apolipoprotein B-100	P04114	APOB_HUMAN	55	54	44	65	50	47	53	71	115	68	82	72	45	67	84	85	89	71	48	49	60	84	64	37	82	46	69	52	77	104	84	103	69	67	52	103	72	98	44	101	59	163	83
27661.2	P04156	P04156	PRNP	Major prion protein	P04156	PRIO_HUMAN	9	7	7	9	9	9	9	10	10	10	10	10	9	9	8	10	9	10	10	10	10	9	9	10	9	8	8	10	10	9	10	10	9	8	8	9	9	10	9	9	10	9	10
24750.1	P04179	P04179	SOD2	Superoxide dismutase [Mn], mitochondrial	P04179	SODM_HUMAN	5	8	6	7	9	9	8	8	5	7	7	6	7	6	7	6	6	7	7	6	7	7	7	8	7	7	5	8	7	6	6	8	8	7	6	6	5	7	7	7	7	8	7
49577.9	P04180	P04180	LCAT	Phosphatidylcholine-sterol acyltransferase	P04180	LCAT_HUMAN	8	8	9	10	8	10	10	10	10	9	12	10	12	10	9	9	10	11	9	9	12	11	9	12	10	10	7	12	13	8	10	12	12	8	11	9	9	11	11	11	12	11	10
59578.3	P04196	P04196	HRG	Histidine-rich glycoprotein	P04196	HRG_HUMAN	20	20	20	19	19	21	21	19	20	20	22	19	17	19	22	19	20	21	20	19	19	22	20	21	20	19	22	17	19	20	17	21	19	17	20	21	20	21	21	22	19	21	22
12451	P04211	P04211	IGLV7-43	Immunoglobulin lambda variable 7-43	P04211	LV743_HUMAN	2	3	3	2	3	3	2	2	2	2	3	3	3	2	3	3	2	3	3	2	2	2	2	2	3	3	3	3	2	3	3	3	3	3	3	3	2	2	2	2	2	2	1
17934.7	P04216	P04216	THY1	Thy-1 membrane glycoprotein	P04216	THY1_HUMAN	5	4	3	4	4	4	4	4	4	4	5	4	5	5	4	4	5	4	4	3	4	4	4	4	5	5	4	4	4	4	4	4	4	5	4	3	2	5	4	2	5	5	2
54253.5	P04217	P04217	A1BG	Alpha-1B-glycoprotein	P04217	A1BG_HUMAN	5	5	5	4	5	5	5	5	5	5	5	5	5	4	5	5	4	4	4	5	5	5	5	4	5	4	5	4	5	5	5	5	5	4	5	4	4	4	5	4	5	4	5
40717.9	P04217-2	P04217-2	A1BG	Isoform 2 of Alpha-1B-glycoprotein	P04217-2	A1BG_HUMAN	13	11	14	12	11	11	10	11	11	11	11	10	11	12	11	12	11	11	7	12	10	12	11	11	10	11	13	10	11	11	14	13	13	12	12	11	11	13	12	12	8	12	11
40860.8	P04222	P04222	HLA-C	HLA class I histocompatibility antigen, Cw-3 alpha chain	P04222	1C03_HUMAN	Filtered	Filtered	Filtered	Filtered	1	1	Filtered	Filtered	Filtered	Filtered	Filtered	Filtered	Filtered	1	Filtered	1	Filtered	Filtered	Filtered	1	Filtered	Filtered	1	1	1	Filtered	1	Filtered	Filtered	Filtered	Filtered	Filtered	Filtered	Filtered	Filtered	1	Filtered	Filtered	1	1	Filtered	Filtered	Filtered
33515.6	P04233	P04233	CD74	HLA class II histocompatibility antigen gamma chain	P04233	HG2A_HUMAN	1	Filtered	Filtered	Filtered	1	1	1	1	1	1	1	Filtered	1	1	1	1	1	1	1	1	2	1	1	1	1	1	1	1	1	Filtered	1	1	1	1	1	1	1	1	1	1	1	1	1
60066.9	P04259	P04259	KRT6B	Keratin, type II cytoskeletal 6B	P04259	K2C6B_HUMAN	1	1	2	1	1	1	1	1	Filtered	Filtered	Filtered	Filtered	1	1	1	1	1	1	1	Filtered	Filtered	Filtered	1	1	1	Filtered	1	Filtered	Filtered	Filtered	Filtered	Filtered	Filtered	Filtered	1	1	Filtered	Filtered	Filtered	Filtered	Filtered	1	Filtered
66038.7	P04264	P04264	KRT1	Keratin, type II cytoskeletal 1	P04264	K2C1_HUMAN	24	15	21	26	9	17	17	29	5	7	14	12	22	8	6	18	10	21	10	2	2	7	21	32	9	5	10	4	11	Filtered	11	2	5	4	16	8	6	4	4	3	3	9	2
10713	P04271	P04271	S100B	Protein S100-B	P04271	S100B_HUMAN	1	1	1	1	1	1	1	1	1	1	1	1	1	1	1	1	1	1	1	1	1	1	1	1	1	1	1	1	1	1	1	1	1	1	1	1	1	1	1	1	1	1	1
309265	P04275	P04275	VWF	von Willebrand factor	P04275	VWF_HUMAN	7	6	9	13	11	13	12	12	11	9	18	11	20	10	19	18	11	16	15	12	11	14	5	14	4	13	9	17	13	7	8	17	14	11	7	9	5	16	8	5	11	21	10
43779.2	P04278	P04278	SHBG	Sex hormone-binding globulin	P04278	SHBG_HUMAN	6	7	7	7	4	5	6	6	8	3	4	6	8	7	6	6	8	9	4	7	5	6	4	8	7	5	5	3	6	8	5	8	9	5	6	6	6	6	5	7	6	7	7
38561.8	P04280	P04280	PRB1	Basic salivary proline-rich protein 1	P04280	PRP1_HUMAN	Filtered	Filtered	Filtered	Filtered	Filtered	Filtered	Filtered	Filtered	Filtered	Filtered	Filtered	Filtered	Filtered	Filtered	Filtered	Filtered	Filtered	Filtered	Filtered	Filtered	Filtered	Filtered	Filtered	Filtered	Filtered	Filtered	Filtered	Filtered	Filtered	Filtered	Filtered	Filtered	Filtered	Filtered	Filtered	1	Filtered	Filtered	Filtered	Filtered	Filtered	Filtered	Filtered
36053.2	P04406	P04406	GAPDH	Glyceraldehyde-3-phosphate dehydrogenase	P04406	G3P_HUMAN	11	10	8	9	13	12	12	14	16	14	16	15	16	16	11	15	13	16	14	12	16	14	10	9	15	17	12	14	14	12	17	15	16	13	8	10	9	15	14	8	15	16	12
12618.4	P04430	P04430	IGKV1-16	Immunoglobulin kappa variable 1-16	P04430	KV116_HUMAN	1	1	1	1	1	1	1	2	1	2	2	2	2	2	2	2	2	2	1	2	1	1	2	Filtered	1	1	1	2	1	2	2	1	2	2	1	1	2	2	2	1	Filtered	1	2
29159.3	P04440	P04440	HLA-DPB1	HLA class II histocompatibility antigen, DP beta 1 chain	P04440	DPB1_HUMAN	Filtered	Filtered	Filtered	Filtered	Filtered	Filtered	1	Filtered	Filtered	Filtered	Filtered	Filtered	Filtered	Filtered	Filtered	Filtered	1	Filtered	Filtered	Filtered	Filtered	Filtered	Filtered	1	Filtered	Filtered	Filtered	Filtered	Filtered	1	Filtered	1	Filtered	Filtered	Filtered	Filtered	Filtered	1	Filtered	Filtered	1	Filtered	Filtered
87497.14;87497.14-2;87497.14-3;87497.14-4	P04629;P04629-2;P04629-3;P04629-4	P04629;P04629-2;P04629-3;P04629-4	NTRK1	High affinity nerve growth factor receptor;Isoform TrkA-I of High affinity nerve growth factor receptor;Isoform 3 of High affinity nerve growth factor receptor;Isoform TrkA-III of High affinity nerve growth factor receptor	P04629;P04629-2;P04629-3;P04629-4	NTRK1_HUMAN	Filtered	Filtered	Filtered	1	Filtered	1	1	1	1	1	1	1	1	1	Filtered	1	1	1	1	1	1	1	1	1	1	1	1	1	1	Filtered	1	1	1	1	1	Filtered	1	1	1	1	1	1	Filtered
57767.8	P04745	P04745	AMY1A	Alpha-amylase 1	P04745	AMY1_HUMAN	Filtered	Filtered	Filtered	Filtered	Filtered	Filtered	Filtered	Filtered	Filtered	1	Filtered	1	Filtered	1	3	1	1	1	Filtered	Filtered	1	Filtered	Filtered	1	1	Filtered	Filtered	Filtered	Filtered	1	1	1	1	Filtered	Filtered	Filtered	Filtered	1	Filtered	Filtered	Filtered	Filtered	Filtered
22782.5	P04792	P04792	HSPB1	Heat shock protein beta-1	P04792	HSPB1_HUMAN	2	1	2	2	1	Filtered	3	2	2	1	4	3	4	Filtered	3	4	1	2	1	3	1	2	1	3	2	2	2	3	2	2	1	1	1	2	Filtered	Filtered	1	1	2	Filtered	1	1	Filtered
112896.09;112896.09-4	P05023;P05023-4	P05023;P05023-4	ATP1A1	Sodium/potassium-transporting ATPase subunit alpha-1;Isoform 4 of Sodium/potassium-transporting ATPase subunit alpha-1	P05023;P05023-4	AT1A1_HUMAN	4	2	3	2	3	5	4	5	4	3	6	4	5	1	2	4	4	2	3	1	4	4	7	4	6	4	5	4	5	2	6	6	5	4	3	3	3	4	8	4	5	5	3
35061.3;35061.3-2	P05026;P05026-2	P05026;P05026-2	ATP1B1	Sodium/potassium-transporting ATPase subunit beta-1;Isoform 2 of Sodium/potassium-transporting ATPase subunit beta-1	P05026;P05026-2	AT1B1_HUMAN	2	1	1	2	3	2	2	3	2	Filtered	2	2	2	1	Filtered	1	1	2	2	Filtered	2	2	4	2	2	2	2	2	4	1	1	2	2	1	2	Filtered	1	4	1	Filtered	3	1	Filtered
78276.2	P05060	P05060	CHGB	Secretogranin-1	P05060	SCG1_HUMAN	52	53	54	54	54	58	58	52	54	50	53	52	49	55	47	57	52	53	54	55	51	54	54	52	55	55	47	57	57	45	49	60	53	56	53	53	49	54	52	52	56	56	46
86943.24;86943.24-11;86943.24-8	P05067;P05067-11;P05067-8	P05067;P05067-11;P05067-8	APP	Amyloid-beta precursor protein;Isoform 11 of Amyloid-beta precursor protein;Isoform APP751 of Amyloid-beta precursor protein	P05067;P05067-11;P05067-8	A4_HUMAN	22	24	24	23	26	27	25	24	26	25	25	24	25	26	23	24	26	26	24	23	25	25	25	24	22	26	24	26	25	23	25	26	25	24	27	24	24	27	26	23	26	26	21
34734.94;34734.94-2	P05089;P05089-2	P05089;P05089-2	ARG1	Arginase-1;Isoform 2 of Arginase-1	P05089;P05089-2	ARGI1_HUMAN	Filtered	Filtered	Filtered	1	Filtered	Filtered	Filtered	Filtered	Filtered	1	Filtered	Filtered	Filtered	Filtered	Filtered	Filtered	1	Filtered	Filtered	Filtered	2	Filtered	Filtered	Filtered	Filtered	Filtered	Filtered	Filtered	Filtered	Filtered	Filtered	Filtered	Filtered	Filtered	Filtered	Filtered	Filtered	1	Filtered	Filtered	Filtered	Filtered	Filtered
21275.5	P05090	P05090	APOD	Apolipoprotein D	P05090	APOD_HUMAN	10	10	9	11	9	9	8	9	10	10	11	10	11	10	10	9	10	10	10	11	9	11	10	10	9	10	11	11	9	10	10	10	9	9	11	9	8	11	10	10	10	12	12
84781.8	P05107	P05107	ITGB2	Integrin beta-2	P05107	ITB2_HUMAN	Filtered	1	1	Filtered	Filtered	1	2	1	1	1	2	1	1	1	Filtered	Filtered	1	1	Filtered	Filtered	Filtered	Filtered	Filtered	1	1	2	2	1	2	1	1	2	1	1	1	1	1	1	2	1	1	1	1
10834.5	P05109	P05109	S100A8	Protein S100-A8	P05109	S10A8_HUMAN	Filtered	2	2	6	Filtered	Filtered	1	6	1	1	3	2	Filtered	Filtered	Filtered	1	1	Filtered	Filtered	Filtered	Filtered	Filtered	1	1	Filtered	Filtered	Filtered	1	2	1	Filtered	Filtered	Filtered	1	Filtered	Filtered	Filtered	Filtered	1	1	1	2	Filtered
45060	P05121	P05121	SERPINE1	Plasminogen activator inhibitor 1	P05121	PAI1_HUMAN	Filtered	Filtered	Filtered	2	1	Filtered	2	2	Filtered	1	2	1	2	1	2	2	2	1	2	1	Filtered	2	Filtered	2	1	1	1	2	1	1	Filtered	Filtered	1	Filtered	1	2	1	Filtered	Filtered	2	1	2	2
45674.7	P05154	P05154	SERPINA5	Plasma serine protease inhibitor	P05154	IPSP_HUMAN	15	15	15	13	15	12	13	16	15	16	14	14	16	16	15	17	16	16	16	16	16	15	15	15	14	16	15	17	15	16	15	15	16	15	15	16	14	15	16	14	15	15	15
55154.18;55154.18-2;55154.18-3	P05155;P05155-2;P05155-3	P05155;P05155-2;P05155-3	SERPING1	Plasma protease C1 inhibitor;Isoform 2 of Plasma protease C1 inhibitor;Isoform 3 of Plasma protease C1 inhibitor	P05155;P05155-2;P05155-3	IC1_HUMAN	19	20	17	21	21	20	21	20	21	21	21	21	19	21	20	20	20	21	21	21	20	19	19	21	19	20	20	20	18	19	19	20	20	19	18	20	20	20	20	20	19	20	19
65750.2	P05156	P05156	CFI	Complement factor I	P05156	CFAI_HUMAN	10	11	10	12	12	12	12	12	12	11	11	12	13	12	10	13	10	13	12	12	10	11	12	11	10	11	10	10	12	12	11	11	11	10	11	9	11	10	12	10	9	10	11
75510.7	P05160	P05160	F13B	Coagulation factor XIII B chain	P05160	F13B_HUMAN	2	2	2	2	2	2	2	3	3	2	4	2	2	3	4	6	3	3	3	3	3	3	3	3	4	3	4	3	2	2	4	4	3	3	3	2	3	4	4	3	2	5	2
57304.81;57304.81-2;57304.81-3	P05186;P05186-2;P05186-3	P05186;P05186-2;P05186-3	ALPL	Alkaline phosphatase, tissue-nonspecific isozyme;Isoform 2 of Alkaline phosphatase, tissue-nonspecific isozyme;Isoform 3 of Alkaline phosphatase, tissue-nonspecific isozyme	P05186;P05186-2;P05186-3	PPBT_HUMAN	1	Filtered	Filtered	1	Filtered	1	Filtered	2	1	1	2	1	1	1	1	1	2	1	1	Filtered	1	1	Filtered	Filtered	2	2	Filtered	2	2	Filtered	1	2	1	1	Filtered	Filtered	Filtered	1	Filtered	1	2	1	Filtered
57825.2	P05362	P05362	ICAM1	Intercellular adhesion molecule 1	P05362	ICAM1_HUMAN	1	1	1	1	1	1	2	3	1	2	2	3	3	1	2	3	2	1	2	3	2	1	1	1	2	2	2	2	2	2	1	3	2	1	1	1	2	2	1	3	2	1	2
23729.66;23729.66-2	P05408;P05408-2	P05408;P05408-2	SCG5	Neuroendocrine protein 7B2;Isoform 2 of Neuroendocrine protein 7B2	P05408;P05408-2	7B2_HUMAN	7	7	8	7	8	8	9	7	8	8	9	7	9	8	9	9	8	7	8	6	9	8	8	8	8	7	7	9	9	8	7	6	8	7	7	6	6	8	6	8	8	6	6
14858	P05413	P05413	FABP3	Fatty acid-binding protein, heart	P05413	FABPH_HUMAN	4	2	Filtered	5	4	6	5	3	3	5	4	3	4	3	4	4	4	3	4	4	4	4	4	4	4	5	4	5	5	3	4	5	6	4	4	4	3	6	5	2	5	5	3
18731	P05451	P05451	REG1A	Lithostathine-1-alpha	P05451	REG1A_HUMAN	1	1	1	2	2	2	1	1	1	1	2	Filtered	1	Filtered	1	2	2	2	1	2	2	2	1	2	1	2	2	1	1	2	2	1	2	2	2	2	2	Filtered	1	2	1	1	1
22536.8	P05452	P05452	CLEC3B	Tetranectin	P05452	TETN_HUMAN	6	8	7	7	7	8	8	8	9	9	9	7	9	6	9	9	8	8	9	9	8	9	8	9	8	9	8	9	8	8	8	8	8	8	9	7	7	9	8	7	9	9	7
40688.6	P05534	P05534	HLA-A	HLA class I histocompatibility antigen, A-24 alpha chain	P05534	1A24_HUMAN	2	3	Filtered	1	Filtered	1	1	4	3	3	Filtered	1	Filtered	1	2	2	1	Filtered	1	Filtered	1	3	4	1	Filtered	1	2	2	2	Filtered	1	1	2	Filtered	1	Filtered	2	2	Filtered	2	1	Filtered	2
46324.5	P05543	P05543	SERPINA7	Thyroxine-binding globulin	P05543	THBG_HUMAN	14	13	15	16	12	14	12	17	18	16	16	16	16	16	17	18	17	15	17	19	18	19	15	15	15	17	15	16	18	18	16	17	18	15	15	15	16	15	17	16	17	16	17
57070.6	P05546	P05546	SERPIND1	Heparin cofactor 2	P05546	HEP2_HUMAN	18	21	21	21	23	22	24	21	21	23	23	21	21	22	20	24	22	21	21	21	20	22	22	21	18	21	22	20	21	22	22	20	24	23	21	22	19	22	22	20	23	22	22
88415.27;88415.27-2;88415.27-3;88415.27-4;88415.27-5	P05556;P05556-2;P05556-3;P05556-4;P05556-5	P05556;P05556-2;P05556-3;P05556-4;P05556-5	ITGB1	Integrin beta-1;Isoform 2 of Integrin beta-1;Isoform 3 of Integrin beta-1;Isoform 4 of Integrin beta-1;Isoform 5 of Integrin beta-1	P05556;P05556-2;P05556-3;P05556-4;P05556-5	ITB1_HUMAN	Filtered	1	1	1	1	2	1	1	1	1	1	3	1	1	1	2	1	1	1	1	Filtered	2	1	1	Filtered	3	Filtered	1	1	Filtered	1	1	1	1	1	Filtered	1	1	1	Filtered	1	1	Filtered
30025.1	P05937	P05937	CALB1	Calbindin	P05937	CALB1_HUMAN	6	4	5	7	6	7	8	6	7	6	11	7	8	7	7	10	9	8	5	4	7	8	8	8	6	9	4	8	10	6	6	9	8	4	6	5	4	10	8	5	9	10	6
144910	P05997	P05997	COL5A2	Collagen alpha-2(V) chain	P05997	CO5A2_HUMAN	Filtered	1	Filtered	1	2	3	2	1	2	1	4	Filtered	2	1	3	2	1	1	3	2	2	3	1	1	1	3	1	2	2	Filtered	2	2	2	1	1	Filtered	Filtered	3	1	1	2	2	Filtered
68418.1	P06276	P06276	BCHE	Cholinesterase	P06276	CHLE_HUMAN	4	6	6	3	7	8	9	2	7	6	9	8	9	7	9	10	7	9	5	4	5	6	5	5	8	7	6	4	5	6	8	5	4	6	5	6	6	7	8	6	8	7	7
48766.8	P06280	P06280	GLA	Alpha-galactosidase A	P06280	AGAL_HUMAN	1	2	3	Filtered	3	3	1	1	1	3	4	2	2	3	3	2	2	2	3	3	2	3	2	3	3	3	1	5	2	1	3	2	1	3	2	1	1	2	2	1	3	2	1
12669.4	P06307	P06307	CCK	Cholecystokinin	P06307	CCKN_HUMAN	2	2	2	2	2	3	2	2	2	2	3	2	2	2	2	2	2	2	2	2	2	2	2	2	2	2	2	2	2	2	2	2	2	2	2	2	2	3	2	2	2	3	2
13185	P06310	P06310	IGKV2-30	Immunoglobulin kappa variable 2-30	P06310	KV230_HUMAN	2	2	2	2	2	2	2	3	2	3	1	1	1	1	3	2	1	2	3	2	2	2	2	2	3	2	2	3	2	2	2	1	2	2	2	1	2	2	2	2	2	2	2
13380	P06312	P06312	IGKV4-1	Immunoglobulin kappa variable 4-1	P06312	KV401_HUMAN	4	4	4	4	4	4	4	4	4	4	4	4	4	4	4	4	4	4	4	4	4	4	4	4	4	4	4	4	4	4	4	4	4	4	4	4	4	4	4	4	4	4	4
13814.9	P06331	P06331	IGHV4-34	Immunoglobulin heavy variable 4-34	P06331	HV434_HUMAN	3	3	2	2	1	2	2	3	3	3	3	3	3	3	2	3	3	3	3	3	4	2	2	3	3	2	4	3	2	3	3	2	3	3	3	3	3	5	2	3	3	4	4
85697.5	P06396	P06396	GSN	Gelsolin	P06396	GELS_HUMAN	41	43	43	43	43	44	44	39	44	41	40	42	40	44	41	44	40	41	47	46	46	43	42	39	41	44	47	44	44	45	46	45	44	46	44	43	40	45	43	44	50	44	44
80640.6	P06396-2	P06396-2	GSN	Isoform 2 of Gelsolin	P06396-2	GELS_HUMAN	1	1	2	2	2	2	2	2	2	2	2	2	2	2	2	2	2	2	2	2	2	1	2	2	2	2	2	2	2	2	2	2	2	2	2	2	2	2	2	2	2	2	2
81484.6	P06396-4	P06396-4	GSN	Isoform 4 of Gelsolin	P06396-4	GELS_HUMAN	2	2	2	2	2	2	2	2	2	2	2	2	2	2	2	2	2	2	2	2	2	2	2	2	2	2	2	2	2	2	2	2	2	2	2	2	2	2	2	2	2	2	2
12202.96;12202.96-2	P06454;P06454-2	P06454;P06454-2	PTMA	Prothymosin alpha;Isoform 2 of Prothymosin alpha	P06454;P06454-2	PTMA_HUMAN	Filtered	Filtered	Filtered	1	Filtered	Filtered	1	Filtered	1	Filtered	1	Filtered	Filtered	Filtered	1	1	1	1	Filtered	Filtered	Filtered	Filtered	1	1	1	1	Filtered	1	Filtered	Filtered	Filtered	1	Filtered	Filtered	Filtered	Filtered	Filtered	Filtered	Filtered	1	1	Filtered	Filtered
83267.8	P06681	P06681	C2	Complement C2	P06681	CO2_HUMAN	18	19	17	18	20	19	19	20	19	19	20	19	20	19	18	20	19	20	17	17	20	20	22	21	18	19	20	21	20	21	19	18	19	17	20	21	21	20	17	19	20	20	18
13242	P06702	P06702	S100A9	Protein S100-A9	P06702	S10A9_HUMAN	2	4	2	6	Filtered	2	2	6	Filtered	3	5	4	Filtered	3	Filtered	1	1	Filtered	Filtered	Filtered	2	Filtered	1	Filtered	1	Filtered	Filtered	Filtered	5	3	1	Filtered	Filtered	Filtered	Filtered	3	1	1	1	2	Filtered	4	Filtered
10179.7	P06703	P06703	S100A6	Protein S100-A6	P06703	S10A6_HUMAN	1	1	1	2	1	2	2	3	1	1	1	2	1	Filtered	1	1	1	1	1	Filtered	1	Filtered	2	1	2	1	1	1	1	Filtered	Filtered	1	1	1	2	Filtered	Filtered	1	1	1	1	1	1
45399.1	P06727	P06727	APOA4	Apolipoprotein A-IV	P06727	APOA4_HUMAN	30	31	31	32	32	28	31	30	30	29	31	29	30	29	31	29	30	28	30	31	30	30	29	30	30	29	31	29	30	30	31	31	29	29	30	29	30	31	30	30	30	31	31
43101.1	P06732	P06732	CKM	Creatine kinase M-type	P06732	KCRM_HUMAN	3	3	2	Filtered	Filtered	Filtered	Filtered	Filtered	Filtered	Filtered	Filtered	1	1	9	Filtered	Filtered	Filtered	Filtered	2	Filtered	1	Filtered	7	Filtered	14	2	1	5	Filtered	3	1	4	12	10	Filtered	Filtered	1	Filtered	3	Filtered	2	4	2
47169	P06733	P06733	ENO1	Alpha-enolase	P06733	ENOA_HUMAN	3	6	6	7	6	10	7	8	4	5	12	5	14	8	11	13	14	10	6	7	5	5	5	5	8	11	7	8	10	3	7	6	12	7	5	4	3	10	8	6	11	11	2
63147.12;63147.12-2	P06744;P06744-2	P06744;P06744-2	GPI	Glucose-6-phosphate isomerase;Isoform 2 of Glucose-6-phosphate isomerase	P06744;P06744-2	G6PI_HUMAN	3	5	2	6	6	9	7	6	6	5	8	7	12	5	6	9	7	7	6	4	4	5	6	4	8	10	4	10	9	5	8	4	6	7	4	3	2	6	5	3	8	7	3
53162.5	P06858	P06858	LPL	Lipoprotein lipase	P06858	LIPL_HUMAN	Filtered	Filtered	1	1	Filtered	1	Filtered	1	Filtered	Filtered	Filtered	Filtered	Filtered	Filtered	1	Filtered	Filtered	Filtered	Filtered	Filtered	1	1	1	Filtered	1	Filtered	1	Filtered	2	Filtered	Filtered	1	1	1	1	1	Filtered	Filtered	1	1	Filtered	Filtered	Filtered
60702.8	P06865	P06865	HEXA	Beta-hexosaminidase subunit alpha	P06865	HEXA_HUMAN	9	9	9	8	8	10	12	9	11	11	13	10	12	10	11	12	12	10	10	10	9	8	12	11	9	11	11	9	10	6	10	10	10	9	10	7	7	10	9	8	11	9	9
13904.16;13906.13;13950.19;13920.16;13908.11	P06899;P23527;P33778;Q16778;Q8N257	P06899;P23527;P33778;Q16778;Q8N257	HIST1H2BJ;HIST1H2BO;HIST1H2BB;HIST2H2BE;HIST3H2BB	Histone H2B type 1-J;Histone H2B type 1-O;Histone H2B type 1-B;Histone H2B type 2-E;Histone H2B type 3-B	P06899;P23527;P33778;Q16778;Q8N257	H2B1J_HUMAN;H2B1O_HUMAN;H2B1B_HUMAN;H2B2E_HUMAN;H2B3B_HUMAN	Filtered	Filtered	Filtered	Filtered	Filtered	Filtered	Filtered	1	Filtered	Filtered	1	Filtered	Filtered	Filtered	Filtered	1	Filtered	Filtered	Filtered	Filtered	1	1	Filtered	Filtered	1	Filtered	Filtered	Filtered	Filtered	Filtered	1	Filtered	Filtered	1	Filtered	1	Filtered	1	2	2	Filtered	Filtered	Filtered
44002.2	P07093	P07093	SERPINE2	Glia-derived nexin	P07093	GDN_HUMAN	6	6	3	5	5	9	7	6	5	4	12	7	10	7	4	9	9	5	7	6	5	5	5	4	Filtered	6	5	2	7	2	5	8	7	5	5	3	4	8	6	Filtered	8	8	1
44000.25;45266.66	P07093-2;P07093-3	P07093-2;P07093-3	SERPINE2	Isoform 2 of Glia-derived nexin;Isoform 3 of Glia-derived nexin	P07093-2;P07093-3	GDN_HUMAN	1	1	1	1	1	1	1	1	1	1	1	1	1	1	1	1	1	1	1	1	1	1	1	1	Filtered	1	1	1	1	1	1	1	1	1	1	1	1	1	1	Filtered	1	1	1
10044.42;10044.42-2;10044.42-3;10044.42-4;10044.42-5	P07108;P07108-2;P07108-3;P07108-4;P07108-5	P07108;P07108-2;P07108-3;P07108-4;P07108-5	DBI	Acyl-CoA-binding protein;Isoform 2 of Acyl-CoA-binding protein;Isoform 3 of Acyl-CoA-binding protein;Isoform 4 of Acyl-CoA-binding protein;Isoform 5 of Acyl-CoA-binding protein	P07108;P07108-2;P07108-3;P07108-4;P07108-5	ACBP_HUMAN	3	4	3	4	3	3	3	4	3	4	4	4	4	4	4	4	3	4	4	3	4	4	4	3	3	4	3	3	4	4	4	4	4	4	3	4	4	4	3	4	4	4	4
36638.5	P07195	P07195	LDHB	L-lactate dehydrogenase B chain	P07195	LDHB_HUMAN	10	9	9	10	11	11	11	10	10	10	10	10	10	10	10	10	10	10	10	9	10	10	10	10	10	11	9	10	10	9	9	10	10	10	10	9	10	10	10	10	10	10	10
75122.6	P07225	P07225	PROS1	Vitamin K-dependent protein S	P07225	PROS_HUMAN	17	18	18	15	19	19	17	18	18	20	20	18	20	18	20	20	20	20	19	19	20	19	20	20	19	19	20	20	18	19	19	20	19	19	20	19	17	19	19	18	18	19	19
57116.4	P07237	P07237	P4HB	Protein disulfide-isomerase	P07237	PDIA1_HUMAN	10	10	11	8	10	11	10	7	7	7	12	8	11	8	8	12	9	8	10	9	9	8	8	9	9	10	8	10	9	8	8	9	7	9	10	8	7	12	10	9	10	12	9
35092.21;35092.21-2;35092.21-3	P07307;P07307-2;P07307-3	P07307;P07307-2;P07307-3	ASGR2	Asialoglycoprotein receptor 2;Isoform 2 of Asialoglycoprotein receptor 2;Isoform 3 of Asialoglycoprotein receptor 2	P07307;P07307-2;P07307-3	ASGR2_HUMAN	1	1	1	1	Filtered	1	1	1	1	1	1	1	1	1	1	1	1	1	1	1	1	1	1	1	1	1	1	1	1	1	1	1	1	1	Filtered	1	1	1	1	1	1	1	1
11260.8	P07311	P07311	ACYP1	Acylphosphatase-1	P07311	ACYP1_HUMAN	Filtered	Filtered	2	Filtered	1	4	Filtered	1	1	1	1	1	1	1	2	1	2	2	1	1	1	3	1	1	2	3	Filtered	2	1	Filtered	1	1	1	1	2	Filtered	Filtered	2	Filtered	Filtered	1	1	Filtered
107984	P07333	P07333	CSF1R	Macrophage colony-stimulating factor 1 receptor	P07333	CSF1R_HUMAN	7	7	8	8	7	8	7	7	8	7	8	8	8	7	7	7	7	8	7	7	8	8	7	7	8	8	8	7	8	7	8	8	8	6	7	7	7	7	7	7	7	7	7
44552.2	P07339	P07339	CTSD	Cathepsin D	P07339	CATD_HUMAN	13	13	15	15	14	13	13	14	14	14	15	14	15	14	16	15	15	15	15	15	14	14	14	15	13	15	13	14	14	13	13	14	14	13	12	14	13	14	15	15	14	13	13
38604.04;38604.04-2	P07355;P07355-2	P07355;P07355-2	ANXA2	Annexin A2;Isoform 2 of Annexin A2	P07355;P07355-2	ANXA2_HUMAN	1	Filtered	Filtered	Filtered	Filtered	Filtered	Filtered	3	4	2	2	Filtered	2	Filtered	2	1	Filtered	1	1	Filtered	Filtered	1	Filtered	1	1	Filtered	Filtered	2	1	Filtered	Filtered	Filtered	1	Filtered	1	Filtered	Filtered	Filtered	1	1	1	1	1
65163.2	P07357	P07357	C8A	Complement component C8 alpha chain	P07357	CO8A_HUMAN	8	10	10	9	8	8	8	11	8	9	10	10	11	10	9	11	10	11	9	11	9	11	10	11	11	9	10	10	10	9	10	11	10	10	10	11	10	8	10	11	10	10	10
67046.9	P07358	P07358	C8B	Complement component C8 beta chain	P07358	CO8B_HUMAN	14	12	14	16	14	14	15	16	15	12	15	13	16	14	15	16	15	16	17	18	15	17	12	15	16	13	15	13	16	15	15	17	17	16	13	13	17	13	12	14	15	15	16
22277.5	P07360	P07360	C8G	Complement component C8 gamma chain	P07360	CO8G_HUMAN	7	5	7	7	7	7	7	9	7	8	6	9	8	8	7	8	8	7	8	7	7	7	7	8	7	7	8	8	7	6	7	6	7	6	8	7	7	8	6	7	6	7	7
81890.1	P07384	P07384	CAPN1	Calpain-1 catalytic subunit	P07384	CAN1_HUMAN	1	2	1	1	1	1	2	1	2	2	2	2	2	1	2	1	1	1	1	1	1	1	3	1	1	1	1	1	1	1	2	3	1	1	2	1	1	1	2	1	2	2	2
49670.8	P07437	P07437	TUBB	Tubulin beta chain	P07437	TBB5_HUMAN	1	Filtered	Filtered	Filtered	Filtered	Filtered	Filtered	4	4	5	3	2	Filtered	2	1	2	1	1	Filtered	Filtered	2	1	Filtered	2	2	1	Filtered	1	Filtered	2	Filtered	1	2	1	Filtered	1	Filtered	1	Filtered	2	1	2	Filtered
29557.4	P07451	P07451	CA3	Carbonic anhydrase 3	P07451	CAH3_HUMAN	2	1	2	1	Filtered	Filtered	Filtered	Filtered	Filtered	Filtered	4	2	2	3	Filtered	1	Filtered	Filtered	2	Filtered	Filtered	Filtered	3	1	10	2	2	5	Filtered	4	Filtered	3	9	8	Filtered	Filtered	1	Filtered	2	Filtered	2	3	Filtered
26558.1	P07477	P07477	PRSS1	Trypsin-1	P07477	TRY1_HUMAN	2	2	2	2	2	2	2	2	2	2	2	2	2	2	2	2	2	2	2	2	2	2	2	2	2	2	2	2	2	2	2	2	2	2	2	2	2	2	2	2	2	2	2
16213.42;16213.42-2;16213.42-3	P07492;P07492-2;P07492-3	P07492;P07492-2;P07492-3	GRP	Gastrin-releasing peptide;Isoform 2 of Gastrin-releasing peptide;Isoform 3 of Gastrin-releasing peptide	P07492;P07492-2;P07492-3	GRP_HUMAN	1	Filtered	Filtered	Filtered	3	1	1	1	2	1	1	1	1	1	1	2	1	1	1	1	1	1	1	Filtered	Filtered	1	1	1	2	Filtered	Filtered	2	1	Filtered	1	1	Filtered	1	1	Filtered	1	1	1
39746.8	P07585	P07585	DCN	Decorin	P07585	PGS2_HUMAN	6	6	6	6	6	6	6	6	6	6	7	7	7	6	6	6	6	6	6	6	6	5	5	5	6	5	6	6	8	6	5	6	5	5	4	4	6	5	5	4	5	6	5
58112.64;58112.64-2;58112.64-3	P07602;P07602-2;P07602-3	P07602;P07602-2;P07602-3	PSAP	Prosaposin;Isoform Sap-mu-6 of Prosaposin;Isoform Sap-mu-9 of Prosaposin	P07602;P07602-2;P07602-3	SAP_HUMAN	8	8	7	10	8	12	12	12	8	11	12	11	10	10	9	11	12	11	9	9	11	9	10	11	9	13	10	11	10	9	10	10	12	11	9	9	9	11	13	10	11	11	9
63111.3	P07686	P07686	HEXB	Beta-hexosaminidase subunit beta	P07686	HEXB_HUMAN	11	10	11	10	11	11	12	13	13	13	13	13	13	12	14	13	15	11	11	11	11	11	10	14	12	13	13	11	13	11	12	14	14	12	14	12	11	14	12	11	13	13	8
37564.1	P07711	P07711	CTSL	Cathepsin L1	P07711	CATL1_HUMAN	8	7	7	7	7	9	8	8	8	8	8	8	9	8	8	9	9	9	9	9	9	8	7	7	7	8	8	8	7	9	8	8	8	7	9	7	6	8	8	9	7	7	5
15054.2	P07737	P07737	PFN1	Profilin-1	P07737	PROF1_HUMAN	4	1	2	3	3	3	5	4	3	3	5	5	4	3	4	5	3	2	4	3	3	5	3	5	3	3	4	4	4	3	4	3	2	2	3	2	2	4	4	4	4	4	4
170591	P07814	P07814	EPRS	Bifunctional glutamate/proline--tRNA ligase	P07814	SYEP_HUMAN	1	1	1	1	1	1	1	1	1	1	1	1	1	1	1	1	1	1	1	1	1	1	1	1	1	1	1	1	1	1	1	1	1	1	1	1	1	1	1	1	1	1	1
37821.6	P07858	P07858	CTSB	Cathepsin B	P07858	CATB_HUMAN	8	9	8	5	4	11	7	9	9	8	10	10	10	10	10	11	10	9	7	8	10	9	9	10	8	9	10	9	10	5	9	9	10	9	8	6	8	7	6	8	7	9	8
84659.71;84659.71-2	P07900;P07900-2	P07900;P07900-2	HSP90AA1	Heat shock protein HSP 90-alpha;Isoform 2 of Heat shock protein HSP 90-alpha	P07900;P07900-2	HS90A_HUMAN	5	4	3	6	8	8	7	6	8	6	11	8	11	5	6	12	7	8	6	7	7	7	8	7	5	8	3	10	7	2	5	8	6	4	5	6	2	9	7	3	7	8	4
198038	P07942	P07942	LAMB1	Laminin subunit beta-1	P07942	LAMB1_HUMAN	13	10	8	8	10	15	14	16	11	10	13	11	13	13	10	14	13	9	11	10	14	9	14	10	11	10	12	15	14	11	13	15	12	12	16	10	11	12	11	10	18	14	12
42117.1	P07988	P07988	SFTPB	Pulmonary surfactant-associated protein B	P07988	PSPB_HUMAN	1	1	Filtered	1	1	Filtered	Filtered	Filtered	1	Filtered	Filtered	1	Filtered	Filtered	1	1	1	Filtered	Filtered	Filtered	Filtered	Filtered	Filtered	Filtered	Filtered	Filtered	Filtered	Filtered	Filtered	Filtered	Filtered	2	Filtered	Filtered	Filtered	Filtered	Filtered	Filtered	Filtered	1	Filtered	1	1
129383	P07996	P07996	THBS1	Thrombospondin-1	P07996	TSP1_HUMAN	2	7	6	8	4	5	11	10	8	7	12	9	11	7	14	11	9	10	8	5	6	8	8	9	4	7	9	10	10	5	6	12	8	7	7	4	3	9	8	4	9	10	7
17644.2	P07998	P07998	RNASE1	Ribonuclease pancreatic	P07998	RNAS1_HUMAN	4	4	4	7	5	6	5	4	6	5	6	6	6	4	6	6	5	6	6	5	6	6	6	5	6	4	6	6	6	6	6	6	6	7	6	4	6	6	5	5	6	6	5
129314	P08123	P08123	COL1A2	Collagen alpha-2(I) chain	P08123	CO1A2_HUMAN	15	11	16	18	13	14	17	18	18	18	17	17	18	16	18	17	17	16	17	15	17	19	16	17	16	16	17	17	18	14	15	15	14	12	18	13	12	17	15	16	18	15	16
41400.13;41400.13-2;41400.13-3;41400.13-4;41400.13-5;41400.13-6;41400.13-7	P08174;P08174-2;P08174-3;P08174-4;P08174-5;P08174-6;P08174-7	P08174;P08174-2;P08174-3;P08174-4;P08174-5;P08174-6;P08174-7	CD55	Complement decay-accelerating factor;Isoform 1 of Complement decay-accelerating factor;Isoform 3 of Complement decay-accelerating factor;Isoform 4 of Complement decay-accelerating factor;Isoform 5 of Complement decay-accelerating factor;Isoform 6 of Complement decay-accelerating factor;Isoform 7 of Complement decay-accelerating factor	P08174;P08174-2;P08174-3;P08174-4;P08174-5;P08174-6;P08174-7	DAF_HUMAN	4	3	4	3	3	5	4	3	2	2	3	2	3	2	2	3	3	3	3	3	3	2	2	3	3	3	2	3	3	3	4	4	4	3	3	2	3	4	4	3	4	3	2
45140.9	P08185	P08185	SERPINA6	Corticosteroid-binding globulin	P08185	CBG_HUMAN	12	9	11	10	10	10	10	13	15	14	12	13	13	15	13	15	14	14	14	14	13	13	14	15	14	12	14	12	14	15	13	12	14	14	11	13	14	13	12	14	14	13	14
67994;67994-2;67994-3;67994-4	P08195;P08195-2;P08195-3;P08195-4	P08195;P08195-2;P08195-3;P08195-4	SLC3A2	4F2 cell-surface antigen heavy chain;Isoform 2 of 4F2 cell-surface antigen heavy chain;Isoform 3 of 4F2 cell-surface antigen heavy chain;Isoform 4 of 4F2 cell-surface antigen heavy chain	P08195;P08195-2;P08195-3;P08195-4	4F2_HUMAN	9	8	5	9	7	11	8	12	10	9	10	10	12	9	8	10	12	9	9	8	10	8	10	10	7	10	9	11	10	7	8	10	9	8	7	8	8	10	8	8	8	8	7
73882.3	P08253	P08253	MMP2	72 kDa type IV collagenase	P08253	MMP2_HUMAN	15	16	14	17	15	18	19	13	15	16	18	17	18	14	17	17	15	18	16	15	17	16	16	17	14	17	17	16	18	14	17	17	17	14	15	15	15	16	16	14	18	17	16
53977.3	P08254	P08254	MMP3	Stromelysin-1	P08254	MMP3_HUMAN	2	1	1	1	1	1	1	1	1	2	1	1	2	1	1	2	1	2	1	1	1	1	1	1	1	1	1	1	2	1	2	2	1	1	1	1	1	1	2	1	1	1	1
25850.9	P08294	P08294	SOD3	Extracellular superoxide dismutase [Cu-Zn]	P08294	SODE_HUMAN	8	8	8	8	6	6	6	8	8	8	8	8	8	7	8	6	8	8	6	8	8	8	7	8	8	6	8	8	6	6	8	8	6	8	8	6	8	8	8	6	8	6	6
12353.19;12353.19-2	P08493;P08493-2	P08493;P08493-2	MGP	Matrix Gla protein;Isoform 2 of Matrix Gla protein	P08493;P08493-2	MGP_HUMAN	3	2	3	3	2	3	3	3	2	3	3	2	3	2	3	3	3	3	3	3	3	3	2	3	2	3	3	3	3	3	3	3	3	3	3	3	2	2	3	3	3	3	3
501319	P08519	P08519	LPA	Apolipoprotein(a)	P08519	APOA_HUMAN	1	1	1	1	1	Filtered	Filtered	2	2	1	Filtered	1	Filtered	1	1	Filtered	1	1	Filtered	Filtered	Filtered	1	Filtered	Filtered	2	Filtered	3	1	Filtered	3	Filtered	1	Filtered	2	Filtered	2	1	1	1	1	1	1	1
40076.2	P08571	P08571	CD14	Monocyte differentiation antigen CD14	P08571	CD14_HUMAN	11	12	11	13	11	13	13	12	13	14	13	13	15	14	13	13	14	13	14	14	13	14	12	12	13	12	12	13	12	14	12	13	13	11	13	12	13	14	12	11	12	15	10
167553	P08572	P08572	COL4A2	Collagen alpha-2(IV) chain	P08572	CO4A2_HUMAN	3	5	4	7	6	10	5	5	3	5	7	4	7	6	5	6	8	3	2	3	5	5	6	4	5	6	5	5	8	5	6	7	6	6	4	4	3	6	4	4	6	5	4
147486.49;147486.49-10;147486.49-4;147486.49-5;147486.49-6;147486.49-7;147486.49-8;147486.49-9	P08575;P08575-10;P08575-4;P08575-5;P08575-6;P08575-7;P08575-8;P08575-9	P08575;P08575-10;P08575-4;P08575-5;P08575-6;P08575-7;P08575-8;P08575-9	PTPRC	Receptor-type tyrosine-protein phosphatase C;Isoform 8 of Receptor-type tyrosine-protein phosphatase C;Isoform 2 of Receptor-type tyrosine-protein phosphatase C;Isoform 3 of Receptor-type tyrosine-protein phosphatase C;Isoform 4 of Receptor-type tyrosine-protein phosphatase C;Isoform 5 of Receptor-type tyrosine-protein phosphatase C;Isoform 6 of Receptor-type tyrosine-protein phosphatase C;Isofor…	P08575;P08575-10;P08575-4;P08575-5;P08575-6;P08575-7;P08575-8;P08575-9	PTPRC_HUMAN	Filtered	Filtered	Filtered	Filtered	Filtered	Filtered	Filtered	1	1	1	2	1	1	1	1	1	1	2	1	1	Filtered	2	Filtered	2	1	1	1	1	2	1	1	1	1	1	1	1	1	1	1	1	1	1	1
155541.3;155541.3-2	P08581;P08581-2	P08581;P08581-2	MET	Hepatocyte growth factor receptor;Isoform 2 of Hepatocyte growth factor receptor	P08581;P08581-2	MET_HUMAN	Filtered	1	1	2	4	3	2	Filtered	3	4	7	2	5	Filtered	2	7	3	2	1	1	3	2	1	Filtered	3	4	2	3	5	4	3	4	2	6	3	1	2	6	3	1	6	5	1
80214.6	P08582	P08582	MELTF	Melanotransferrin	P08582	TRFM_HUMAN	3	4	4	6	5	6	6	5	5	6	7	6	5	4	6	5	4	5	4	4	4	2	4	3	4	5	2	4	3	2	5	4	4	3	3	4	3	5	4	3	5	7	2
139096	P08603	P08603	CFH	Complement factor H	P08603	CFAH_HUMAN	34	32	33	34	36	41	41	38	40	40	41	39	41	36	43	43	38	41	38	40	39	41	37	32	34	34	33	34	37	36	35	37	35	35	35	33	32	37	37	37	37	37	38
29089.1	P08637	P08637	FCGR3A	Low affinity immunoglobulin gamma Fc region receptor III-A	P08637	FCG3A_HUMAN	4	2	3	4	3	4	4	3	3	4	4	3	4	3	3	4	3	3	4	3	3	4	3	3	3	3	3	4	3	3	3	3	3	3	3	3	3	3	3	4	3	3	4
53651.7	P08670	P08670	VIM	Vimentin	P08670	VIME_HUMAN	5	6	3	4	6	7	7	8	15	Filtered	11	5	6	4	9	6	5	4	7	2	2	4	5	4	12	2	9	4	5	3	5	5	7	4	2	4	2	6	7	5	6	10	3
54565.8	P08697	P08697	SERPINF2	Alpha-2-antiplasmin	P08697	A2AP_HUMAN	16	18	17	17	18	17	19	17	18	17	17	17	18	17	18	18	18	18	18	19	16	20	15	17	16	17	16	18	17	18	17	15	17	18	15	16	18	15	17	17	16	16	17
44106	P08727	P08727	KRT19	Keratin, type I cytoskeletal 19	P08727	K1C19_HUMAN	Filtered	1	1	Filtered	1	Filtered	2	Filtered	1	1	1	1	2	Filtered	1	1	Filtered	1	1	1	1	1	1	1	1	1	1	1	1	Filtered	1	1	2	Filtered	1	Filtered	Filtered	1	1	Filtered	1	1	1
35936.8	P08758	P08758	ANXA5	Annexin A5	P08758	ANXA5_HUMAN	2	3	3	3	3	4	3	4	3	4	3	2	4	1	3	4	2	2	1	2	2	3	1	3	3	1	1	2	2	2	1	2	3	4	1	2	1	3	4	2	2	2	2
51267.8	P08779	P08779	KRT16	Keratin, type I cytoskeletal 16	P08779	K1C16_HUMAN	1	1	8	7	1	2	Filtered	1	1	2	1	Filtered	Filtered	Filtered	Filtered	1	Filtered	6	Filtered	1	1	Filtered	1	9	Filtered	1	Filtered	1	Filtered	Filtered	1	Filtered	Filtered	Filtered	Filtered	1	1	1	Filtered	Filtered	Filtered	Filtered	Filtered
27903.7	P08833	P08833	IGFBP1	Insulin-like growth factor-binding protein 1	P08833	IBP1_HUMAN	1	Filtered	1	1	1	1	1	Filtered	Filtered	Filtered	Filtered	Filtered	Filtered	Filtered	Filtered	Filtered	Filtered	1	Filtered	Filtered	Filtered	1	Filtered	Filtered	1	Filtered	1	Filtered	1	Filtered	Filtered	1	1	1	1	Filtered	Filtered	1	1	1	1	1	1
47268.6	P09104	P09104	ENO2	Gamma-enolase	P09104	ENOG_HUMAN	3	5	4	3	4	5	5	4	4	4	8	4	5	5	5	6	5	4	5	5	5	4	6	4	5	7	5	5	7	4	5	4	7	4	5	4	4	6	4	4	7	7	4
69065	P09172	P09172	DBH	Dopamine beta-hydroxylase	P09172	DOPO_HUMAN	Filtered	2	1	Filtered	Filtered	Filtered	1	3	4	5	3	3	2	1	3	Filtered	2	3	1	4	4	5	Filtered	1	4	4	1	Filtered	2	4	Filtered	3	4	4	2	4	4	3	1	3	1	3	3
23355.8	P09211	P09211	GSTP1	Glutathione S-transferase P	P09211	GSTP1_HUMAN	4	3	4	3	4	4	4	6	6	5	6	6	6	4	5	5	4	5	4	4	5	5	3	3	5	4	4	6	5	4	5	4	6	5	5	3	4	4	4	3	4	5	5
16444.7	P09228	P09228	CST2	Cystatin-SA	P09228	CYTT_HUMAN	Filtered	Filtered	Filtered	Filtered	Filtered	Filtered	Filtered	Filtered	Filtered	Filtered	Filtered	Filtered	Filtered	Filtered	1	Filtered	Filtered	Filtered	Filtered	Filtered	Filtered	Filtered	Filtered	Filtered	Filtered	Filtered	Filtered	Filtered	Filtered	Filtered	Filtered	Filtered	Filtered	Filtered	Filtered	Filtered	Filtered	Filtered	Filtered	Filtered	Filtered	Filtered	Filtered
14715.7	P09382	P09382	LGALS1	Galectin-1	P09382	LEG1_HUMAN	4	4	5	5	4	6	5	5	5	5	5	5	5	5	4	4	6	5	5	3	5	4	6	5	5	5	5	5	5	3	5	5	5	5	5	5	4	6	6	5	6	6	5
25789.5	P09417	P09417	QDPR	Dihydropteridine reductase	P09417	DHPR_HUMAN	4	5	5	4	5	6	4	4	2	5	6	5	6	5	4	5	5	4	5	3	5	5	5	5	5	5	4	5	5	4	5	5	6	6	5	5	3	5	5	4	5	5	5
34632.2	P09486	P09486	SPARC	SPARC	P09486	SPRC_HUMAN	8	9	9	8	9	9	10	8	8	8	10	9	10	10	10	9	9	10	9	9	9	9	10	9	10	9	9	10	9	8	9	10	9	9	8	9	7	8	8	8	10	7	8
60179.5	P09603	P09603	CSF1	Macrophage colony-stimulating factor 1	P09603	CSF1_HUMAN	7	8	8	9	8	9	8	10	8	8	11	9	10	9	9	9	10	10	9	9	8	10	8	9	9	9	7	10	10	7	9	10	10	9	8	8	8	9	7	7	9	8	7
123968	P09619	P09619	PDGFRB	Platelet-derived growth factor receptor beta	P09619	PGFRB_HUMAN	4	5	5	5	4	6	5	4	5	6	6	5	5	5	6	5	5	6	5	3	5	5	5	5	5	5	6	6	8	5	6	6	6	6	5	4	4	6	5	5	5	7	5
54177.2	P09622	P09622	DLD	Dihydrolipoyl dehydrogenase, mitochondrial	P09622	DLDH_HUMAN	3	3	2	4	4	7	5	4	5	4	7	4	4	4	2	5	7	6	5	5	6	5	5	5	5	8	3	6	6	3	3	8	7	7	5	1	2	6	4	1	8	8	3
37393.6	P09668	P09668	CTSH	Pro-cathepsin H	P09668	CATH_HUMAN	8	8	7	8	7	9	8	8	7	7	7	7	8	7	10	9	8	7	7	9	6	7	7	9	6	8	9	9	7	8	9	8	8	9	9	6	5	8	7	7	9	7	5
76684.4	P09871	P09871	C1S	Complement C1s subcomponent	P09871	C1S_HUMAN	19	20	19	20	22	22	21	19	20	21	19	18	21	17	20	20	20	19	20	18	21	19	18	19	20	22	17	18	24	21	18	20	21	18	19	19	18	20	19	20	21	21	18
24824.3	P09936	P09936	UCHL1	Ubiquitin carboxyl-terminal hydrolase isozyme L1	P09936	UCHL1_HUMAN	2	2	Filtered	3	3	3	4	1	3	2	2	2	2	1	2	3	2	3	3	2	3	3	2	3	1	3	1	3	2	2	2	4	3	2	1	1	Filtered	2	3	Filtered	2	2	1
39455.9	P09972	P09972	ALDOC	Fructose-bisphosphate aldolase C	P09972	ALDOC_HUMAN	12	14	13	13	13	15	15	13	14	13	15	14	16	14	13	16	17	16	15	15	15	15	14	16	13	16	13	15	16	13	13	14	15	15	14	13	13	15	14	12	17	15	13
192785	P0C0L4	P0C0L4	C4A	Complement C4-A	P0C0L4	CO4A_HUMAN	79	85	81	88	87	95	94	88	88	90	92	92	93	86	89	91	86	91	89	82	85	90	82	81	77	78	80	93	87	83	81	85	86	88	86	87	84	89	86	86	91	94	86
192751	P0C0L5	P0C0L5	C4B	Complement C4-B	P0C0L5	CO4B_HUMAN	6	6	3	5	3	4	6	4	5	4	6	4	6	5	4	4	6	5	5	5	3	6	4	5	3	6	5	3	4	1	3	4	4	4	4	5	5	3	4	3	4	3	4
13552.73;13508.68	P0C0S5;Q71UI9	P0C0S5;Q71UI9	H2AFZ;H2AFV	Histone H2A.Z;Histone H2A.V	P0C0S5;Q71UI9	H2AZ_HUMAN;H2AV_HUMAN	Filtered	Filtered	Filtered	1	1	Filtered	Filtered	1	Filtered	Filtered	1	Filtered	Filtered	Filtered	Filtered	Filtered	1	1	Filtered	Filtered	Filtered	Filtered	Filtered	Filtered	1	Filtered	Filtered	Filtered	Filtered	Filtered	Filtered	Filtered	Filtered	Filtered	Filtered	Filtered	Filtered	Filtered	Filtered	1	Filtered	2	Filtered
64881.1	P0C6S8	P0C6S8	LINGO3	Leucine-rich repeat and immunoglobulin-like domain-containing nogo receptor-interacting protein 3	P0C6S8	LIGO3_HUMAN	3	4	2	4	3	4	3	2	3	Filtered	3	2	5	3	1	4	4	3	2	3	3	1	4	4	2	4	4	4	3	2	3	3	4	2	3	2	3	5	3	Filtered	4	5	3
25761.64;77038.61;17964.91;14728.31	P0CG47;P0CG48;P62979;P62987	P0CG47;P0CG48;P62979;P62987	UBB;UBC;RPS27A;UBA52	Polyubiquitin-B;Polyubiquitin-C;Ubiquitin-40S ribosomal protein S27a;Ubiquitin-60S ribosomal protein L40	P0CG47;P0CG48;P62979;P62987	UBB_HUMAN;UBC_HUMAN;RS27A_HUMAN;RL40_HUMAN	4	4	3	3	4	4	4	3	4	4	4	4	4	4	4	4	4	4	4	4	4	4	4	4	4	4	4	4	4	3	4	4	4	4	3	3	3	4	3	3	4	4	3
41977.18;41976.24;41993.22	P0DJD7;P0DJD8;P0DJD9	P0DJD7;P0DJD8;P0DJD9	PGA4;PGA3;PGA5	Pepsin A-4;Pepsin A-3;Pepsin A-5	P0DJD7;P0DJD8;P0DJD9	PEPA4_HUMAN;PEPA3_HUMAN;PEPA5_HUMAN	Filtered	1	Filtered	1	Filtered	Filtered	1	1	Filtered	1	Filtered	Filtered	Filtered	Filtered	Filtered	Filtered	1	1	1	2	1	Filtered	Filtered	1	Filtered	2	Filtered	Filtered	Filtered	Filtered	Filtered	Filtered	Filtered	Filtered	1	Filtered	Filtered	1	1	Filtered	Filtered	Filtered	Filtered
13532	P0DJI8	P0DJI8	SAA1	Serum amyloid A-1 protein	P0DJI8	SAA1_HUMAN	3	3	2	2	1	1	2	5	2	3	2	2	2	2	2	2	1	1	2	1	Filtered	2	3	2	1	1	4	2	2	3	3	2	3	3	2	2	1	2	5	3	2	3	4
15439.3	P0DMQ5	P0DMQ5	INAFM2	Putative transmembrane protein INAFM2	P0DMQ5	INAM2_HUMAN	2	1	1	2	1	2	2	2	2	2	2	2	2	2	2	2	2	2	2	2	1	2	2	2	2	2	1	2	2	1	2	2	2	2	2	2	2	2	2	1	2	2	1
70052.23;70052.23	P0DMV8;P0DMV9	P0DMV8;P0DMV9	HSPA1A;HSPA1B	Heat shock 70 kDa protein 1A;Heat shock 70 kDa protein 1B	P0DMV8;P0DMV9	HS71A_HUMAN;HS71B_HUMAN	3	5	5	5	5	8	5	8	7	6	9	6	9	1	9	9	6	5	5	6	4	7	7	6	10	5	4	8	7	6	6	7	8	7	6	5	4	7	10	5	7	8	5
48934.2	P0DOX2	P0DOX2		Immunoglobulin alpha-2 heavy chain	P0DOX2	IGA2_HUMAN	9	10	12	10	11	11	10	14	11	11	10	12	9	11	11	11	13	10	9	13	10	9	9	11	11	11	9	9	11	13	10	9	9	13	9	11	12	10	9	9	11	11	11
56224.3	P0DOX3	P0DOX3		Immunoglobulin delta heavy chain	P0DOX3	IGD_HUMAN	6	6	3	4	2	3	1	4	4	6	4	5	2	9	2	5	5	4	3	6	5	4	6	3	6	7	4	3	7	3	5	10	2	3	5	5	6	5	8	4	5	3	7
49328.8	P0DOX5	P0DOX5		Immunoglobulin gamma-1 heavy chain	P0DOX5	IGG1_HUMAN	28	27	30	29	25	23	28	27	28	30	28	29	27	30	27	33	29	29	31	30	29	32	32	27	27	31	31	29	23	28	27	27	32	30	29	31	31	31	28	28	30	27	31
23379.1	P0DOX7	P0DOX7		Immunoglobulin kappa light chain	P0DOX7	IGK_HUMAN	12	10	10	10	9	9	10	11	12	12	12	9	10	9	13	13	9	10	11	11	10	11	11	10	8	11	11	11	11	13	12	11	10	11	11	13	11	11	11	10	11	11	13
22830.2	P0DOX8	P0DOX8		Immunoglobulin lambda-1 light chain	P0DOX8	IGL1_HUMAN	9	11	11	9	10	10	12	11	11	11	10	11	8	11	11	13	11	9	11	11	10	10	11	10	10	10	10	11	10	10	10	11	10	11	11	11	11	11	11	11	11	11	11
11265.5	P0DOY3	P0DOY3	IGLC3	Immunoglobulin lambda constant 3	P0DOY3	IGLC3_HUMAN	4	5	5	5	5	3	5	5	5	5	5	5	5	5	4	5	5	5	4	5	4	4	4	5	5	4	5	5	4	5	5	5	5	5	5	5	5	4	5	4	4	5	4
13016.8	P0DP04	P0DP04	IGHV3-43D	Immunoglobulin heavy variable 3-43D	P0DP04	HV43D_HUMAN	Filtered	Filtered	Filtered	Filtered	Filtered	Filtered	Filtered	Filtered	Filtered	1	Filtered	Filtered	Filtered	1	1	Filtered	Filtered	Filtered	Filtered	1	1	Filtered	2	1	1	Filtered	Filtered	Filtered	1	1	Filtered	Filtered	Filtered	Filtered	Filtered	Filtered	1	Filtered	Filtered	Filtered	Filtered	Filtered	Filtered
13095	P0DP07	P0DP07	IGHV4-31	Immunoglobulin heavy variable 4-31	P0DP07	HV431_HUMAN	Filtered	Filtered	Filtered	Filtered	Filtered	Filtered	Filtered	Filtered	Filtered	Filtered	Filtered	1	Filtered	Filtered	Filtered	Filtered	Filtered	Filtered	Filtered	Filtered	Filtered	Filtered	Filtered	Filtered	Filtered	Filtered	1	Filtered	Filtered	Filtered	Filtered	Filtered	Filtered	1	Filtered	Filtered	Filtered	Filtered	Filtered	Filtered	Filtered	Filtered	Filtered
13015.9	P0DP08	P0DP08	IGHV4-38-2	Immunoglobulin heavy variable 4-38-2	P0DP08	HVD82_HUMAN	Filtered	1	1	Filtered	Filtered	1	Filtered	1	1	1	1	1	1	1	Filtered	Filtered	1	1	1	Filtered	Filtered	1	1	Filtered	1	Filtered	Filtered	1	Filtered	1	1	Filtered	Filtered	1	Filtered	Filtered	1	1	1	Filtered	Filtered	Filtered	1
16837.58;16837.58;16837.58	P0DP23;P0DP24;P0DP25	P0DP23;P0DP24;P0DP25	CALM1;CALM2;CALM3	Calmodulin-1;Calmodulin-2;Calmodulin-3	P0DP23;P0DP24;P0DP25	CALM1_HUMAN;CALM2_HUMAN;CALM3_HUMAN	1	2	1	1	2	4	2	2	3	1	4	2	4	3	3	5	3	3	4	3	3	2	3	2	4	3	3	4	4	1	2	3	3	3	3	2	2	4	3	2	3	4	3
12641	P0DP58	P0DP58	LYNX1	Ly-6/neurotoxin-like protein 1	P0DP58	LYNX1_HUMAN	1	1	1	2	2	2	2	1	1	1	1	1	1	1	1	1	1	1	1	1	1	1	1	1	1	1	1	2	1	1	1	1	1	1	1	1	1	1	1	1	1	2	1
17651.8	P10124	P10124	SRGN	Serglycin	P10124	SRGN_HUMAN	1	2	Filtered	Filtered	2	2	2	1	2	2	1	1	1	2	1	1	1	2	2	2	1	1	2	2	1	1	1	2	1	1	2	2	1	1	Filtered	1	1	2	1	Filtered	1	2	Filtered
18354.2	P10153	P10153	RNASE2	Non-secretory ribonuclease	P10153	RNAS2_HUMAN	1	2	2	2	2	1	1	2	2	2	2	2	2	2	2	2	2	2	2	2	2	2	2	2	2	2	2	2	2	2	2	2	2	2	2	2	2	2	2	2	2	2	2
105324	P10253	P10253	GAA	Lysosomal alpha-glucosidase	P10253	LYAG_HUMAN	5	7	6	6	9	11	12	10	9	10	14	10	11	8	8	7	10	11	9	10	9	9	8	10	11	11	8	12	12	5	10	12	9	10	6	5	5	13	9	6	10	9	7
35422.74;35422.74-4	P10451;P10451-4	P10451;P10451-4	SPP1	Osteopontin;Isoform D of Osteopontin	P10451;P10451-4	OSTP_HUMAN	14	16	15	15	16	16	17	15	16	13	16	15	16	15	15	15	15	15	15	15	15	14	15	13	13	14	16	15	15	14	14	15	15	14	15	15	13	15	15	14	15	16	15
32355.3	P10451-3	P10451-3	SPP1	Isoform C of Osteopontin	P10451-3	OSTP_HUMAN	1	1	1	1	1	1	1	1	1	1	1	1	1	1	1	1	1	1	1	1	1	1	1	1	1	1	1	1	1	1	1	1	1	1	1	1	1	1	1	1	1	1	1
33843.2	P10451-5	P10451-5	SPP1	Isoform 5 of Osteopontin	P10451-5	OSTP_HUMAN	1	1	1	1	1	1	1	1	1	1	1	1	1	1	1	1	1	1	1	1	1	1	1	1	1	1	1	1	1	1	1	1	1	1	1	1	1	1	1	1	1	1	1
212878.88;212878.88-2	P10586;P10586-2	P10586;P10586-2	PTPRF	Receptor-type tyrosine-protein phosphatase F;Isoform 2 of Receptor-type tyrosine-protein phosphatase F	P10586;P10586-2	PTPRF_HUMAN	15	13	11	16	17	25	21	23	24	21	28	21	31	21	15	23	25	21	26	20	26	18	21	21	19	23	22	25	30	16	16	27	26	21	17	12	9	31	20	10	26	29	14
11737.5	P10599	P10599	TXN	Thioredoxin	P10599	THIO_HUMAN	3	3	3	3	3	3	3	3	3	3	3	3	3	3	3	3	3	3	3	3	3	3	3	3	3	3	3	3	3	3	3	3	3	3	3	3	3	3	3	3	3	3	3
54466.07;54466.07-2	P10619;P10619-2	P10619;P10619-2	CTSA	Lysosomal protective protein;Isoform 2 of Lysosomal protective protein	P10619;P10619-2	PPGB_HUMAN	1	3	3	3	3	4	3	4	4	5	5	3	3	4	5	3	4	2	3	2	2	3	5	4	4	4	3	3	4	3	3	3	3	3	3	2	3	3	3	3	3	4	3
36760.07;40006.8	P10636-2;P10636-6	P10636-2;P10636-6	MAPT	Isoform Fetal-tau of Microtubule-associated protein tau;Isoform Tau-D of Microtubule-associated protein tau	P10636-2;P10636-6	TAU_HUMAN	Filtered	2	Filtered	2	1	1	1	2	Filtered	1	3	2	3	1	1	3	2	1	1	Filtered	1	1	1	1	1	2	Filtered	3	3	Filtered	1	2	2	Filtered	Filtered	Filtered	Filtered	3	1	1	2	2	Filtered
93518.2	P10643	P10643	C7	Complement component C7	P10643	CO7_HUMAN	22	23	22	24	23	25	27	22	23	25	25	22	20	23	20	23	19	24	21	23	24	26	24	23	22	23	23	24	24	22	22	22	21	21	21	23	22	27	23	23	28	28	23
42981.69;42981.69-2	P10644;P10644-2	P10644;P10644-2	PRKAR1A	cAMP-dependent protein kinase type I-alpha regulatory subunit;Isoform 2 of cAMP-dependent protein kinase type I-alpha regulatory subunit	P10644;P10644-2	KAP0_HUMAN	1	1	1	2	1	3	2	2	1	1	3	2	2	2	2	2	1	1	3	1	1	Filtered	Filtered	2	1	1	Filtered	2	2	Filtered	Filtered	1	Filtered	1	Filtered	Filtered	Filtered	1	Filtered	Filtered	2	2	Filtered
50688.4	P10645	P10645	CHGA	Chromogranin-A	P10645	CMGA_HUMAN	30	30	28	29	30	32	31	28	31	30	30	29	30	32	26	33	30	31	32	30	30	30	31	30	30	32	32	34	32	28	30	33	32	32	30	28	26	32	29	25	32	34	25
109864.56;109864.56-2	P10721;P10721-2	P10721;P10721-2	KIT	Mast/stem cell growth factor receptor Kit;Isoform 2 of Mast/stem cell growth factor receptor Kit	P10721;P10721-2	KIT_HUMAN	7	5	5	6	4	7	6	4	6	5	7	6	6	5	3	6	6	5	6	6	5	7	5	4	5	5	3	6	5	3	5	7	7	5	4	5	3	7	6	5	6	7	6
135363	P10745	P10745	RBP3	Retinol-binding protein 3	P10745	RET3_HUMAN	4	6	8	4	11	8	10	4	5	5	11	6	13	6	9	9	5	6	8	5	6	3	9	2	6	3	9	5	9	2	6	7	2	Filtered	1	Filtered	3	11	7	1	11	4	3
31462.8	P10768	P10768	ESD	S-formylglutathione hydrolase	P10768	ESTD_HUMAN	3	2	3	3	1	5	3	3	4	2	4	3	2	2	3	4	3	2	3	2	3	3	2	3	3	3	2	4	3	2	4	3	2	3	2	2	2	2	3	2	3	4	2
61054.6	P10809	P10809	HSPD1	60 kDa heat shock protein, mitochondrial	P10809	CH60_HUMAN	1	Filtered	1	Filtered	1	1	1	2	2	1	1	1	1	1	Filtered	1	2	1	1	1	1	1	1	1	Filtered	1	1	1	Filtered	1	1	1	1	1	Filtered	Filtered	Filtered	1	2	1	Filtered	1	Filtered
32363.5	P10909-3	P10909-3	CLU	Isoform 3 of Clusterin	P10909-3	CLUS_HUMAN	1	1	1	1	1	1	1	1	1	1	1	1	1	1	1	1	1	1	1	1	1	1	1	1	1	1	1	1	1	1	1	1	1	1	1	1	1	1	1	1	1	1	1
48803.3	P10909-4	P10909-4	CLU	Isoform 4 of Clusterin	P10909-4	CLUS_HUMAN	26	27	24	30	29	32	30	29	30	27	32	30	30	28	30	30	32	30	30	30	29	27	28	29	27	33	28	32	30	30	28	30	27	31	29	27	24	30	27	28	34	33	27
50250.8	P10909-6	P10909-6	CLU	Isoform 6 of Clusterin	P10909-6	CLUS_HUMAN	1	1	1	1	1	1	1	1	1	Filtered	1	1	1	1	1	1	1	1	1	1	1	1	1	1	1	1	1	1	1	1	1	1	1	1	1	1	1	1	1	1	1	1	1
40165.6	P10915	P10915	HAPLN1	Hyaluronan and proteoglycan link protein 1	P10915	HPLN1_HUMAN	1	1	Filtered	2	1	Filtered	1	2	2	1	2	2	Filtered	Filtered	Filtered	2	2	1	2	Filtered	Filtered	1	Filtered	1	2	1	Filtered	Filtered	2	Filtered	Filtered	2	Filtered	Filtered	Filtered	Filtered	Filtered	1	2	Filtered	Filtered	2	Filtered
72333	P11021	P11021	HSPA5	Endoplasmic reticulum chaperone BiP	P11021	BIP_HUMAN	16	17	13	18	15	22	17	21	18	17	20	20	24	20	20	24	22	19	22	19	20	21	19	19	15	23	13	21	21	15	17	22	21	20	18	13	14	23	19	17	24	23	12
177603	P11047	P11047	LAMC1	Laminin subunit gamma-1	P11047	LAMC1_HUMAN	11	14	13	13	13	22	21	16	20	18	22	16	23	17	20	21	20	21	20	17	19	19	16	20	18	18	15	16	17	12	11	17	18	16	16	13	7	22	13	13	19	22	17
48344.3	P11117	P11117	ACP2	Lysosomal acid phosphatase	P11117	PPAL_HUMAN	Filtered	2	1	1	2	3	3	4	4	3	4	3	4	4	3	3	3	3	3	3	3	2	2	3	2	4	3	3	3	1	3	2	1	1	1	1	1	1	1	2	1	1	Filtered
70898.1	P11142	P11142	HSPA8	Heat shock cognate 71 kDa protein	P11142	HSP7C_HUMAN	3	4	5	7	4	11	9	7	6	5	12	7	11	4	6	12	7	5	6	7	6	5	9	7	7	7	6	11	9	4	5	7	7	7	5	7	4	5	5	5	7	6	3
97092.05;97092.05-2	P11217;P11217-2	P11217;P11217-2	PYGM	Glycogen phosphorylase, muscle form;Isoform 2 of Glycogen phosphorylase, muscle form	P11217;P11217-2	PYGM_HUMAN	Filtered	Filtered	Filtered	Filtered	Filtered	Filtered	Filtered	Filtered	1	Filtered	Filtered	Filtered	Filtered	2	Filtered	1	Filtered	Filtered	Filtered	Filtered	Filtered	Filtered	4	1	5	Filtered	2	4	Filtered	Filtered	3	4	5	5	Filtered	Filtered	Filtered	Filtered	Filtered	1	Filtered	Filtered	Filtered
26143.5	P11226	P11226	MBL2	Mannose-binding protein C	P11226	MBL2_HUMAN	Filtered	1	1	Filtered	1	Filtered	2	2	1	2	Filtered	2	Filtered	1	2	2	1	Filtered	1	1	1	3	1	4	3	Filtered	1	1	Filtered	1	2	Filtered	1	2	Filtered	Filtered	2	Filtered	1	3	1	4	4
44882.3	P11279	P11279	LAMP1	Lysosome-associated membrane glycoprotein 1	P11279	LAMP1_HUMAN	4	4	4	4	4	4	4	4	4	3	4	4	4	4	4	4	4	4	4	3	4	3	5	4	3	4	4	5	4	4	4	4	4	4	3	4	4	4	4	3	4	4	4
91867.74;91867.74-2;91867.74-20;91867.74-8;91867.74-9	P11362;P11362-2;P11362-20;P11362-8;P11362-9	P11362;P11362-2;P11362-20;P11362-8;P11362-9	FGFR1	Fibroblast growth factor receptor 1;Isoform 4 of Fibroblast growth factor receptor 1;Isoform 20 of Fibroblast growth factor receptor 1;Isoform 2 of Fibroblast growth factor receptor 1;Isoform 5 of Fibroblast growth factor receptor 1	P11362;P11362-2;P11362-20;P11362-8;P11362-9	FGFR1_HUMAN	6	5	6	8	5	8	8	7	7	6	7	6	7	7	5	7	7	6	6	7	7	7	7	7	7	7	6	8	8	7	7	7	7	7	7	7	6	8	7	7	7	8	7
95343.72;91580.36	P11362-21;P11362-7	P11362-21;P11362-7	FGFR1	Isoform 21 of Fibroblast growth factor receptor 1;Isoform 14 of Fibroblast growth factor receptor 1	P11362-21;P11362-7	FGFR1_HUMAN	1	1	1	1	1	1	1	1	1	1	2	Filtered	1	1	1	1	1	1	1	1	1	1	1	1	1	2	1	1	1	1	1	1	1	1	1	1	1	2	1	1	2	2	1
54756.2	P11597	P11597	CETP	Cholesteryl ester transfer protein	P11597	CETP_HUMAN	1	1	Filtered	1	1	Filtered	Filtered	4	2	2	1	2	2	2	2	3	3	2	Filtered	1	2	2	2	Filtered	1	2	2	1	Filtered	1	2	1	4	Filtered	Filtered	3	Filtered	Filtered	3	2	3	Filtered	4
274375	P11717	P11717	IGF2R	Cation-independent mannose-6-phosphate receptor	P11717	MPRI_HUMAN	7	6	6	9	6	8	7	8	7	6	11	10	11	8	7	8	7	6	10	7	6	9	6	7	7	8	6	11	12	6	6	9	8	9	6	5	5	9	8	3	11	11	6
64417	P12035	P12035	KRT3	Keratin, type II cytoskeletal 3	P12035	K2C3_HUMAN	1	Filtered	Filtered	1	Filtered	1	Filtered	Filtered	Filtered	Filtered	Filtered	Filtered	Filtered	1	Filtered	Filtered	Filtered	Filtered	Filtered	Filtered	Filtered	Filtered	Filtered	1	1	1	1	Filtered	2	Filtered	1	Filtered	Filtered	Filtered	Filtered	Filtered	Filtered	Filtered	Filtered	Filtered	Filtered	Filtered	Filtered
108529	P12109	P12109	COL6A1	Collagen alpha-1(VI) chain	P12109	CO6A1_HUMAN	25	30	29	30	30	33	32	28	29	25	34	29	31	27	27	31	29	27	28	28	26	26	25	30	28	30	26	27	29	25	28	29	28	28	29	27	27	30	29	27	32	31	26
108579	P12110	P12110	COL6A2	Collagen alpha-2(VI) chain	P12110	CO6A2_HUMAN	9	7	6	8	6	7	10	11	8	9	10	7	11	9	10	11	11	10	12	6	11	11	6	12	6	11	9	10	10	4	10	9	9	7	10	7	7	11	8	7	11	12	8
343669	P12111	P12111	COL6A3	Collagen alpha-3(VI) chain	P12111	CO6A3_HUMAN	31	38	40	38	35	36	45	42	42	41	59	43	66	30	51	59	42	45	50	46	45	40	33	43	39	53	43	46	49	34	44	50	40	34	42	33	32	56	37	36	46	44	36
278203	P12111-4	P12111-4	COL6A3	Isoform 4 of Collagen alpha-3(VI) chain	P12111-4	CO6A3_HUMAN	2	2	1	Filtered	1	2	2	1	1	1	1	2	2	1	1	1	1	2	1	1	1	1	1	1	1	1	2	2	1	2	2	2	2	1	2	2	1	2	2	2	2	2	2
251703	P12259	P12259	F5	Coagulation factor V	P12259	FA5_HUMAN	47	46	42	45	45	53	52	47	42	46	62	50	51	45	52	52	54	46	51	45	51	45	62	50	52	48	55	46	57	27	49	58	47	47	47	40	40	49	62	31	54	50	50
16572.5	P12273	P12273	PIP	Prolactin-inducible protein	P12273	PIP_HUMAN	1	1	Filtered	Filtered	Filtered	Filtered	Filtered	Filtered	Filtered	Filtered	Filtered	3	Filtered	Filtered	1	Filtered	2	Filtered	Filtered	Filtered	Filtered	Filtered	Filtered	1	Filtered	Filtered	Filtered	Filtered	Filtered	Filtered	Filtered	Filtered	Filtered	Filtered	Filtered	Filtered	Filtered	Filtered	Filtered	Filtered	1	3	Filtered
42644.3	P12277	P12277	CKB	Creatine kinase B-type	P12277	KCRB_HUMAN	3	Filtered	Filtered	1	Filtered	1	3	2	3	2	4	1	4	4	3	6	3	3	1	2	1	2	1	2	5	1	2	3	3	Filtered	2	6	5	5	3	1	1	1	2	1	1	2	1
42631.8;42631.8-2;32231.94;32231.94-2	P12314;P12314-2;Q92637;Q92637-2	P12314;P12314-2;Q92637;Q92637-2	FCGR1A;FCGR1A;FCGR1B;FCGR1B	High affinity immunoglobulin gamma Fc receptor I;Isoform 2 of High affinity immunoglobulin gamma Fc receptor I;High affinity immunoglobulin gamma Fc receptor IB;Isoform 2 of High affinity immunoglobulin gamma Fc receptor IB	P12314;P12314-2;Q92637;Q92637-2	FCGR1_HUMAN;FCGR1_HUMAN;FCGRB_HUMAN;FCGRB_HUMAN	Filtered	Filtered	1	Filtered	1	Filtered	1	Filtered	Filtered	1	Filtered	Filtered	Filtered	Filtered	Filtered	Filtered	Filtered	1	Filtered	Filtered	Filtered	Filtered	Filtered	Filtered	1	Filtered	Filtered	Filtered	1	Filtered	Filtered	Filtered	Filtered	1	Filtered	Filtered	Filtered	Filtered	Filtered	Filtered	1	Filtered	Filtered
35000.68;35000.68-2	P12318;P12318-2	P12318;P12318-2	FCGR2A	Low affinity immunoglobulin gamma Fc region receptor II-a;Isoform 2 of Low affinity immunoglobulin gamma Fc region receptor II-a	P12318;P12318-2	FCG2A_HUMAN	2	2	2	2	2	2	2	2	2	2	2	1	2	2	2	2	2	2	2	2	2	2	2	2	2	2	2	2	1	1	2	1	2	2	1	1	1	2	1	1	2	3	1
149714.85;149714.85-2	P12821;P12821-2	P12821;P12821-2	ACE	Angiotensin-converting enzyme;Isoform Somatic-2 of Angiotensin-converting enzyme	P12821;P12821-2	ACE_HUMAN	2	2	3	3	3	6	4	3	3	2	6	4	5	3	2	5	5	3	4	4	4	2	6	4	2	4	3	3	4	3	2	3	5	4	2	Filtered	1	3	5	Filtered	6	6	2
97456.15;97456.15-2	P12830;P12830-2	P12830;P12830-2	CDH1	Cadherin-1;Isoform 2 of Cadherin-1	P12830;P12830-2	CADH1_HUMAN	3	1	2	3	3	1	4	3	4	4	4	3	2	3	4	2	5	3	3	4	4	3	4	4	5	2	3	5	5	3	2	2	3	3	3	1	2	4	3	4	4	2	3
54548.17;54548.17-2	P12955;P12955-2	P12955;P12955-2	PEPD	Xaa-Pro dipeptidase;Isoform 2 of Xaa-Pro dipeptidase	P12955;P12955-2	PEPD_HUMAN	2	2	1	3	2	3	2	4	3	4	4	3	5	2	4	5	3	2	5	3	6	4	1	4	4	4	3	4	3	3	4	4	2	4	3	2	4	2	2	1	3	2	3
27963.6	P13284	P13284	IFI30	Gamma-interferon-inducible lysosomal thiol reductase	P13284	GILT_HUMAN	1	1	1	1	1	1	1	Filtered	1	1	1	1	1	1	1	1	1	Filtered	1	1	1	1	1	1	1	1	1	Filtered	1	Filtered	Filtered	1	1	1	1	1	1	1	1	1	1	1	1
21168.6	P13385	P13385	TDGF1	Teratocarcinoma-derived growth factor 1	P13385	TDGF1_HUMAN	1	1	1	Filtered	1	1	1	Filtered	Filtered	Filtered	1	1	1	Filtered	1	1	Filtered	1	Filtered	Filtered	Filtered	1	1	1	1	1	1	1	1	Filtered	1	1	1	Filtered	1	1	1	2	1	1	1	2	Filtered
44960.73;44960.73-2;44960.73-3	P13473;P13473-2;P13473-3	P13473;P13473-2;P13473-3	LAMP2	Lysosome-associated membrane glycoprotein 2;Isoform LAMP-2B of Lysosome-associated membrane glycoprotein 2;Isoform LAMP-2C of Lysosome-associated membrane glycoprotein 2	P13473;P13473-2;P13473-3	LAMP2_HUMAN	6	3	4	3	4	5	5	3	4	3	7	5	5	5	4	4	4	3	4	3	5	5	5	4	4	5	5	6	5	5	4	6	5	4	4	3	4	5	5	3	6	5	3
49973.5	P13489	P13489	RNH1	Ribonuclease inhibitor	P13489	RINI_HUMAN	Filtered	Filtered	Filtered	Filtered	1	Filtered	Filtered	1	1	Filtered	2	1	1	1	1	1	Filtered	Filtered	1	Filtered	1	1	Filtered	1	1	Filtered	Filtered	1	Filtered	Filtered	Filtered	Filtered	1	Filtered	Filtered	Filtered	Filtered	1	1	1	Filtered	1	Filtered
111248.7;111248.7-2;111248.7-3;111248.7-4;111248.7-5;111248.7-6	P13497;P13497-2;P13497-3;P13497-4;P13497-5;P13497-6	P13497;P13497-2;P13497-3;P13497-4;P13497-5;P13497-6	BMP1	Bone morphogenetic protein 1;Isoform BMP1-1 of Bone morphogenetic protein 1;Isoform BMP1-4 of Bone morphogenetic protein 1;Isoform BMP1-5 of Bone morphogenetic protein 1;Isoform BMP1-6 of Bone morphogenetic protein 1;Isoform BMP1-7 of Bone morphogenetic protein 1	P13497;P13497-2;P13497-3;P13497-4;P13497-5;P13497-6	BMP1_HUMAN	1	Filtered	Filtered	Filtered	1	1	Filtered	1	1	1	2	1	2	1	1	2	1	2	2	Filtered	1	1	1	2	2	1	1	2	2	2	2	2	2	1	2	2	Filtered	2	1	1	2	2	1
70940.7	P13521	P13521	SCG2	Secretogranin-2	P13521	SCG2_HUMAN	27	28	28	30	29	33	29	29	26	27	30	27	30	26	24	30	31	29	24	26	27	26	29	26	25	28	28	28	32	24	24	29	28	29	25	22	25	34	27	22	32	31	21
94574.2	P13591	P13591	NCAM1	Neural cell adhesion molecule 1	P13591	NCAM1_HUMAN	29	29	29	28	28	31	29	30	31	30	33	30	32	30	29	32	32	31	32	31	31	30	32	30	31	32	29	32	33	28	31	32	30	30	29	28	27	33	31	28	31	32	29
93360.9	P13591-1	P13591-1	NCAM1	Isoform 2 of Neural cell adhesion molecule 1	P13591-1	NCAM1_HUMAN	1	1	1	1	1	1	1	1	1	1	1	1	1	1	1	1	1	1	1	1	1	1	1	1	1	1	1	1	1	1	1	1	1	1	1	1	1	1	1	1	1	1	1
30654.3	P13598	P13598	ICAM2	Intercellular adhesion molecule 2	P13598	ICAM2_HUMAN	Filtered	1	1	1	1	2	1	2	1	1	3	2	3	2	1	3	2	2	1	1	1	3	1	2	1	1	1	2	2	1	2	2	1	1	2	1	1	3	1	2	1	1	1
372820	P13611	P13611	VCAN	Versican core protein	P13611	CSPG2_HUMAN	13	17	14	17	16	17	19	15	17	13	18	16	16	16	15	18	17	18	14	14	15	16	14	14	17	18	14	18	17	10	16	16	16	13	13	12	16	19	12	11	19	20	12
111748.54;111748.54-2;111748.54-3	P13637;P13637-2;P13637-3	P13637;P13637-2;P13637-3	ATP1A3	Sodium/potassium-transporting ATPase subunit alpha-3;Isoform 2 of Sodium/potassium-transporting ATPase subunit alpha-3;Isoform 3 of Sodium/potassium-transporting ATPase subunit alpha-3	P13637;P13637-2;P13637-3	AT1A3_HUMAN	1	2	1	2	2	2	2	Filtered	2	1	2	2	2	1	1	2	2	1	1	2	1	1	1	1	1	2	1	2	2	1	1	1	1	2	2	1	1	1	1	1	3	2	2
58827.1	P13645	P13645	KRT10	Keratin, type I cytoskeletal 10	P13645	K1C10_HUMAN	15	8	10	12	4	4	13	11	2	4	7	6	14	5	5	11	7	8	7	Filtered	1	6	3	14	1	1	6	1	4	Filtered	1	2	4	2	11	5	4	3	3	2	2	6	3
49588.21;49588.21-3	P13646;P13646-3	P13646;P13646-3	KRT13	Keratin, type I cytoskeletal 13;Isoform 3 of Keratin, type I cytoskeletal 13	P13646;P13646-3	K1C13_HUMAN	1	1	7	2	3	1	3	2	1	2	1	1	3	4	1	3	1	1	1	Filtered	Filtered	2	1	3	Filtered	1	1	Filtered	1	Filtered	1	Filtered	Filtered	1	1	2	1	1	Filtered	Filtered	1	1	1
62378.3	P13647	P13647	KRT5	Keratin, type II cytoskeletal 5	P13647	K2C5_HUMAN	6	5	7	7	Filtered	1	2	5	1	Filtered	Filtered	Filtered	6	Filtered	Filtered	1	Filtered	8	2	Filtered	1	Filtered	Filtered	8	Filtered	Filtered	2	1	2	Filtered	Filtered	1	Filtered	Filtered	2	Filtered	Filtered	1	1	Filtered	Filtered	Filtered	Filtered
72932.5	P13667	P13667	PDIA4	Protein disulfide-isomerase A4	P13667	PDIA4_HUMAN	1	3	1	3	5	5	7	3	5	3	5	3	4	3	4	4	5	5	3	4	3	4	3	2	2	6	3	4	9	3	4	5	4	4	4	4	4	7	2	4	8	6	2
104786	P13671	P13671	C6	Complement component C6	P13671	CO6_HUMAN	16	16	16	16	13	12	16	18	19	16	16	15	15	16	14	19	16	16	17	16	15	18	15	17	16	17	16	16	19	20	18	18	15	17	16	16	15	16	16	16	12	15	16
36294.87;36294.87-2	P13716;P13716-2	P13716;P13716-2	ALAD	Delta-aminolevulinic acid dehydratase;Isoform 2 of Delta-aminolevulinic acid dehydratase	P13716;P13716-2	HEM2_HUMAN	Filtered	Filtered	Filtered	Filtered	Filtered	1	Filtered	Filtered	Filtered	Filtered	1	Filtered	Filtered	Filtered	Filtered	Filtered	1	Filtered	Filtered	Filtered	Filtered	Filtered	Filtered	Filtered	Filtered	Filtered	Filtered	Filtered	Filtered	Filtered	Filtered	Filtered	Filtered	Filtered	Filtered	Filtered	Filtered	Filtered	Filtered	1	Filtered	1	Filtered
30112.2	P13760	P13760	HLA-DRB1	HLA class II histocompatibility antigen, DRB1-4 beta chain	P13760	2B14_HUMAN	1	Filtered	3	Filtered	1	1	2	Filtered	Filtered	1	1	1	2	1	1	1	4	2	Filtered	4	Filtered	Filtered	1	Filtered	2	Filtered	Filtered	3	3	3	Filtered	4	Filtered	Filtered	Filtered	1	Filtered	3	Filtered	1	3	1	2
29822;29825.96	P13761;Q9TQE0	P13761;Q9TQE0	HLA-DRB1	HLA class II histocompatibility antigen, DRB1-7 beta chain;HLA class II histocompatibility antigen, DRB1-9 beta chain	P13761;Q9TQE0	2B17_HUMAN;2B19_HUMAN	Filtered	Filtered	Filtered	Filtered	Filtered	Filtered	Filtered	Filtered	Filtered	Filtered	Filtered	Filtered	Filtered	Filtered	Filtered	Filtered	Filtered	Filtered	Filtered	Filtered	Filtered	Filtered	Filtered	Filtered	Filtered	Filtered	Filtered	1	Filtered	Filtered	Filtered	Filtered	Filtered	Filtered	Filtered	Filtered	Filtered	Filtered	Filtered	Filtered	Filtered	1	Filtered
70288.4	P13796	P13796	LCP1	Plastin-2	P13796	PLSL_HUMAN	11	6	8	11	8	11	10	15	11	14	13	11	15	11	11	13	12	10	11	10	11	11	11	9	13	11	8	11	8	11	12	10	11	7	10	6	9	14	14	13	12	13	13
70811.02;70811.02-2;70811.02-3	P13797;P13797-2;P13797-3	P13797;P13797-2;P13797-3	PLS3	Plastin-3;Isoform 2 of Plastin-3;Isoform 3 of Plastin-3	P13797;P13797-2;P13797-3	PLST_HUMAN	Filtered	Filtered	Filtered	1	1	2	3	1	2	2	2	1	2	1	2	2	1	2	1	1	1	1	1	1	1	1	1	2	1	1	1	1	1	1	Filtered	Filtered	1	Filtered	Filtered	Filtered	2	1	Filtered
46986.87;46986.87-2;46986.87-3	P13929;P13929-2;P13929-3	P13929;P13929-2;P13929-3	ENO3	Beta-enolase;Isoform 2 of Beta-enolase;Isoform 3 of Beta-enolase	P13929;P13929-2;P13929-3	ENOB_HUMAN	Filtered	Filtered	Filtered	Filtered	Filtered	Filtered	Filtered	Filtered	Filtered	Filtered	Filtered	1	Filtered	Filtered	Filtered	Filtered	Filtered	Filtered	Filtered	Filtered	Filtered	Filtered	Filtered	Filtered	2	Filtered	Filtered	1	Filtered	Filtered	Filtered	Filtered	2	1	Filtered	Filtered	Filtered	Filtered	Filtered	Filtered	Filtered	1	Filtered
14177.28;14177.28-2	P13987;P13987-2	P13987;P13987-2	CD59	CD59 glycoprotein;Isoform 2 of CD59 glycoprotein	P13987;P13987-2	CD59_HUMAN	2	2	2	2	2	3	2	2	2	2	2	2	2	2	2	2	2	2	2	2	2	2	2	2	2	2	2	2	2	2	2	2	2	2	2	2	2	2	2	2	3	2	2
49880.2	P14136	P14136	GFAP	Glial fibrillary acidic protein	P14136	GFAP_HUMAN	Filtered	1	1	Filtered	Filtered	1	1	1	1	1	4	2	3	Filtered	1	2	2	2	1	1	1	1	1	2	1	1	Filtered	1	3	1	Filtered	2	2	1	2	3	Filtered	2	Filtered	1	2	Filtered	Filtered
25454.5	P14138	P14138	EDN3	Endothelin-3	P14138	EDN3_HUMAN	1	2	1	2	2	2	3	1	2	1	3	1	2	2	2	2	2	2	3	2	3	2	2	2	1	2	1	2	2	2	1	2	2	2	2	1	1	3	2	1	2	2	Filtered
42187.08;42187.08-2	P14151;P14151-2	P14151;P14151-2	SELL	L-selectin;Isoform 2 of L-selectin	P14151;P14151-2	LYAM1_HUMAN	3	3	1	2	2	3	3	2	2	2	2	2	1	2	1	2	2	2	1	1	1	2	1	2	1	2	1	2	2	1	2	2	3	1	1	2	1	2	2	2	1	1	2
12476.3	P14174	P14174	MIF	Macrophage migration inhibitory factor	P14174	MIF_HUMAN	3	1	2	2	2	3	3	2	2	2	2	2	3	2	2	2	2	2	2	2	2	3	2	2	2	3	1	2	3	1	2	2	2	3	2	1	1	2	2	1	2	2	2
18847.9	P14209	P14209	CD99	CD99 antigen	P14209	CD99_HUMAN	4	4	3	5	3	4	4	5	4	3	4	3	4	4	4	4	4	3	4	4	4	4	3	4	4	4	5	4	4	3	3	3	5	4	3	4	2	4	4	4	3	4	4
59178.1	P14314-2	P14314-2	PRKCSH	Isoform 2 of Glucosidase 2 subunit beta	P14314-2	GLU2B_HUMAN	15	14	12	16	13	16	16	13	15	13	18	14	16	14	15	17	15	14	13	10	14	15	17	14	15	16	12	15	19	11	15	16	16	13	15	14	10	16	14	9	16	17	12
48275.48;48275.48-2	P14324;P14324-2	P14324;P14324-2	FDPS	Farnesyl pyrophosphate synthase;Isoform 2 of Farnesyl pyrophosphate synthase	P14324;P14324-2	FPPS_HUMAN	Filtered	1	1	1	Filtered	2	2	2	3	2	4	3	4	3	2	4	3	3	1	1	1	2	2	2	1	3	Filtered	3	1	Filtered	3	3	Filtered	3	1	1	1	3	3	1	4	4	1
50513.8	P14384	P14384	CPM	Carboxypeptidase M	P14384	CBPM_HUMAN	2	3	2	4	2	3	7	4	4	4	7	5	8	5	4	5	8	4	5	3	3	2	2	3	5	4	3	2	4	4	2	5	3	4	3	Filtered	1	7	5	4	5	6	2
33367.1	P14415	P14415	ATP1B2	Sodium/potassium-transporting ATPase subunit beta-2	P14415	AT1B2_HUMAN	2	1	1	1	1	1	1	1	1	2	2	2	1	2	1	1	1	1	1	1	1	1	1	1	1	1	1	1	1	1	1	1	1	1	1	1	1	1	1	1	1	2	1
136377	P14543	P14543	NID1	Nidogen-1	P14543	NID1_HUMAN	20	21	20	22	20	28	26	26	25	23	26	22	31	21	23	28	25	24	24	24	24	28	23	28	24	25	25	26	26	21	23	25	28	24	24	19	22	26	26	23	26	26	21
57936.9	P14618	P14618	PKM	Pyruvate kinase PKM	P14618	KPYM_HUMAN	23	27	23	27	23	27	26	24	25	23	28	25	29	23	26	29	26	25	25	24	27	26	29	28	26	29	25	30	28	22	26	29	25	24	27	22	24	28	26	22	28	26	23
58062.1	P14618-2	P14618-2	PKM	Isoform M1 of Pyruvate kinase PKM	P14618-2	KPYM_HUMAN	3	2	2	2	2	3	3	4	3	2	4	4	3	3	3	4	3	3	3	3	3	3	3	4	3	3	3	4	3	3	4	4	3	3	3	2	2	3	3	2	3	4	3
11139.6	P14621	P14621	ACYP2	Acylphosphatase-2	P14621	ACYP2_HUMAN	2	3	3	5	4	5	4	5	6	5	5	5	5	3	5	6	5	5	3	3	3	4	3	4	3	4	5	4	6	4	5	7	5	3	4	4	2	6	6	2	6	4	4
92468.9	P14625	P14625	HSP90B1	Endoplasmin	P14625	ENPL_HUMAN	8	12	7	16	12	14	16	17	17	16	16	14	17	12	13	18	11	16	18	15	19	15	16	18	15	15	13	19	23	13	13	19	17	14	15	12	10	22	18	13	23	17	13
51801.84;55164.54;51326.27	P14867;P34903;P47869	P14867;P34903;P47869	GABRA1;GABRA3;GABRA2	Gamma-aminobutyric acid receptor subunit alpha-1;Gamma-aminobutyric acid receptor subunit alpha-3;Gamma-aminobutyric acid receptor subunit alpha-2	P14867;P34903;P47869	GBRA1_HUMAN;GBRA3_HUMAN;GBRA2_HUMAN	Filtered	Filtered	Filtered	1	1	1	1	1	1	Filtered	1	1	1	Filtered	1	1	1	Filtered	1	Filtered	Filtered	Filtered	Filtered	1	1	Filtered	1	1	1	1	Filtered	1	1	Filtered	Filtered	Filtered	Filtered	1	1	1	1	1	1
81744.7	P14923	P14923	JUP	Junction plakoglobin	P14923	PLAK_HUMAN	Filtered	Filtered	Filtered	Filtered	Filtered	Filtered	Filtered	2	Filtered	Filtered	Filtered	Filtered	1	Filtered	Filtered	Filtered	1	Filtered	Filtered	Filtered	Filtered	Filtered	Filtered	Filtered	Filtered	Filtered	Filtered	Filtered	Filtered	Filtered	Filtered	Filtered	Filtered	Filtered	Filtered	Filtered	Filtered	Filtered	1	Filtered	Filtered	Filtered	Filtered
47367.5	P15086	P15086	CPB1	Carboxypeptidase B	P15086	CBPB1_HUMAN	1	3	2	4	4	2	2	4	4	2	2	5	5	2	5	6	4	4	4	2	1	4	3	4	5	5	4	5	5	3	4	3	4	3	1	Filtered	1	7	2	1	3	7	5
14718.9	P15090	P15090	FABP4	Fatty acid-binding protein, adipocyte	P15090	FABP4_HUMAN	1	Filtered	Filtered	Filtered	Filtered	1	Filtered	1	1	1	1	Filtered	1	Filtered	1	1	1	Filtered	Filtered	1	1	1	1	1	1	1	1	1	1	1	Filtered	Filtered	1	1	1	Filtered	Filtered	Filtered	1	1	1	1	1
35853.4	P15121	P15121	AKR1B1	Aldo-keto reductase family 1 member B1	P15121	ALDR_HUMAN	Filtered	2	2	3	1	2	2	2	2	3	2	2	3	1	2	3	2	3	3	2	2	2	1	1	4	2	2	3	2	1	2	3	2	3	2	2	2	3	1	2	3	3	2
109540	P15144	P15144	ANPEP	Aminopeptidase N	P15144	AMPN_HUMAN	8	9	8	8	8	11	9	8	8	7	10	9	7	9	7	10	9	7	8	9	9	9	6	8	7	9	10	11	9	7	10	8	10	9	9	8	8	10	9	9	8	11	8
45302.6;45302.6-2;45302.6-3;45302.6-4	P15151;P15151-2;P15151-3;P15151-4	P15151;P15151-2;P15151-3;P15151-4	PVR	Poliovirus receptor;Isoform Beta of Poliovirus receptor;Isoform Gamma of Poliovirus receptor;Isoform Delta of Poliovirus receptor	P15151;P15151-2;P15151-3;P15151-4	PVR_HUMAN	4	5	4	4	4	5	5	4	5	3	4	5	6	6	5	6	5	4	5	4	5	6	4	5	4	5	5	5	5	4	4	5	5	5	5	4	4	5	4	4	5	5	4
52286.2	P15169	P15169	CPN1	Carboxypeptidase N catalytic chain	P15169	CBPN_HUMAN	5	7	6	5	5	1	1	8	9	8	7	8	8	9	5	7	6	8	6	6	7	8	5	7	6	5	8	4	5	6	8	7	5	6	6	8	7	6	8	8	3	7	7
28766.2	P15259	P15259	PGAM2	Phosphoglycerate mutase 2	P15259	PGAM2_HUMAN	Filtered	1	Filtered	1	Filtered	1	2	Filtered	1	Filtered	Filtered	Filtered	3	1	1	2	1	1	Filtered	Filtered	Filtered	Filtered	Filtered	1	2	Filtered	Filtered	2	Filtered	Filtered	Filtered	1	3	1	1	1	Filtered	1	Filtered	Filtered	1	1	Filtered
53588.2	P15289	P15289	ARSA	Arylsulfatase A	P15289	ARSA_HUMAN	1	2	2	2	3	2	5	3	3	3	5	3	4	4	4	3	5	3	3	3	5	3	4	4	3	5	3	4	3	3	4	4	3	4	3	2	3	3	4	2	3	3	2
43920.27;43920.27-2	P15291;P15291-2	P15291;P15291-2	B4GALT1	Beta-1,4-galactosyltransferase 1;Isoform Short of Beta-1,4-galactosyltransferase 1	P15291;P15291-2	B4GT1_HUMAN	1	3	2	3	3	3	3	3	3	3	3	3	3	3	3	3	3	3	3	3	3	3	3	3	3	3	3	3	3	3	3	3	3	3	4	3	3	3	3	3	3	3	2
63229.93;62634.19;66105.89;61605.02	P15502-1;P15502-2;P15502-4;P15502-5	P15502-1;P15502-2;P15502-4;P15502-5	ELN	Isoform 1 of Elastin;Isoform 2 of Elastin;Isoform 4 of Elastin;Isoform 5 of Elastin	P15502-1;P15502-2;P15502-4;P15502-5	ELN_HUMAN	Filtered	1	1	3	2	1	3	2	1	1	3	1	4	1	4	3	1	3	3	1	1	1	1	2	Filtered	1	3	4	2	1	1	2	2	2	1	1	Filtered	2	1	1	2	2	1
46206.6;46206.6-2;46206.6-3;46206.6-5;46206.6-7	P15509;P15509-2;P15509-3;P15509-5;P15509-7	P15509;P15509-2;P15509-3;P15509-5;P15509-7	CSF2RA	Granulocyte-macrophage colony-stimulating factor receptor subunit alpha;Isoform 2 of Granulocyte-macrophage colony-stimulating factor receptor subunit alpha;Isoform 3 of Granulocyte-macrophage colony-stimulating factor receptor subunit alpha;Isoform 5 of Granulocyte-macrophage colony-stimulating factor receptor subunit alpha;Isoform 7 of Granulocyte-macrophage colony-stimulating factor receptor s…	P15509;P15509-2;P15509-3;P15509-5;P15509-7	CSF2R_HUMAN	2	3	Filtered	Filtered	1	4	2	1	4	4	2	2	5	3	4	5	4	4	5	2	4	3	3	3	3	4	2	4	4	3	3	3	4	3	2	3	2	4	3	2	4	3	2
17148.72;17148.72-2	P15531;P15531-2	P15531;P15531-2	NME1	Nucleoside diphosphate kinase A;Isoform 2 of Nucleoside diphosphate kinase A	P15531;P15531-2	NDKA_HUMAN	3	3	2	4	4	4	3	3	5	3	5	5	6	3	4	5	6	4	4	5	5	5	4	4	4	4	2	3	5	3	3	4	6	5	3	2	4	4	4	3	4	7	3
62082.1	P15586	P15586	GNS	N-acetylglucosamine-6-sulfatase	P15586	GNS_HUMAN	4	7	5	4	5	7	5	4	5	4	8	7	6	6	6	7	7	8	6	7	7	4	6	8	7	8	6	6	6	4	7	7	6	5	5	7	4	7	9	3	6	7	6
22963	P15814	P15814	IGLL1	Immunoglobulin lambda-like polypeptide 1	P15814	IGLL1_HUMAN	Filtered	Filtered	Filtered	Filtered	Filtered	Filtered	Filtered	Filtered	Filtered	Filtered	Filtered	1	Filtered	Filtered	Filtered	Filtered	Filtered	Filtered	Filtered	Filtered	Filtered	Filtered	Filtered	Filtered	Filtered	Filtered	Filtered	Filtered	Filtered	Filtered	Filtered	Filtered	Filtered	Filtered	Filtered	Filtered	Filtered	Filtered	Filtered	Filtered	Filtered	Filtered	Filtered
46604.6	P15907	P15907	ST6GAL1	Beta-galactoside alpha-2,6-sialyltransferase 1	P15907	SIAT1_HUMAN	1	Filtered	Filtered	Filtered	1	Filtered	1	Filtered	1	1	2	1	2	1	1	1	1	1	Filtered	2	2	1	1	1	2	1	1	1	2	Filtered	1	1	Filtered	1	2	1	Filtered	1	2	Filtered	Filtered	1	1
331774	P15924	P15924	DSP	Desmoplakin	P15924	DESP_HUMAN	3	1	Filtered	2	2	3	Filtered	3	5	4	2	3	2	Filtered	2	Filtered	Filtered	5	3	3	4	4	2	3	3	3	1	5	4	2	1	3	1	1	2	1	3	2	4	Filtered	1	1	Filtered
24399.2	P16035	P16035	TIMP2	Metalloproteinase inhibitor 2	P16035	TIMP2_HUMAN	4	5	5	4	5	5	5	4	4	5	5	5	5	6	5	5	4	3	6	4	4	5	6	4	4	6	6	6	6	5	4	6	5	5	5	4	5	6	5	5	6	4	4
81537.62;81537.62-10;81537.62-11;81537.62-12;81537.62-13;81537.62-14;81537.62-15;81537.62-16;81537.62-17;81537.62-18;81537.62-3;81537.62-4;81537.62-5;81537.62-6;81537.62-7;81537.62-8;81537.62-9	P16070;P16070-10;P16070-11;P16070-12;P16070-13;P16070-14;P16070-15;P16070-16;P16070-17;P16070-18;P16070-3;P16070-4;P16070-5;P16070-6;P16070-7;P16070-8;P16070-9	P16070;P16070-10;P16070-11;P16070-12;P16070-13;P16070-14;P16070-15;P16070-16;P16070-17;P16070-18;P16070-3;P16070-4;P16070-5;P16070-6;P16070-7;P16070-8;P16070-9	CD44	CD44 antigen;Isoform 10 of CD44 antigen;Isoform 11 of CD44 antigen;Isoform 12 of CD44 antigen;Isoform 13 of CD44 antigen;Isoform 14 of CD44 antigen;Isoform 15 of CD44 antigen;Isoform 16 of CD44 antigen;Isoform 17 of CD44 antigen;Isoform 18 of CD44 antigen;Isoform 3 of CD44 antigen;Isoform 4 of CD44 antigen;Isoform 5 of CD44 antigen;Isoform 6 of CD44 antigen;Isoform 7 of CD44 antigen;Isoform 8 of …	P16070;P16070-10;P16070-11;P16070-12;P16070-13;P16070-14;P16070-15;P16070-16;P16070-17;P16070-18;P16070-3;P16070-4;P16070-5;P16070-6;P16070-7;P16070-8;P16070-9	CD44_HUMAN	2	3	2	3	3	3	3	2	3	3	3	3	3	2	3	3	2	2	2	2	2	2	2	3	3	3	2	3	2	2	3	3	3	2	2	3	2	3	3	2	2	2	2
25918.6	P16083	P16083	NQO2	Ribosyldihydronicotinamide dehydrogenase [quinone]	P16083	NQO2_HUMAN	Filtered	1	Filtered	1	Filtered	2	2	1	1	Filtered	2	2	3	1	Filtered	2	Filtered	Filtered	Filtered	Filtered	1	1	Filtered	1	Filtered	1	Filtered	Filtered	2	1	Filtered	Filtered	Filtered	Filtered	Filtered	Filtered	Filtered	2	Filtered	Filtered	2	2	Filtered
261328.52;261328.52-2	P16112;P16112-2	P16112;P16112-2	ACAN	Aggrecan core protein;Isoform 2 of Aggrecan core protein	P16112;P16112-2	PGCA_HUMAN	1	1	1	1	1	1	4	2	1	2	4	4	4	Filtered	4	4	2	1	2	1	1	Filtered	2	2	2	3	1	4	3	3	2	3	2	1	Filtered	1	1	2	Filtered	Filtered	Filtered	4	1
30374.9	P16152	P16152	CBR1	Carbonyl reductase [NADPH] 1	P16152	CBR1_HUMAN	3	5	4	4	3	5	5	3	5	4	6	5	7	3	5	6	6	7	4	6	5	4	6	5	5	6	4	5	7	5	5	6	6	4	4	6	4	7	5	2	6	5	4
122669.58;122669.58-3	P16234;P16234-3	P16234;P16234-3	PDGFRA	Platelet-derived growth factor receptor alpha;Isoform 3 of Platelet-derived growth factor receptor alpha	P16234;P16234-3	PGFRA_HUMAN	Filtered	Filtered	Filtered	2	1	3	4	1	1	2	3	2	2	1	Filtered	2	2	2	1	Filtered	2	3	1	3	2	4	1	4	4	Filtered	1	3	2	3	2	2	Filtered	3	3	Filtered	3	2	Filtered
76074.88;76074.88-3	P16278;P16278-3	P16278;P16278-3	GLB1	Beta-galactosidase;Isoform 3 of Beta-galactosidase	P16278;P16278-3	BGAL_HUMAN	1	3	3	3	2	3	2	4	3	3	4	3	4	4	3	3	3	3	3	3	3	1	2	2	3	4	2	3	4	3	3	4	4	4	2	4	3	3	3	1	3	3	2
70565.22;70565.22-3	P16519;P16519-3	P16519;P16519-3	PCSK2	Neuroendocrine convertase 2;Isoform 3 of Neuroendocrine convertase 2	P16519;P16519-3	NEC2_HUMAN	7	3	3	6	9	10	8	7	10	6	12	8	8	7	7	8	9	6	7	4	6	6	8	6	8	9	6	9	11	4	8	8	9	9	7	5	5	10	8	4	9	9	7
53150.65;53150.65-2	P16870;P16870-2	P16870;P16870-2	CPE	Carboxypeptidase E;Isoform 2 of Carboxypeptidase E	P16870;P16870-2	CBPE_HUMAN	20	22	21	20	21	22	21	19	22	21	23	22	23	22	20	23	20	20	21	20	21	20	21	20	22	22	21	21	22	20	22	22	22	21	20	21	19	21	22	20	22	21	19
46374.3	P16930	P16930	FAH	Fumarylacetoacetase	P16930	FAAA_HUMAN	1	2	2	3	1	1	2	2	1	2	4	2	2	2	2	3	3	2	3	2	3	3	2	2	3	2	2	2	2	2	2	2	3	2	1	2	2	2	2	2	2	2	Filtered
17302.5	P16949	P16949	STMN1	Stathmin	P16949	STMN1_HUMAN	3	3	3	3	3	3	3	4	2	2	4	4	5	3	2	2	3	3	2	4	3	3	4	3	2	3	4	3	4	2	4	2	3	3	2	2	2	5	2	1	2	3	3
46564.6	P17050	P17050	NAGA	Alpha-N-acetylgalactosaminidase	P17050	NAGAB_HUMAN	Filtered	2	Filtered	1	1	2	1	1	2	1	2	2	2	2	2	1	2	2	1	2	2	1	1	2	2	2	2	2	2	2	2	2	2	1	1	2	2	2	2	2	2	1	1
46247.5	P17174	P17174	GOT1	Aspartate aminotransferase, cytoplasmic	P17174	AATC_HUMAN	16	15	12	14	16	16	16	17	15	14	16	15	16	13	13	17	14	12	14	12	14	12	15	14	15	17	12	16	16	13	12	16	15	14	14	13	15	18	15	10	16	17	13
43008.4	P17302	P17302	GJA1	Gap junction alpha-1 protein	P17302	CXA1_HUMAN	1	1	1	1	1	1	1	1	1	1	1	1	1	1	1	1	1	1	1	1	1	1	1	1	1	1	1	2	1	1	1	1	2	1	1	1	1	Filtered	Filtered	Filtered	1	1	Filtered
69936.27;69936.27-4	P17405;P17405-4	P17405;P17405-4	SMPD1	Sphingomyelin phosphodiesterase;Isoform 4 of Sphingomyelin phosphodiesterase	P17405;P17405-4	ASM_HUMAN	2	Filtered	Filtered	1	Filtered	1	3	4	3	3	5	3	5	4	4	5	5	5	3	4	4	3	6	4	3	6	5	4	3	2	3	3	4	3	3	3	2	4	2	3	4	5	1
53535.8	P17661	P17661	DES	Desmin	P17661	DESM_HUMAN	Filtered	Filtered	Filtered	Filtered	Filtered	Filtered	Filtered	Filtered	Filtered	Filtered	Filtered	Filtered	Filtered	1	Filtered	Filtered	Filtered	Filtered	Filtered	Filtered	Filtered	Filtered	1	1	1	1	1	Filtered	Filtered	Filtered	1	Filtered	Filtered	Filtered	Filtered	Filtered	Filtered	Filtered	Filtered	Filtered	Filtered	Filtered	Filtered
24802.66;24802.66-2	P17677;P17677-2	P17677;P17677-2	GAP43	Neuromodulin;Isoform 2 of Neuromodulin	P17677;P17677-2	NEUM_HUMAN	6	7	6	11	8	11	9	9	8	8	9	7	10	6	7	8	8	8	8	6	11	10	8	7	8	9	4	8	10	6	5	12	10	8	8	7	4	10	8	6	9	10	3
20838.4	P17900	P17900	GM2A	Ganglioside GM2 activator	P17900	SAP3_HUMAN	5	6	7	7	6	7	7	7	6	6	7	7	7	7	7	6	7	8	7	7	7	7	6	7	6	7	5	7	8	6	6	7	6	8	6	7	6	7	6	6	8	6	7
26152.3	P17931	P17931	LGALS3	Galectin-3	P17931	LEG3_HUMAN	4	5	4	3	4	5	5	5	5	5	4	4	4	3	4	4	4	4	4	4	4	4	4	4	4	4	4	4	4	3	4	4	4	4	4	4	3	5	4	4	5	5	4
31674.2;31674.2-2	P17936;P17936-2	P17936;P17936-2	IGFBP3	Insulin-like growth factor-binding protein 3;Isoform 2 of Insulin-like growth factor-binding protein 3	P17936;P17936-2	IBP3_HUMAN	4	3	4	4	3	3	3	5	5	4	4	4	4	4	4	4	4	4	4	4	3	4	4	4	4	4	4	5	4	4	4	4	4	4	4	3	3	4	4	4	4	4	4
34814.1	P18065	P18065	IGFBP2	Insulin-like growth factor-binding protein 2	P18065	IBP2_HUMAN	9	10	10	10	10	11	11	11	9	11	11	9	10	9	10	10	10	10	10	10	10	11	12	10	10	11	9	10	10	10	11	11	11	11	11	11	9	10	11	10	10	11	9
49312.9	P18075	P18075	BMP7	Bone morphogenetic protein 7	P18075	BMP7_HUMAN	1	1	1	1	1	1	1	Filtered	1	1	1	1	1	1	1	1	1	1	1	1	1	1	1	1	2	1	1	1	1	1	1	1	1	1	1	1	1	1	1	1	1	1	1
53383.6	P18428	P18428	LBP	Lipopolysaccharide-binding protein	P18428	LBP_HUMAN	3	5	3	5	5	3	4	8	2	5	5	6	5	4	6	5	4	5	5	5	6	6	6	5	4	4	5	5	5	7	5	7	6	4	4	5	3	3	5	4	5	3	4
18835.4	P18509	P18509	ADCYAP1	Pituitary adenylate cyclase-activating polypeptide	P18509	PACA_HUMAN	1	2	Filtered	1	1	2	2	2	2	2	2	2	2	1	1	2	2	2	2	1	1	2	2	2	1	2	1	2	2	2	1	2	2	2	Filtered	1	1	2	1	Filtered	2	2	Filtered
20054.99;20054.99-2;20054.99-3;20054.99-4	P18510;P18510-2;P18510-3;P18510-4	P18510;P18510-2;P18510-3;P18510-4	IL1RN	Interleukin-1 receptor antagonist protein;Isoform 2 of Interleukin-1 receptor antagonist protein;Isoform 3 of Interleukin-1 receptor antagonist protein;Isoform 4 of Interleukin-1 receptor antagonist protein	P18510;P18510-2;P18510-3;P18510-4	IL1RA_HUMAN	Filtered	Filtered	Filtered	Filtered	Filtered	Filtered	Filtered	Filtered	Filtered	Filtered	Filtered	Filtered	Filtered	Filtered	Filtered	Filtered	Filtered	Filtered	Filtered	Filtered	Filtered	Filtered	Filtered	Filtered	Filtered	Filtered	Filtered	Filtered	Filtered	Filtered	Filtered	1	Filtered	Filtered	Filtered	Filtered	Filtered	Filtered	Filtered	Filtered	Filtered	Filtered	Filtered
28803.9	P18669	P18669	PGAM1	Phosphoglycerate mutase 1	P18669	PGAM1_HUMAN	6	7	6	6	7	8	6	6	7	5	7	7	7	7	5	7	7	7	6	5	6	5	6	6	8	7	5	8	8	6	6	7	7	8	6	6	5	9	7	6	8	8	6
57285.2	P19013	P19013	KRT4	Keratin, type II cytoskeletal 4	P19013	K2C4_HUMAN	Filtered	Filtered	6	1	Filtered	1	Filtered	1	Filtered	Filtered	Filtered	Filtered	1	1	Filtered	1	1	1	Filtered	Filtered	Filtered	Filtered	Filtered	1	Filtered	Filtered	Filtered	Filtered	1	Filtered	Filtered	Filtered	Filtered	Filtered	Filtered	Filtered	Filtered	Filtered	Filtered	Filtered	Filtered	Filtered	Filtered
108332.06;108332.06-5	P19021;P19021-5	P19021;P19021-5	PAM	Peptidyl-glycine alpha-amidating monooxygenase;Isoform 5 of Peptidyl-glycine alpha-amidating monooxygenase	P19021;P19021-5	AMD_HUMAN	29	29	28	33	33	37	34	31	31	29	37	30	30	32	26	32	32	29	28	30	31	29	32	27	31	33	29	32	35	27	28	33	32	32	30	27	24	33	30	27	34	34	29
99809.3	P19022	P19022	CDH2	Cadherin-2	P19022	CADH2_HUMAN	17	17	16	21	17	20	18	18	18	17	19	17	21	17	18	20	19	18	20	18	18	17	19	17	17	21	18	18	19	17	15	18	18	19	17	14	15	19	16	14	20	17	14
81276.2	P19320	P19320	VCAM1	Vascular cell adhesion protein 1	P19320	VCAM1_HUMAN	13	15	12	17	12	16	14	16	15	17	18	15	15	13	14	14	15	13	14	17	14	13	12	17	14	16	13	18	18	13	16	13	16	14	16	12	11	16	14	13	18	16	12
102485.89;102485.89-2;102485.89-3;102485.89-4	P19367;P19367-2;P19367-3;P19367-4	P19367;P19367-2;P19367-3;P19367-4	HK1	Hexokinase-1;Isoform 2 of Hexokinase-1;Isoform 3 of Hexokinase-1;Isoform 4 of Hexokinase-1	P19367;P19367-2;P19367-3;P19367-4	HXK1_HUMAN	1	2	1	1	1	6	4	4	4	3	6	3	5	3	1	5	2	2	1	Filtered	2	4	1	3	2	3	Filtered	5	6	1	2	5	4	5	4	1	Filtered	7	5	2	7	5	2
23602.6	P19652	P19652	ORM2	Alpha-1-acid glycoprotein 2	P19652	A1AG2_HUMAN	8	8	7	8	8	8	8	8	8	8	8	8	7	7	8	8	8	8	8	8	8	8	8	8	8	8	8	8	8	8	8	8	8	7	8	8	8	8	8	8	7	8	8
106463	P19823	P19823	ITIH2	Inter-alpha-trypsin inhibitor heavy chain H2	P19823	ITIH2_HUMAN	25	31	29	28	28	30	29	32	32	29	30	32	27	29	33	32	29	30	31	32	34	33	32	26	32	30	34	33	31	31	32	34	30	31	27	30	32	32	33	33	29	33	33
101389	P19827	P19827	ITIH1	Inter-alpha-trypsin inhibitor heavy chain H1	P19827	ITIH1_HUMAN	18	18	18	18	23	20	19	22	24	22	24	22	25	23	26	22	22	24	22	24	25	24	20	21	25	22	25	22	26	24	25	22	25	24	23	22	24	21	20	24	24	27	25
79321.6	P19835	P19835	CEL	Bile salt-activated lipase	P19835	CEL_HUMAN	3	4	4	2	Filtered	4	4	8	2	3	8	6	10	2	3	10	5	3	1	3	2	3	3	2	1	6	7	1	1	1	4	5	3	5	6	3	3	3	8	1	4	2	2
57709.8	P19961	P19961	AMY2B	Alpha-amylase 2B	P19961	AMY2B_HUMAN	3	6	4	5	6	5	6	7	7	5	9	9	9	5	15	10	9	11	6	8	10	5	5	6	6	11	5	8	9	5	7	9	9	10	8	7	6	11	5	4	9	9	7
29380.6	P20036	P20036	HLA-DPA1	HLA class II histocompatibility antigen, DP alpha 1 chain	P20036	DPA1_HUMAN	1	1	1	1	1	1	1	Filtered	1	Filtered	Filtered	Filtered	2	Filtered	1	1	Filtered	Filtered	Filtered	Filtered	Filtered	Filtered	Filtered	2	Filtered	1	1	Filtered	1	1	Filtered	1	1	Filtered	Filtered	Filtered	1	1	1	2	2	1	Filtered
30160.1	P20039	P20039	HLA-DRB1	HLA class II histocompatibility antigen, DRB1-11 beta chain	P20039	2B1B_HUMAN	Filtered	Filtered	Filtered	1	Filtered	Filtered	1	Filtered	Filtered	Filtered	Filtered	Filtered	Filtered	1	Filtered	Filtered	Filtered	Filtered	Filtered	Filtered	Filtered	Filtered	Filtered	Filtered	Filtered	Filtered	Filtered	Filtered	1	Filtered	Filtered	Filtered	1	Filtered	Filtered	Filtered	Filtered	Filtered	Filtered	Filtered	Filtered	Filtered	Filtered
47535	P20062	P20062	TCN2	Transcobalamin-2	P20062	TCO2_HUMAN	15	15	15	16	16	17	17	17	17	16	16	16	17	16	16	18	14	16	16	14	17	16	15	12	17	17	15	16	17	16	17	13	15	17	16	14	14	16	15	16	16	17	15
39825.18;39825.18-2	P20138;P20138-2	P20138;P20138-2	CD33	Myeloid cell surface antigen CD33;Isoform 3 of Myeloid cell surface antigen CD33	P20138;P20138-2	CD33_HUMAN	4	2	3	Filtered	2	2	1	3	1	4	3	2	3	3	1	2	3	3	1	3	3	2	2	2	2	1	3	Filtered	3	2	2	4	3	1	2	Filtered	Filtered	2	2	2	4	4	Filtered
24389.6	P20338	P20338	RAB4A	Ras-related protein Rab-4A	P20338	RAB4A_HUMAN	1	1	Filtered	Filtered	Filtered	Filtered	1	Filtered	Filtered	Filtered	2	1	2	Filtered	Filtered	2	2	1	1	Filtered	1	Filtered	1	1	1	1	Filtered	1	2	1	1	1	1	Filtered	1	Filtered	Filtered	1	1	Filtered	1	1	Filtered
15003.13;15003.13-2	P20366;P20366-2	P20366;P20366-2	TAC1	Protachykinin-1;Isoform Alpha of Protachykinin-1	P20366;P20366-2	TKN1_HUMAN	2	2	2	2	2	2	2	2	2	2	2	1	1	1	1	2	2	2	1	1	2	1	2	2	2	2	2	2	2	1	2	2	2	2	2	1	1	3	2	1	2	2	1
18679.2	P20382	P20382	PMCH	Pro-MCH	P20382	MCH_HUMAN	2	1	1	1	2	2	2	1	1	Filtered	2	1	1	1	1	1	1	1	1	1	1	1	1	1	2	1	2	1	1	1	1	1	1	1	1	1	1	1	1	1	2	2	1
27404.2	P20396	P20396	TRH	Pro-thyrotropin-releasing hormone	P20396	TRH_HUMAN	1	Filtered	Filtered	1	Filtered	1	2	Filtered	1	Filtered	2	1	2	2	1	2	3	2	1	1	2	1	2	1	1	4	2	2	2	Filtered	1	2	Filtered	Filtered	Filtered	Filtered	Filtered	3	Filtered	1	4	Filtered	2
12058.8	P20472	P20472	PVALB	Parvalbumin alpha	P20472	PRVA_HUMAN	5	6	4	6	6	6	5	6	5	4	6	6	6	6	5	6	5	5	4	6	6	5	6	6	6	6	5	6	7	6	6	7	6	5	5	6	4	6	5	6	6	6	4
26489.4	P20618	P20618	PSMB1	Proteasome subunit beta type-1	P20618	PSB1_HUMAN	1	1	1	2	1	1	1	1	3	2	3	2	5	3	1	3	4	3	2	3	4	2	2	3	3	3	3	3	4	2	3	2	2	2	2	2	2	4	3	1	5	3	3
163863	P20742	P20742	PZP	Pregnancy zone protein	P20742	PZP_HUMAN	11	9	10	19	11	13	15	22	20	10	18	13	8	7	14	17	12	14	8	7	9	15	15	8	10	11	10	9	14	11	11	22	23	9	8	10	7	8	12	17	13	21	11
33922.2	P20774	P20774	OGN	Mimecan	P20774	MIME_HUMAN	14	12	11	12	12	12	15	14	16	13	16	16	14	14	15	14	14	14	14	14	13	14	15	16	13	14	15	15	15	13	13	12	13	15	14	12	11	13	13	13	14	13	12
23787.1	P20827	P20827	EFNA1	Ephrin-A1	P20827	EFNA1_HUMAN	4	4	5	4	6	6	4	5	5	4	4	5	4	5	5	6	4	3	5	5	6	5	4	4	6	6	5	6	4	4	3	6	5	5	5	4	5	5	5	3	6	4	3
183560	P20908	P20908	COL5A1	Collagen alpha-1(V) chain	P20908	CO5A1_HUMAN	1	2	1	2	1	1	2	1	2	1	3	1	5	2	3	2	2	1	3	1	3	2	2	3	1	3	4	3	4	3	3	5	1	2	1	1	1	3	2	3	4	2	3
69068.52;69068.52-2;69068.52-3	P20916;P20916-2;P20916-3	P20916;P20916-2;P20916-3	MAG	Myelin-associated glycoprotein;Isoform 2 of Myelin-associated glycoprotein;Isoform 3 of Myelin-associated glycoprotein	P20916;P20916-2;P20916-3	MAG_HUMAN	3	4	3	4	4	7	6	4	7	6	6	4	6	6	4	5	5	4	5	3	5	5	4	5	4	5	6	4	5	3	3	7	4	2	3	3	5	4	3	5	4	5	3
435170	P20930	P20930	FLG	Filaggrin	P20930	FILA_HUMAN	Filtered	2	Filtered	2	Filtered	Filtered	2	Filtered	Filtered	1	Filtered	Filtered	Filtered	Filtered	Filtered	Filtered	Filtered	Filtered	Filtered	Filtered	2	Filtered	Filtered	Filtered	Filtered	Filtered	Filtered	1	Filtered	Filtered	Filtered	Filtered	Filtered	Filtered	Filtered	Filtered	1	1	Filtered	Filtered	1	1	1
37208.3	P20933	P20933	AGA	N(4)-(beta-N-acetylglucosaminyl)-L-asparaginase	P20933	ASPG_HUMAN	7	7	7	7	7	7	7	7	7	7	8	8	8	8	7	8	8	7	7	5	6	7	6	7	7	7	7	7	7	6	7	7	7	7	7	7	7	7	7	7	7	7	5
18942	P21246	P21246	PTN	Pleiotrophin	P21246	PTN_HUMAN	1	1	1	1	1	2	Filtered	1	1	Filtered	2	Filtered	Filtered	1	Filtered	1	Filtered	Filtered	2	2	1	1	1	2	2	2	1	1	1	Filtered	1	1	1	1	2	1	Filtered	2	2	1	1	2	2
280739;280739-2	P21333;P21333-2	P21333;P21333-2	FLNA	Filamin-A;Isoform 2 of Filamin-A	P21333;P21333-2	FLNA_HUMAN	13	13	12	18	9	13	28	11	15	6	15	15	32	5	27	34	9	11	9	14	10	16	5	13	12	12	15	19	20	5	15	18	8	12	13	8	7	18	9	3	12	13	10
98398.9	P21399	P21399	ACO1	Cytoplasmic aconitate hydratase	P21399	ACOC_HUMAN	Filtered	Filtered	1	Filtered	1	1	1	1	Filtered	1	3	1	1	Filtered	1	2	2	1	1	2	2	1	1	1	1	1	Filtered	1	1	1	1	1	Filtered	Filtered	Filtered	1	Filtered	Filtered	1	Filtered	Filtered	1	1
52857.9	P21554	P21554	CNR1	Cannabinoid receptor 1	P21554	CNR1_HUMAN	1	1	1	1	1	1	1	3	3	1	2	1	2	2	Filtered	2	Filtered	1	2	2	1	2	1	1	1	3	1	2	2	1	2	2	1	1	2	2	1	1	1	1	1	3	1
47573.1	P21579	P21579	SYT1	Synaptotagmin-1	P21579	SYT1_HUMAN	2	3	2	3	1	3	2	3	1	3	3	3	4	2	1	2	3	2	4	3	3	4	3	2	3	3	1	4	3	3	2	4	3	4	2	2	1	4	3	2	4	5	2
30898.56;30898.56-2;30898.56-3	P21583;P21583-2;P21583-3	P21583;P21583-2;P21583-3	KITLG	Kit ligand;Isoform 2 of Kit ligand;Isoform 3 of Kit ligand	P21583;P21583-2;P21583-3	SCF_HUMAN	Filtered	Filtered	1	1	Filtered	1	1	1	1	1	1	1	1	1	1	1	1	1	1	1	1	1	Filtered	1	1	1	1	1	1	1	1	1	1	1	1	Filtered	1	1	Filtered	Filtered	1	1	1
63367.7	P21589	P21589	NT5E	5'-nucleotidase	P21589	5NTD_HUMAN	1	Filtered	1	1	Filtered	1	1	1	2	2	2	Filtered	1	2	1	1	1	1	1	1	1	1	Filtered	1	1	2	1	2	1	Filtered	1	2	1	1	1	Filtered	Filtered	1	1	Filtered	1	2	1
37567.63;37567.63-2	P21695;P21695-2	P21695;P21695-2	GPD1	Glycerol-3-phosphate dehydrogenase [NAD(+)], cytoplasmic;Isoform 2 of Glycerol-3-phosphate dehydrogenase [NAD(+)], cytoplasmic	P21695;P21695-2	GPDA_HUMAN	Filtered	Filtered	Filtered	Filtered	Filtered	Filtered	Filtered	Filtered	Filtered	Filtered	Filtered	Filtered	Filtered	Filtered	Filtered	Filtered	Filtered	Filtered	Filtered	Filtered	Filtered	Filtered	Filtered	Filtered	1	Filtered	Filtered	Filtered	Filtered	Filtered	Filtered	Filtered	1	1	Filtered	Filtered	Filtered	Filtered	Filtered	1	Filtered	Filtered	Filtered
92025.01;92025.01-16;92025.01-2;92025.01-5;92025.01-6;92025.01-8	P21802;P21802-16;P21802-2;P21802-5;P21802-6;P21802-8	P21802;P21802-16;P21802-2;P21802-5;P21802-6;P21802-8	FGFR2	Fibroblast growth factor receptor 2;Isoform 16 of Fibroblast growth factor receptor 2;Isoform 2 of Fibroblast growth factor receptor 2;Isoform 5 of Fibroblast growth factor receptor 2;Isoform 6 of Fibroblast growth factor receptor 2;Isoform 8 of Fibroblast growth factor receptor 2	P21802;P21802-16;P21802-2;P21802-5;P21802-6;P21802-8	FGFR2_HUMAN	5	4	5	5	6	7	7	6	5	6	8	7	8	4	6	7	8	5	6	5	8	6	6	8	5	6	6	7	6	5	5	6	6	5	5	4	5	6	5	3	7	7	4
41654.1	P21810	P21810	BGN	Biglycan	P21810	PGS1_HUMAN	4	5	4	5	6	4	6	5	5	5	6	5	5	4	6	5	5	4	5	4	4	3	5	3	3	6	5	5	6	2	5	6	5	4	5	4	4	6	4	3	5	6	4
148098.18;148098.18-4	P21860;P21860-4	P21860;P21860-4	ERBB3	Receptor tyrosine-protein kinase erbB-3;Isoform 4 of Receptor tyrosine-protein kinase erbB-3	P21860;P21860-4	ERBB3_HUMAN	1	2	Filtered	1	2	3	2	2	2	2	4	3	3	2	1	2	2	1	1	1	1	2	1	1	2	3	1	1	2	1	3	1	4	Filtered	1	1	Filtered	3	1	Filtered	2	3	1
25416	P21926	P21926	CD9	CD9 antigen	P21926	CD9_HUMAN	2	2	3	2	2	1	1	2	2	3	3	3	3	Filtered	2	2	4	2	2	2	1	Filtered	1	2	1	2	2	1	2	Filtered	3	3	2	1	2	1	1	1	4	1	2	1	1
51736.71;51736.71-2	P22003;P22003-2	P22003;P22003-2	BMP5	Bone morphogenetic protein 5;Isoform 2 of Bone morphogenetic protein 5	P22003;P22003-2	BMP5_HUMAN	Filtered	Filtered	Filtered	2	1	1	Filtered	1	1	2	1	Filtered	1	1	1	1	1	1	1	1	2	Filtered	1	1	1	2	1	3	2	2	2	1	1	1	1	Filtered	1	Filtered	1	Filtered	1	2	1
57225.6	P22004	P22004	BMP6	Bone morphogenetic protein 6	P22004	BMP6_HUMAN	1	3	2	4	4	5	2	2	3	3	5	2	3	3	3	4	4	4	5	3	3	4	3	3	2	5	4	5	2	2	2	4	4	1	3	1	Filtered	3	3	2	5	2	4
24636.37;24636.37-2	P22061;P22061-2	P22061;P22061-2	PCMT1	Protein-L-isoaspartate(D-aspartate) O-methyltransferase;Isoform 2 of Protein-L-isoaspartate(D-aspartate) O-methyltransferase	P22061;P22061-2	PIMT_HUMAN	6	7	5	5	9	9	6	7	7	6	7	7	8	6	7	8	7	7	7	7	7	6	6	6	6	8	6	7	9	7	8	7	7	7	7	5	5	7	6	6	8	7	5
80287.88;80287.88-2	P22079;P22079-2	P22079;P22079-2	LPO	Lactoperoxidase;Isoform 2 of Lactoperoxidase	P22079;P22079-2	PERL_HUMAN	Filtered	Filtered	Filtered	Filtered	Filtered	Filtered	Filtered	Filtered	Filtered	Filtered	Filtered	Filtered	Filtered	Filtered	Filtered	Filtered	Filtered	Filtered	Filtered	Filtered	Filtered	Filtered	Filtered	Filtered	Filtered	Filtered	Filtered	Filtered	Filtered	Filtered	Filtered	Filtered	Filtered	Filtered	Filtered	Filtered	Filtered	Filtered	Filtered	Filtered	Filtered	Filtered	Filtered
458388.49;458388.49-1;458388.49-4	P22105;P22105-1;P22105-4	P22105;P22105-1;P22105-4	TNXB	Tenascin-X;Isoform 3 of Tenascin-X;Isoform 5 of Tenascin-X	P22105;P22105-1;P22105-4	TENX_HUMAN	51	49	50	46	61	64	61	64	49	57	64	61	65	44	59	67	57	63	66	62	71	67	63	69	64	57	65	71	70	46	59	71	72	61	59	45	45	57	69	67	73	71	42
67796.1	P22303	P22303	ACHE	Acetylcholinesterase	P22303	ACES_HUMAN	1	1	Filtered	2	3	2	5	2	5	3	6	4	7	5	2	6	3	4	5	5	3	3	2	3	5	4	3	3	3	1	3	4	1	3	2	4	2	7	4	1	4	5	1
61873	P22304	P22304	IDS	Iduronate 2-sulfatase	P22304	IDS_HUMAN	8	7	5	8	8	11	10	5	10	7	12	9	15	9	8	10	12	9	9	8	8	8	13	8	10	13	9	11	12	6	10	10	11	9	9	8	8	12	8	7	13	11	8
25552.3	P22352	P22352	GPX3	Glutathione peroxidase 3	P22352	GPX3_HUMAN	7	6	6	7	6	7	7	8	7	8	8	7	7	8	7	7	8	8	8	7	8	8	7	7	7	7	8	8	7	7	6	8	8	7	8	6	5	8	8	7	8	8	8
30137.1	P22392-2	P22392-2	NME2	Isoform 3 of Nucleoside diphosphate kinase B	P22392-2	NDKB_HUMAN	Filtered	1	1	2	1	1	1	2	1	1	2	2	2	1	1	1	2	2	2	1	2	2	2	2	1	2	1	2	1	Filtered	2	1	1	2	1	Filtered	1	1	1	Filtered	2	2	1
87709.63;87709.63-2;87709.63-3;87709.63-4	P22607;P22607-2;P22607-3;P22607-4	P22607;P22607-2;P22607-3;P22607-4	FGFR3	Fibroblast growth factor receptor 3;Isoform 2 of Fibroblast growth factor receptor 3;Isoform 3 of Fibroblast growth factor receptor 3;Isoform 4 of Fibroblast growth factor receptor 3	P22607;P22607-2;P22607-3;P22607-4	FGFR3_HUMAN	2	2	3	4	4	6	2	1	3	2	5	4	4	2	3	4	4	2	3	2	3	2	3	2	3	3	2	3	3	2	3	3	2	3	2	1	Filtered	5	3	2	5	5	2
31539.9	P22676	P22676	CALB2	Calretinin	P22676	CALB2_HUMAN	2	3	2	3	3	2	3	3	2	1	4	3	3	2	2	3	2	3	1	2	3	2	2	2	1	2	1	3	2	1	2	3	4	2	2	2	Filtered	2	3	3	3	2	1
27933.97;27933.97-2	P22692;P22692-2	P22692;P22692-2	IGFBP4	Insulin-like growth factor-binding protein 4;Isoform 2 of Insulin-like growth factor-binding protein 4	P22692;P22692-2	IBP4_HUMAN	4	4	6	6	4	7	6	6	4	6	6	7	4	4	5	6	5	5	6	7	5	7	6	4	7	4	6	4	5	4	6	5	5	6	5	5	4	5	4	7	7	5	5
35032.3	P22748	P22748	CA4	Carbonic anhydrase 4	P22748	CAH4_HUMAN	5	5	4	6	5	7	7	7	8	6	8	6	8	5	6	7	9	6	8	5	6	5	5	7	5	8	3	7	7	6	7	7	7	8	7	6	5	8	5	6	8	8	6
60556.6	P22792	P22792	CPN2	Carboxypeptidase N subunit 2	P22792	CPN2_HUMAN	5	5	4	4	3	3	4	7	7	7	6	7	6	6	6	5	5	7	6	6	5	6	6	4	5	4	6	4	5	5	5	5	4	4	5	4	5	5	4	4	4	5	5
44743.89;44743.89-2	P22891;P22891-2	P22891;P22891-2	PROZ	Vitamin K-dependent protein Z;Isoform 2 of Vitamin K-dependent protein Z	P22891;P22891-2	PROZ_HUMAN	3	3	3	3	3	3	3	4	4	5	2	4	3	4	4	3	3	3	4	2	3	4	3	4	5	5	5	4	4	4	4	5	4	4	4	4	3	2	5	4	3	4	4
166012	P22897	P22897	MRC1	Macrophage mannose receptor 1	P22897	MRC1_HUMAN	9	8	7	14	12	16	10	16	14	12	16	13	21	10	17	19	17	15	17	10	13	17	18	17	13	16	7	20	23	12	15	18	18	19	13	9	7	20	14	5	17	18	8
13084.8	P23083	P23083	IGHV1-2	Immunoglobulin heavy variable 1-2	P23083	HV102_HUMAN	2	3	3	3	2	3	3	4	4	3	4	5	3	4	2	3	2	2	4	4	4	4	3	3	4	3	3	3	4	3	4	3	3	4	3	4	4	4	3	3	3	4	4
77214.1	P23142	P23142	FBLN1	Fibulin-1	P23142	FBLN1_HUMAN	14	16	14	16	16	17	17	16	16	15	18	16	17	15	17	17	17	17	16	17	17	17	17	17	15	16	16	16	16	15	15	16	15	15	14	15	14	16	17	16	18	17	17
74433.9	P23142-4	P23142-4	FBLN1	Isoform C of Fibulin-1	P23142-4	FBLN1_HUMAN	5	4	6	6	5	6	6	7	6	7	5	6	6	7	7	6	5	7	7	7	6	5	6	6	6	4	6	6	5	5	7	6	5	6	7	6	6	6	4	6	5	5	4
35366.79;35366.79-3	P23280;P23280-3	P23280;P23280-3	CA6	Carbonic anhydrase 6;Isoform 3 of Carbonic anhydrase 6	P23280;P23280-3	CAH6_HUMAN	Filtered	Filtered	Filtered	Filtered	Filtered	Filtered	Filtered	Filtered	Filtered	Filtered	Filtered	Filtered	Filtered	Filtered	Filtered	Filtered	Filtered	Filtered	Filtered	Filtered	Filtered	Filtered	Filtered	Filtered	Filtered	Filtered	Filtered	Filtered	Filtered	Filtered	Filtered	Filtered	Filtered	Filtered	1	Filtered	Filtered	1	Filtered	Filtered	Filtered	Filtered	Filtered
23742.5	P23284	P23284	PPIB	Peptidyl-prolyl cis-trans isomerase B	P23284	PPIB_HUMAN	6	9	8	8	9	10	10	8	7	10	9	9	9	9	9	9	9	7	8	8	9	9	7	9	8	9	8	8	8	8	8	8	9	7	8	8	5	7	8	10	9	8	9
53165.41;53165.41-2	P23381;P23381-2	P23381;P23381-2	WARS	Tryptophan--tRNA ligase, cytoplasmic;Isoform 2 of Tryptophan--tRNA ligase, cytoplasmic	P23381;P23381-2	SYWC_HUMAN	1	Filtered	Filtered	1	1	Filtered	2	3	3	2	2	3	3	Filtered	1	5	4	1	3	2	1	5	Filtered	4	3	2	Filtered	3	3	3	1	1	2	1	1	1	1	2	3	1	4	2	1
21097.2	P23435	P23435	CBLN1	Cerebellin-1	P23435	CBLN1_HUMAN	4	5	2	5	5	4	5	5	5	5	5	5	5	5	4	5	5	4	4	4	4	4	5	5	5	5	4	5	5	4	5	5	5	4	5	5	4	5	5	4	5	5	5
249143	P23467-3	P23467-3	PTPRB	Isoform 3 of Receptor-type tyrosine-protein phosphatase beta	P23467-3	PTPRB_HUMAN	Filtered	1	1	1	1	Filtered	1	Filtered	Filtered	1	Filtered	1	1	Filtered	Filtered	1	Filtered	Filtered	1	1	Filtered	1	Filtered	Filtered	1	1	Filtered	1	1	1	1	1	1	1	Filtered	1	Filtered	1	1	Filtered	1	1	Filtered
214760	P23468	P23468	PTPRD	Receptor-type tyrosine-protein phosphatase delta	P23468	PTPRD_HUMAN	19	24	19	24	22	28	21	24	27	24	27	23	34	22	24	29	25	23	25	19	25	26	24	18	17	29	19	32	32	18	23	27	30	27	23	19	18	33	25	20	31	29	19
212133	P23468-2	P23468-2	PTPRD	Isoform 2 of Receptor-type tyrosine-protein phosphatase delta	P23468-2	PTPRD_HUMAN	1	1	Filtered	1	Filtered	1	1	Filtered	1	Filtered	1	Filtered	1	1	1	1	1	1	1	1	1	1	Filtered	1	1	1	Filtered	1	1	Filtered	Filtered	1	Filtered	Filtered	Filtered	Filtered	Filtered	1	1	Filtered	1	1	Filtered
169474	P23468-4	P23468-4	PTPRD	Isoform 4 of Receptor-type tyrosine-protein phosphatase delta	P23468-4	PTPRD_HUMAN	Filtered	Filtered	1	1	Filtered	1	Filtered	1	1	1	1	1	2	1	1	1	Filtered	Filtered	Filtered	Filtered	Filtered	1	Filtered	Filtered	Filtered	Filtered	Filtered	1	Filtered	Filtered	1	Filtered	Filtered	Filtered	Filtered	Filtered	Filtered	1	Filtered	1	Filtered	Filtered	Filtered
162003.47;162003.47-2	P23470;P23470-2	P23470;P23470-2	PTPRG	Receptor-type tyrosine-protein phosphatase gamma;Isoform 2 of Receptor-type tyrosine-protein phosphatase gamma	P23470;P23470-2	PTPRG_HUMAN	8	8	8	10	7	9	10	7	9	8	9	7	8	9	7	9	8	8	9	9	8	8	8	9	9	9	7	10	9	9	10	10	9	8	9	7	10	9	8	8	10	8	9
254587.27;254587.27-2	P23471;P23471-2	P23471;P23471-2	PTPRZ1	Receptor-type tyrosine-protein phosphatase zeta;Isoform 2 of Receptor-type tyrosine-protein phosphatase zeta	P23471;P23471-2	PTPRZ_HUMAN	22	22	17	22	24	23	25	21	23	19	24	22	27	22	20	22	25	22	21	19	24	20	21	21	20	23	19	25	25	18	22	22	22	23	21	22	19	24	25	19	23	23	18
49607.9	P23515	P23515	OMG	Oligodendrocyte-myelin glycoprotein	P23515	OMGP_HUMAN	8	9	8	8	7	9	8	8	8	8	8	8	8	8	8	8	8	8	9	6	8	8	8	8	8	8	7	9	9	9	8	9	8	9	9	8	8	8	8	7	9	9	7
18502.5	P23528	P23528	CFL1	Cofilin-1	P23528	COF1_HUMAN	3	1	1	2	3	2	5	4	4	3	5	4	5	2	4	5	4	4	1	2	3	2	4	6	6	4	3	5	6	1	3	5	4	4	2	1	1	3	4	3	2	3	2
27817.93;27817.93-2;27817.93-3;27817.93-4;27817.93-5	P23560;P23560-2;P23560-3;P23560-4;P23560-5	P23560;P23560-2;P23560-3;P23560-4;P23560-5	BDNF	Brain-derived neurotrophic factor;Isoform 2 of Brain-derived neurotrophic factor;Isoform 3 of Brain-derived neurotrophic factor;Isoform 4 of Brain-derived neurotrophic factor;Isoform 5 of Brain-derived neurotrophic factor	P23560;P23560-2;P23560-3;P23560-4;P23560-5	BDNF_HUMAN	2	3	Filtered	2	4	4	3	Filtered	2	Filtered	2	1	2	Filtered	Filtered	Filtered	1	Filtered	2	Filtered	2	2	3	1	1	3	1	3	3	Filtered	1	3	3	3	Filtered	Filtered	Filtered	3	2	1	4	2	1
13246.4	P23582	P23582	NPPC	C-type natriuretic peptide	P23582	ANFC_HUMAN	2	3	3	3	3	3	3	3	3	3	3	3	3	3	3	3	3	3	3	2	3	3	2	3	3	3	2	3	3	2	3	2	3	2	2	2	3	3	3	3	3	3	3
343905	P24043	P24043	LAMA2	Laminin subunit alpha-2	P24043	LAMA2_HUMAN	28	25	34	29	28	37	35	41	39	33	42	39	45	37	38	44	42	41	38	35	38	33	32	39	31	39	33	44	41	31	34	45	40	35	38	31	30	39	37	32	41	39	27
27807	P24158	P24158	PRTN3	Myeloblastin	P24158	PRTN3_HUMAN	Filtered	1	Filtered	1	Filtered	Filtered	Filtered	1	Filtered	Filtered	1	2	Filtered	Filtered	Filtered	Filtered	Filtered	1	Filtered	1	Filtered	Filtered	Filtered	1	Filtered	Filtered	Filtered	Filtered	Filtered	Filtered	Filtered	Filtered	Filtered	Filtered	Filtered	Filtered	Filtered	1	2	1	Filtered	3	Filtered
25322.4	P24592	P24592	IGFBP6	Insulin-like growth factor-binding protein 6	P24592	IBP6_HUMAN	6	7	6	7	6	7	8	7	7	7	7	7	6	7	8	7	5	6	6	6	6	7	6	7	6	5	6	7	7	5	6	6	6	6	6	6	6	7	7	6	6	6	6
30570.2	P24593	P24593	IGFBP5	Insulin-like growth factor-binding protein 5	P24593	IBP5_HUMAN	6	5	6	6	6	7	6	6	5	4	6	5	5	3	6	6	5	4	6	5	6	7	5	6	4	6	5	6	6	5	5	6	6	5	5	6	5	5	6	5	5	5	4
17977.4	P24666-2	P24666-2	ACP1	Isoform 2 of Low molecular weight phosphotyrosine protein phosphatase	P24666-2	PPAC_HUMAN	1	Filtered	Filtered	Filtered	Filtered	1	1	Filtered	Filtered	2	1	Filtered	1	Filtered	Filtered	Filtered	1	1	Filtered	Filtered	1	Filtered	1	Filtered	1	Filtered	1	1	Filtered	Filtered	Filtered	Filtered	1	Filtered	Filtered	Filtered	Filtered	1	1	Filtered	1	1	Filtered
240853.41;240853.41-4	P24821;P24821-4	P24821;P24821-4	TNC	Tenascin;Isoform 4 of Tenascin	P24821;P24821-4	TENA_HUMAN	2	4	2	4	3	4	3	2	7	1	6	5	9	1	8	6	4	6	4	2	5	5	3	5	1	7	5	6	8	1	5	7	7	4	3	Filtered	Filtered	10	5	3	7	7	1
27554.76;27554.76-2	P25189;P25189-2	P25189;P25189-2	MPZ	Myelin protein P0;Isoform L-MPZ of Myelin protein P0	P25189;P25189-2	MYP0_HUMAN	2	1	2	2	Filtered	1	2	2	1	2	2	2	2	2	2	2	2	1	2	2	2	2	2	2	2	2	2	2	3	1	2	2	2	2	2	2	1	1	2	2	2	2	2
34258.7	P25311	P25311	AZGP1	Zinc-alpha-2-glycoprotein	P25311	ZA2G_HUMAN	17	14	15	16	14	16	15	17	16	17	17	17	17	16	16	16	16	16	17	16	16	17	16	18	16	18	18	18	16	16	16	19	17	15	16	16	15	17	15	16	16	16	15
6926.97	P25713	P25713	MT3	Metallothionein-3	P25713	MT3_HUMAN	1	1	1	1	1	1	1	1	1	1	1	1	1	1	1	1	1	1	1	1	1	1	1	1	1	1	1	1	1	1	1	1	1	1	1	1	1	1	1	1	1	1	1
37495.7	P25774	P25774	CTSS	Cathepsin S	P25774	CATS_HUMAN	5	4	4	6	5	5	8	4	5	5	7	4	7	3	7	5	6	5	4	5	3	5	4	4	5	6	4	5	7	5	6	7	5	3	3	4	4	5	3	5	5	7	5
67820	P26038	P26038	MSN	Moesin	P26038	MOES_HUMAN	5	11	8	11	6	9	12	10	9	6	9	10	14	9	14	16	12	12	10	8	11	8	5	9	10	9	8	13	11	5	10	8	11	9	9	7	5	14	8	7	9	12	9
11728.5	P26447	P26447	S100A4	Protein S100-A4	P26447	S10A4_HUMAN	1	1	1	1	1	1	1	1	2	Filtered	2	1	1	1	2	1	1	1	1	1	1	1	1	Filtered	1	1	1	1	1	1	1	1	1	1	1	1	1	1	1	1	1	1	1
50878.4	P26572	P26572	MGAT1	Alpha-1,3-mannosyl-glycoprotein 2-beta-N-acetylglucosaminyltransferase	P26572	MGAT1_HUMAN	9	5	5	9	9	10	8	8	8	9	11	9	12	9	11	9	9	11	10	10	10	9	9	11	9	11	10	11	12	9	8	12	10	10	10	9	8	12	12	8	12	11	9
83435.09;83435.09-2	P26639;P26639-2	P26639;P26639-2	TARS	Threonine--tRNA ligase, cytoplasmic;Isoform 2 of Threonine--tRNA ligase, cytoplasmic	P26639;P26639-2	SYTC_HUMAN	Filtered	Filtered	Filtered	1	1	Filtered	1	Filtered	Filtered	Filtered	1	Filtered	Filtered	Filtered	Filtered	Filtered	1	1	1	Filtered	Filtered	1	Filtered	1	1	Filtered	Filtered	Filtered	Filtered	1	Filtered	Filtered	1	Filtered	Filtered	1	1	Filtered	1	Filtered	Filtered	Filtered	Filtered
80319.9	P26927	P26927	MST1	Hepatocyte growth factor-like protein	P26927	HGFL_HUMAN	8	9	7	5	10	7	7	8	9	9	6	7	8	5	10	9	8	8	9	8	9	10	7	8	6	7	9	9	7	9	9	9	7	6	9	8	6	9	8	8	8	8	9
40633.2	P26992	P26992	CNTFR	Ciliary neurotrophic factor receptor subunit alpha	P26992	CNTFR_HUMAN	6	7	5	5	6	6	5	7	6	6	7	6	7	6	6	7	7	6	6	6	6	6	7	6	6	7	5	6	7	7	6	5	7	6	6	5	6	6	6	6	6	6	6
39731.3	P27169	P27169	PON1	Serum paraoxonase/arylesterase 1	P27169	PON1_HUMAN	8	6	6	8	6	6	7	8	8	9	9	7	8	8	8	8	7	9	7	8	6	8	8	9	8	7	9	8	8	8	9	8	9	8	7	9	9	8	7	9	6	8	8
48141.6	P27797	P27797	CALR	Calreticulin	P27797	CALR_HUMAN	16	17	17	17	16	20	19	15	16	15	15	16	15	16	13	19	18	15	17	14	16	15	16	13	16	15	16	17	15	15	14	15	17	16	16	14	14	16	16	14	16	16	15
67568.3;67568.3-2	P27824;P27824-2	P27824;P27824-2	CANX	Calnexin;Isoform 2 of Calnexin	P27824;P27824-2	CALX_HUMAN	5	7	5	6	7	8	5	7	7	7	6	6	6	8	4	6	5	5	5	4	5	5	6	6	4	5	4	7	5	4	6	6	8	7	7	6	3	8	3	3	7	6	4
65104.5;65104.5-2	P28039;P28039-2	P28039;P28039-2	AOAH	Acyloxyacyl hydrolase;Isoform 2 of Acyloxyacyl hydrolase	P28039;P28039-2	AOAH_HUMAN	1	1	1	1	1	1	1	1	1	1	1	1	1	1	1	1	1	1	1	1	1	1	1	1	1	1	1	1	1	1	1	1	1	1	1	1	1	1	1	1	1	1	1
25744.65;25744.65-2	P28161;P28161-2	P28161;P28161-2	GSTM2	Glutathione S-transferase Mu 2;Isoform 2 of Glutathione S-transferase Mu 2	P28161;P28161-2	GSTM2_HUMAN	Filtered	2	1	2	2	2	2	1	1	1	1	1	1	1	1	1	1	1	2	1	1	1	2	1	2	1	Filtered	1	1	Filtered	2	1	1	1	1	Filtered	Filtered	1	Filtered	Filtered	1	Filtered	Filtered
46944.1	P28300	P28300	LOX	Protein-lysine 6-oxidase	P28300	LYOX_HUMAN	1	1	1	1	1	1	1	2	1	2	1	1	1	1	2	1	1	1	1	1	1	1	1	1	1	1	1	1	1	1	1	1	1	1	1	1	1	1	1	2	1	1	1
16080.5	P28325	P28325	CST5	Cystatin-D	P28325	CYTD_HUMAN	Filtered	Filtered	Filtered	Filtered	Filtered	Filtered	Filtered	Filtered	Filtered	Filtered	Filtered	Filtered	Filtered	Filtered	Filtered	Filtered	Filtered	Filtered	Filtered	Filtered	Filtered	Filtered	Filtered	Filtered	Filtered	Filtered	Filtered	Filtered	Filtered	Filtered	Filtered	Filtered	Filtered	Filtered	Filtered	Filtered	Filtered	Filtered	Filtered	Filtered	Filtered	Filtered	Filtered
63544.4	P28799	P28799	GRN	Progranulin	P28799	GRN_HUMAN	1	2	2	3	1	4	4	3	1	3	3	3	3	2	3	3	2	2	3	2	2	2	3	1	3	3	3	2	3	2	2	1	3	1	2	1	Filtered	3	2	2	3	3	1
163682.4;163682.4-2	P28827;P28827-2	P28827;P28827-2	PTPRM	Receptor-type tyrosine-protein phosphatase mu;Isoform 2 of Receptor-type tyrosine-protein phosphatase mu	P28827;P28827-2	PTPRM_HUMAN	2	2	1	2	3	3	3	5	3	4	6	5	6	5	4	5	5	3	3	4	3	4	3	4	3	4	4	4	4	2	3	4	4	4	3	2	1	5	4	2	3	5	2
84151.58;84151.58-2	P29120;P29120-2	P29120;P29120-2	PCSK1	Neuroendocrine convertase 1;Isoform 2 of Neuroendocrine convertase 1	P29120;P29120-2	NEC1_HUMAN	6	5	5	6	6	6	6	4	5	4	6	5	6	4	5	5	6	6	5	4	6	5	6	4	6	6	3	6	6	4	5	6	6	7	6	3	5	6	5	5	6	6	5
30188.8;30188.8-3	P29218;P29218-3	P29218;P29218-3	IMPA1	Inositol monophosphatase 1;Isoform 3 of Inositol monophosphatase 1	P29218;P29218-3	IMPA1_HUMAN	3	2	2	4	3	4	4	4	4	3	5	4	5	3	3	4	5	5	5	3	5	3	3	4	2	3	2	5	5	2	3	5	4	4	4	1	2	5	4	3	5	4	4
67877.63;67877.63-2	P29401;P29401-2	P29401;P29401-2	TKT	Transketolase;Isoform 2 of Transketolase	P29401;P29401-2	TKT_HUMAN	1	1	Filtered	2	3	2	3	4	2	1	5	3	3	1	2	4	2	3	1	2	2	2	2	3	4	2	Filtered	5	4	3	Filtered	2	3	2	2	3	1	2	1	2	5	5	Filtered
44564.6	P29508	P29508	SERPINB3	Serpin B3	P29508	SPB3_HUMAN	1	1	2	2	1	2	1	3	1	1	1	1	1	1	2	1	1	1	1	2	2	2	1	1	1	1	1	1	1	1	2	2	1	1	1	1	1	1	1	2	1	1	1
48542	P29622	P29622	SERPINA4	Kallistatin	P29622	KAIN_HUMAN	17	16	17	16	15	15	17	17	19	19	18	18	19	19	19	19	20	19	19	19	20	17	17	18	18	18	18	19	18	17	17	19	16	17	19	18	19	18	18	19	16	17	19
15565.6	P29762	P29762	CRABP1	Cellular retinoic acid-binding protein 1	P29762	RABP1_HUMAN	3	2	3	3	3	2	3	4	3	3	3	4	1	2	4	4	1	2	3	1	2	4	1	2	5	2	4	2	4	3	4	3	3	2	3	3	1	2	3	3	3	3	3
31554.7	P29966	P29966	MARCKS	Myristoylated alanine-rich C-kinase substrate	P29966	MARCS_HUMAN	6	5	6	5	6	7	5	5	7	6	7	5	7	5	4	6	6	4	5	4	5	5	4	5	6	5	5	6	7	5	4	6	7	6	4	4	2	7	5	5	6	6	4
25035	P30041	P30041	PRDX6	Peroxiredoxin-6	P30041	PRDX6_HUMAN	2	2	3	3	2	3	4	6	5	4	8	4	7	6	7	5	6	6	2	1	2	4	3	3	5	4	5	6	5	2	3	2	4	5	2	3	2	4	4	2	5	5	3
22119.3	P30043	P30043	BLVRB	Flavin reductase (NADPH)	P30043	BLVRB_HUMAN	1	1	Filtered	Filtered	Filtered	3	4	2	1	4	6	3	1	Filtered	2	2	4	1	2	1	1	Filtered	Filtered	2	3	2	Filtered	2	2	2	2	3	3	3	1	Filtered	Filtered	Filtered	Filtered	5	3	2	1
22086.43;22086.43-2	P30044;P30044-2	P30044;P30044-2	PRDX5	Peroxiredoxin-5, mitochondrial;Isoform Cytoplasmic+peroxisomal of Peroxiredoxin-5, mitochondrial	P30044;P30044-2	PRDX5_HUMAN	Filtered	2	1	1	Filtered	1	1	2	2	1	2	2	1	1	2	2	2	1	Filtered	1	1	1	1	2	2	1	1	2	1	Filtered	2	2	1	2	1	1	Filtered	2	1	Filtered	2	1	1
27692.65;27692.65-2	P30048;P30048-2	P30048;P30048-2	PRDX3	Thioredoxin-dependent peroxide reductase, mitochondrial;Isoform 2 of Thioredoxin-dependent peroxide reductase, mitochondrial	P30048;P30048-2	PRDX3_HUMAN	1	2	1	1	Filtered	3	1	Filtered	2	2	3	2	3	3	1	3	3	1	3	1	1	1	2	1	2	2	1	3	2	1	1	2	1	1	1	1	Filtered	2	2	Filtered	2	2	Filtered
22222.33;22222.33-3	P30085;P30085-3	P30085;P30085-3	CMPK1	UMP-CMP kinase;Isoform 3 of UMP-CMP kinase	P30085;P30085-3	KCY_HUMAN	Filtered	Filtered	1	Filtered	1	1	1	1	Filtered	1	2	1	1	Filtered	1	1	1	Filtered	1	1	1	1	1	Filtered	1	Filtered	1	1	1	Filtered	Filtered	1	1	1	1	Filtered	Filtered	Filtered	Filtered	1	1	1	1
21056.8	P30086	P30086	PEBP1	Phosphatidylethanolamine-binding protein 1	P30086	PEBP1_HUMAN	12	13	11	12	12	13	13	13	13	13	13	13	13	12	13	13	12	11	11	11	12	11	12	11	12	12	11	11	12	10	10	11	11	11	10	11	10	10	10	10	10	10	10
56782.4	P30101	P30101	PDIA3	Protein disulfide-isomerase A3	P30101	PDIA3_HUMAN	10	8	6	9	11	14	12	12	13	5	21	10	16	11	9	13	12	11	12	10	11	9	12	10	9	12	10	15	16	8	10	13	11	11	8	7	3	16	13	7	19	14	7
41061.8;41032.8;40862.8	P30450;P30456;P30512	P30450;P30456;P30512	HLA-A	HLA class I histocompatibility antigen, A-26 alpha chain;HLA class I histocompatibility antigen, A-43 alpha chain;HLA class I histocompatibility antigen, A-29 alpha chain	P30450;P30456;P30512	1A26_HUMAN;1A43_HUMAN;1A29_HUMAN	2	3	1	1	1	3	3	3	2	3	3	3	3	2	3	4	2	2	1	3	3	2	2	4	3	2	3	3	4	2	1	1	3	2	1	Filtered	3	1	3	3	3	2	3
40539.23;40505.23	P30479;Q04826	P30479;Q04826	HLA-B	HLA class I histocompatibility antigen, B-41 alpha chain;HLA class I histocompatibility antigen, B-40 alpha chain	P30479;Q04826	1B41_HUMAN;1B40_HUMAN	1	1	1	2	1	1	2	1	1	1	3	1	2	1	2	2	1	1	1	2	1	1	1	1	1	1	2	2	3	1	1	1	2	1	1	Filtered	1	1	2	1	1	1	1
98336.71;98336.71-2	P30530;P30530-2	P30530;P30530-2	AXL	Tyrosine-protein kinase receptor UFO;Isoform Short of Tyrosine-protein kinase receptor UFO	P30530;P30530-2	UFO_HUMAN	5	4	4	5	5	6	5	5	4	5	5	4	5	4	5	5	5	6	5	5	5	5	5	5	5	5	4	5	5	5	5	5	5	5	5	5	5	5	5	5	5	5	5
41466	P30533	P30533	LRPAP1	Alpha-2-macroglobulin receptor-associated protein	P30533	AMRP_HUMAN	1	Filtered	Filtered	1	Filtered	2	1	1	1	1	2	Filtered	Filtered	1	Filtered	1	1	1	1	Filtered	Filtered	2	Filtered	Filtered	Filtered	Filtered	Filtered	Filtered	2	Filtered	Filtered	Filtered	1	2	Filtered	Filtered	Filtered	3	Filtered	Filtered	3	3	Filtered
27335	P30711	P30711	GSTT1	Glutathione S-transferase theta-1	P30711	GSTT1_HUMAN	Filtered	Filtered	Filtered	Filtered	Filtered	Filtered	Filtered	Filtered	2	1	3	1	2	1	Filtered	1	1	3	2	Filtered	2	1	Filtered	1	2	1	Filtered	Filtered	Filtered	Filtered	Filtered	Filtered	1	Filtered	1	Filtered	Filtered	Filtered	Filtered	Filtered	Filtered	Filtered	Filtered
42741.8	P30740	P30740	SERPINB1	Leukocyte elastase inhibitor	P30740	ILEU_HUMAN	2	2	2	2	2	4	3	6	2	4	7	3	9	1	3	6	6	1	3	3	4	3	3	3	5	4	3	5	4	3	2	3	4	4	2	1	1	5	5	4	4	5	1
19250	P31025	P31025	LCN1	Lipocalin-1	P31025	LCN1_HUMAN	2	1	Filtered	Filtered	Filtered	Filtered	Filtered	1	Filtered	Filtered	Filtered	3	Filtered	Filtered	Filtered	Filtered	1	Filtered	Filtered	1	Filtered	Filtered	Filtered	Filtered	Filtered	Filtered	Filtered	Filtered	1	Filtered	Filtered	Filtered	Filtered	Filtered	Filtered	1	Filtered	Filtered	Filtered	1	Filtered	1	Filtered
50582.7	P31150	P31150	GDI1	Rab GDP dissociation inhibitor alpha	P31150	GDIA_HUMAN	2	Filtered	1	1	1	4	Filtered	1	Filtered	1	4	1	3	2	1	5	1	1	1	1	2	1	3	1	1	3	Filtered	4	3	2	Filtered	2	3	1	1	Filtered	Filtered	5	1	2	3	5	Filtered
11471	P31151	P31151	S100A7	Protein S100-A7	P31151	S10A7_HUMAN	Filtered	1	1	1	Filtered	Filtered	1	Filtered	Filtered	Filtered	1	1	Filtered	Filtered	Filtered	Filtered	2	Filtered	Filtered	Filtered	2	Filtered	Filtered	1	1	1	1	1	3	1	1	1	1	Filtered	1	1	Filtered	1	Filtered	1	1	3	Filtered
35328.9	P31937	P31937	HIBADH	3-hydroxyisobutyrate dehydrogenase, mitochondrial	P31937	3HIDH_HUMAN	1	1	1	1	1	1	1	1	1	1	1	1	1	1	1	1	1	1	1	1	1	1	1	1	1	1	1	1	1	1	1	1	1	1	1	Filtered	1	1	1	1	1	1	1
27679.5	P31944	P31944	CASP14	Caspase-14	P31944	CASPE_HUMAN	Filtered	1	Filtered	Filtered	Filtered	1	Filtered	Filtered	Filtered	1	1	1	Filtered	Filtered	1	Filtered	1	1	1	Filtered	2	Filtered	Filtered	1	1	1	Filtered	1	Filtered	1	Filtered	Filtered	Filtered	Filtered	Filtered	Filtered	Filtered	1	Filtered	Filtered	1	2	Filtered
28082.39;28082.39-2	P31946;P31946-2	P31946;P31946-2	YWHAB	14-3-3 protein beta/alpha;Isoform Short of 14-3-3 protein beta/alpha	P31946;P31946-2	1433B_HUMAN	1	1	1	1	1	1	1	1	1	1	1	1	2	1	2	2	1	1	1	1	1	1	1	1	1	1	1	1	1	1	1	1	1	1	1	1	1	2	1	1	1	1	1
140002.79;140002.79-2;140002.79-3	P32004;P32004-2;P32004-3	P32004;P32004-2;P32004-3	L1CAM	Neural cell adhesion molecule L1;Isoform 2 of Neural cell adhesion molecule L1;Isoform 3 of Neural cell adhesion molecule L1	P32004;P32004-2;P32004-3	L1CAM_HUMAN	22	22	20	25	25	26	27	22	21	25	24	22	26	22	22	26	26	26	25	24	27	25	25	22	23	24	25	26	26	21	22	25	28	24	24	19	20	27	26	22	25	28	22
21891.9	P32119	P32119	PRDX2	Peroxiredoxin-2	P32119	PRDX2_HUMAN	6	5	4	5	6	7	7	7	7	5	10	8	8	4	5	5	7	6	3	5	5	7	6	6	6	8	6	5	7	3	8	10	7	7	7	3	5	6	7	7	9	8	6
87528.4	P33151	P33151	CDH5	Cadherin-5	P33151	CADH5_HUMAN	7	8	8	9	9	10	10	9	8	8	11	11	11	7	11	12	10	7	9	10	10	11	11	10	9	10	11	12	12	9	11	11	12	8	13	10	9	12	10	10	11	13	10
72968.5	P33908	P33908	MAN1A1	Mannosyl-oligosaccharide 1,2-alpha-mannosidase IA	P33908	MA1A1_HUMAN	14	17	15	15	17	19	14	18	17	18	19	18	21	18	17	19	19	18	17	16	16	17	18	16	17	20	16	17	17	15	18	18	19	18	15	13	15	19	19	14	19	19	16
58026	P34059	P34059	GALNS	N-acetylgalactosamine-6-sulfatase	P34059	GALNS_HUMAN	4	4	3	4	4	5	5	5	5	5	7	6	5	6	5	3	6	5	5	4	4	3	5	5	5	5	3	4	4	3	3	4	4	6	5	4	3	4	2	3	6	5	4
16840.5	P34096	P34096	RNASE4	Ribonuclease 4	P34096	RNAS4_HUMAN	5	4	4	6	5	6	5	6	6	6	6	6	6	6	6	5	5	6	6	6	5	5	5	6	5	6	6	6	5	6	5	5	6	6	7	6	5	6	6	5	5	7	4
22159.9	P34741	P34741	SDC2	Syndecan-2	P34741	SDC2_HUMAN	Filtered	1	2	2	2	1	2	2	2	1	2	2	2	1	2	2	2	2	2	2	2	2	2	2	2	1	1	2	2	Filtered	1	1	2	2	2	1	2	2	2	Filtered	1	2	1
61680.2	P35052	P35052	GPC1	Glypican-1	P35052	GPC1_HUMAN	6	8	6	7	7	9	9	11	10	10	12	11	11	10	8	10	10	9	10	10	8	9	9	9	10	11	10	11	11	7	10	11	11	7	8	7	9	11	10	7	11	11	11
15046.2	P35080	P35080	PFN2	Profilin-2	P35080	PROF2_HUMAN	1	Filtered	Filtered	2	Filtered	3	2	2	3	1	3	2	3	1	2	3	1	2	2	2	2	1	3	1	2	2	1	3	3	1	1	2	2	2	2	Filtered	Filtered	3	2	Filtered	2	2	Filtered
42621.9	P35237	P35237	SERPINB6	Serpin B6	P35237	SPB6_HUMAN	3	3	4	5	4	5	4	5	3	3	6	4	5	5	4	4	4	6	4	3	4	2	3	4	3	4	2	6	6	3	3	4	2	4	3	3	3	6	3	2	6	4	2
68563.9;68563.9-5	P35241;P35241-5	P35241;P35241-5	RDX	Radixin;Isoform 5 of Radixin	P35241;P35241-5	RADI_HUMAN	4	3	4	5	4	4	7	5	5	6	9	4	5	2	5	5	5	3	4	5	5	4	4	5	4	4	4	6	7	3	6	6	5	3	4	3	3	4	5	3	4	5	5
20420.4	P35318	P35318	ADM	ADM	P35318	ADML_HUMAN	Filtered	2	1	3	2	2	2	3	3	3	3	3	3	3	3	3	2	3	3	2	3	3	3	3	2	2	2	2	3	1	3	3	3	2	3	1	1	3	3	2	2	3	1
129991	P35442	P35442	THBS2	Thrombospondin-2	P35442	TSP2_HUMAN	6	6	4	6	7	11	8	8	6	5	10	7	11	4	8	9	8	7	9	7	7	4	8	5	6	8	10	9	10	5	8	10	8	7	6	6	4	9	10	8	10	9	5
105869	P35443	P35443	THBS4	Thrombospondin-4	P35443	TSP4_HUMAN	6	5	4	5	5	5	5	7	7	6	7	7	6	6	7	7	7	7	6	5	5	7	5	5	5	7	6	7	5	5	5	6	5	5	6	5	7	6	6	6	5	6	6
72669.9	P35475	P35475	IDUA	Alpha-L-iduronidase	P35475	IDUA_HUMAN	2	2	1	1	1	4	3	4	4	2	4	4	4	4	2	4	4	2	4	4	1	3	4	5	2	3	3	4	3	2	2	4	3	2	4	2	3	2	4	1	4	1	2
62064.3	P35527	P35527	KRT9	Keratin, type I cytoskeletal 9	P35527	K1C9_HUMAN	19	16	14	22	8	16	9	25	6	7	7	10	16	11	10	13	11	22	11	Filtered	5	5	18	23	14	6	16	3	4	1	10	2	6	9	18	11	3	6	10	2	2	9	1
14746.6	P35542	P35542	SAA4	Serum amyloid A-4 protein	P35542	SAA4_HUMAN	5	5	5	5	5	5	4	5	5	5	5	5	5	5	5	5	5	5	5	5	5	5	5	5	5	5	5	5	5	5	5	5	5	5	5	5	5	5	5	5	5	5	5
312298	P35555	P35555	FBN1	Fibrillin-1	P35555	FBN1_HUMAN	6	7	7	5	6	8	8	7	9	8	10	8	9	5	6	9	7	7	6	4	6	8	5	7	7	9	10	7	7	5	8	10	8	7	8	8	5	8	7	7	7	4	5
226532	P35579	P35579	MYH9	Myosin-9	P35579	MYH9_HUMAN	Filtered	1	1	1	1	1	Filtered	Filtered	2	Filtered	3	Filtered	1	Filtered	Filtered	Filtered	Filtered	Filtered	Filtered	Filtered	Filtered	Filtered	Filtered	Filtered	3	Filtered	1	1	Filtered	1	Filtered	Filtered	Filtered	1	1	1	Filtered	Filtered	Filtered	2	1	3	Filtered
125090	P35590	P35590	TIE1	Tyrosine-protein kinase receptor Tie-1	P35590	TIE1_HUMAN	2	3	2	2	2	5	4	3	3	1	4	2	3	1	2	4	4	3	3	3	2	2	3	2	3	3	3	4	4	3	3	4	3	3	2	1	1	3	3	2	4	5	2
42200.36;42200.36-2	P35613;P35613-2	P35613;P35613-2	BSG	Basigin;Isoform 2 of Basigin	P35613;P35613-2	BASI_HUMAN	Filtered	3	2	3	2	4	3	1	1	2	2	3	2	Filtered	Filtered	1	2	2	Filtered	Filtered	3	2	3	3	3	3	2	3	3	2	1	2	2	2	1	1	Filtered	2	1	2	2	1	2
11775.7	P35754	P35754	GLRX	Glutaredoxin-1	P35754	GLRX1_HUMAN	1	1	1	1	1	1	1	1	1	1	1	1	1	1	1	1	1	1	1	2	2	1	1	1	1	1	1	2	1	1	1	1	1	1	1	1	1	1	1	1	1	1	1
66035;66035-2	P35858;P35858-2	P35858;P35858-2	IGFALS	Insulin-like growth factor-binding protein complex acid labile subunit;Isoform 2 of Insulin-like growth factor-binding protein complex acid labile subunit	P35858;P35858-2	ALS_HUMAN	10	9	6	9	9	8	9	11	9	13	11	11	10	12	8	11	12	10	11	10	9	10	10	12	11	9	14	11	12	12	12	14	13	12	13	13	13	11	14	11	15	13	12
65432.9	P35908	P35908	KRT2	Keratin, type II cytoskeletal 2 epidermal	P35908	K22E_HUMAN	19	14	15	18	2	3	13	12	5	3	6	5	22	2	3	4	10	4	4	1	Filtered	3	2	16	3	1	5	Filtered	2	Filtered	1	1	1	1	16	2	1	3	1	2	Filtered	1	2
42625.5	P36222	P36222	CHI3L1	Chitinase-3-like protein 1	P36222	CH3L1_HUMAN	16	18	16	18	20	19	17	17	19	18	18	19	20	17	19	20	18	18	18	19	20	19	20	18	18	19	19	19	18	19	19	18	18	18	15	14	15	21	19	17	18	19	17
61449.1	P36871	P36871	PGM1	Phosphoglucomutase-1	P36871	PGM1_HUMAN	5	4	2	7	4	9	3	5	6	6	9	7	10	4	6	6	6	6	6	4	9	7	8	5	6	8	3	8	9	4	6	7	7	7	6	7	5	10	8	5	11	10	5
112903.45;112903.45-2	P36888;P36888-2	P36888;P36888-2	FLT3	Receptor-type tyrosine-protein kinase FLT3;Isoform 2 of Receptor-type tyrosine-protein kinase FLT3	P36888;P36888-2	FLT3_HUMAN	Filtered	Filtered	Filtered	Filtered	Filtered	Filtered	Filtered	Filtered	Filtered	Filtered	1	Filtered	1	Filtered	Filtered	Filtered	Filtered	Filtered	1	Filtered	Filtered	Filtered	Filtered	Filtered	Filtered	Filtered	Filtered	Filtered	Filtered	Filtered	Filtered	2	Filtered	Filtered	Filtered	Filtered	Filtered	Filtered	Filtered	Filtered	Filtered	Filtered	Filtered
56806.54;56806.54-2;56806.54-3;56806.54-4;56806.54-5	P36896;P36896-2;P36896-3;P36896-4;P36896-5	P36896;P36896-2;P36896-3;P36896-4;P36896-5	ACVR1B	Activin receptor type-1B;Isoform 2 of Activin receptor type-1B;Isoform 3 of Activin receptor type-1B;Isoform 4 of Activin receptor type-1B;Isoform 5 of Activin receptor type-1B	P36896;P36896-2;P36896-3;P36896-4;P36896-5	ACV1B_HUMAN	1	1	Filtered	Filtered	1	1	1	Filtered	1	1	1	Filtered	Filtered	1	Filtered	1	Filtered	Filtered	Filtered	Filtered	1	1	Filtered	Filtered	Filtered	1	Filtered	1	Filtered	Filtered	1	1	1	1	1	Filtered	Filtered	1	1	Filtered	1	1	Filtered
46312.2	P36955	P36955	SERPINF1	Pigment epithelium-derived factor	P36955	PEDF_HUMAN	21	21	22	22	21	21	21	20	19	21	21	22	21	21	22	22	22	20	21	21	20	20	19	20	20	19	21	20	19	19	21	21	21	19	21	20	18	21	20	20	21	20	20
48755.3	P36957	P36957	DLST	Dihydrolipoyllysine-residue succinyltransferase component of 2-oxoglutarate dehydrogenase complex, mitochondrial	P36957	ODO2_HUMAN	1	1	Filtered	1	1	1	1	1	2	Filtered	2	1	2	Filtered	1	1	1	1	Filtered	Filtered	1	Filtered	1	2	Filtered	1	Filtered	2	2	Filtered	1	2	2	1	1	Filtered	Filtered	2	1	Filtered	2	2	Filtered
30650.73;30650.73-2	P36980;P36980-2	P36980;P36980-2	CFHR2	Complement factor H-related protein 2;Isoform Short of Complement factor H-related protein 2	P36980;P36980-2	FHR2_HUMAN	1	2	1	1	1	1	Filtered	1	1	1	Filtered	1	1	Filtered	1	1	Filtered	Filtered	1	Filtered	1	1	Filtered	1	1	1	1	1	1	1	1	Filtered	1	1	1	1	1	1	1	1	1	2	1
64567.71;64567.71-2	P37173;P37173-2	P37173;P37173-2	TGFBR2	TGF-beta receptor type-2;Isoform 2 of TGF-beta receptor type-2	P37173;P37173-2	TGFR2_HUMAN	1	1	1	1	1	1	1	1	1	1	1	1	1	1	1	1	1	1	1	1	1	1	1	1	1	1	1	1	1	1	1	1	1	1	1	1	1	1	1	1	1	1	1
22313.2	P37235	P37235	HPCAL1	Hippocalcin-like protein 1	P37235	HPCL1_HUMAN	Filtered	1	1	3	1	1	2	1	1	2	2	3	3	1	Filtered	3	2	2	1	1	2	1	1	3	2	3	1	2	2	2	3	2	2	4	2	Filtered	2	3	1	1	3	2	2
37540.1	P37837	P37837	TALDO1	Transaldolase	P37837	TALDO_HUMAN	4	6	5	7	5	7	6	8	7	6	10	9	12	6	5	5	6	8	5	6	5	7	4	8	7	9	3	8	7	3	6	6	7	7	4	3	1	6	8	5	8	9	5
45419.01;45419.01-2	P38571;P38571-2	P38571;P38571-2	LIPA	Lysosomal acid lipase/cholesteryl ester hydrolase;Isoform 2 of Lysosomal acid lipase/cholesteryl ester hydrolase	P38571;P38571-2	LICH_HUMAN	2	3	4	1	2	3	4	1	4	4	3	4	4	4	4	3	3	3	3	3	3	3	4	4	3	4	3	4	4	1	3	3	4	4	3	3	2	3	3	2	4	3	2
73680.5	P38646	P38646	HSPA9	Stress-70 protein, mitochondrial	P38646	GRP75_HUMAN	Filtered	Filtered	Filtered	1	Filtered	Filtered	Filtered	1	1	1	1	1	1	1	1	1	1	1	2	1	1	1	1	1	Filtered	Filtered	1	Filtered	1	Filtered	1	1	1	Filtered	Filtered	Filtered	1	Filtered	Filtered	Filtered	Filtered	1	Filtered
141720	P39059	P39059	COL15A1	Collagen alpha-1(XV) chain	P39059	COFA1_HUMAN	7	9	11	10	7	7	10	10	8	9	10	8	10	10	10	11	9	11	10	9	10	8	7	10	7	9	9	8	9	8	9	10	7	8	10	9	8	11	9	9	10	10	10
178187.66;178187.66-1;178187.66-2	P39060;P39060-1;P39060-2	P39060;P39060-1;P39060-2	COL18A1	Collagen alpha-1(XVIII) chain;Isoform 2 of Collagen alpha-1(XVIII) chain;Isoform 3 of Collagen alpha-1(XVIII) chain	P39060;P39060-1;P39060-2	COIA1_HUMAN	13	15	14	17	15	18	19	16	16	15	18	15	18	15	19	17	17	18	18	18	14	15	14	17	15	17	13	18	16	14	14	17	14	17	15	14	15	19	17	16	21	17	16
38498.5	P40121	P40121	CAPG	Macrophage-capping protein	P40121	CAPG_HUMAN	3	1	1	2	2	2	2	1	1	4	4	3	4	2	3	5	2	2	2	3	3	2	2	5	4	3	1	4	2	2	4	4	5	2	2	2	1	4	3	2	2	2	2
52823.95;52823.95-2	P40123;P40123-2	P40123;P40123-2	CAP2	Adenylyl cyclase-associated protein 2;Isoform 2 of Adenylyl cyclase-associated protein 2	P40123;P40123-2	CAP2_HUMAN	Filtered	Filtered	Filtered	1	1	1	Filtered	1	Filtered	1	1	Filtered	1	1	Filtered	1	1	1	1	Filtered	1	Filtered	Filtered	Filtered	Filtered	1	Filtered	1	Filtered	Filtered	Filtered	1	2	Filtered	Filtered	Filtered	Filtered	Filtered	Filtered	1	2	1	Filtered
103537	P40189	P40189	IL6ST	Interleukin-6 receptor subunit beta	P40189	IL6RB_HUMAN	15	17	16	17	18	20	18	15	19	16	20	18	20	20	15	19	20	17	19	16	20	17	17	19	16	18	16	16	18	12	16	16	17	12	16	16	16	16	14	14	18	18	12
36426.12;36426.12-3	P40925;P40925-3	P40925;P40925-3	MDH1	Malate dehydrogenase, cytoplasmic;Isoform 3 of Malate dehydrogenase, cytoplasmic	P40925;P40925-3	MDHC_HUMAN	9	11	7	8	10	10	9	10	8	10	10	10	11	8	9	10	9	9	9	7	9	8	10	9	10	11	9	10	10	9	10	10	10	11	10	8	7	11	10	8	12	11	9
35503.3	P40926	P40926	MDH2	Malate dehydrogenase, mitochondrial	P40926	MDHM_HUMAN	3	4	4	4	4	4	4	5	5	5	6	4	8	4	4	5	6	5	5	6	4	5	5	5	6	5	2	6	5	3	6	5	6	5	3	1	3	6	5	3	6	6	3
31264.39;31264.39-2;31264.39-3	P41217;P41217-2;P41217-3	P41217;P41217-2;P41217-3	CD200	OX-2 membrane glycoprotein;Isoform 2 of OX-2 membrane glycoprotein;Isoform 3 of OX-2 membrane glycoprotein	P41217;P41217-2;P41217-3	OX2G_HUMAN	2	2	2	2	2	2	2	2	2	2	2	2	2	2	2	2	2	2	2	2	2	2	2	2	2	2	2	2	2	2	2	2	2	2	2	1	2	2	2	2	2	2	2
21028.8	P41222	P41222	PTGDS	Prostaglandin-H2 D-isomerase	P41222	PTGDS_HUMAN	13	12	13	13	13	13	13	12	14	13	14	14	13	13	13	14	14	13	13	14	14	14	13	13	14	14	13	14	14	13	13	14	12	14	14	12	11	14	13	13	15	14	13
19407.95;19407.95-2	P41271;P41271-2	P41271;P41271-2	NBL1	Neuroblastoma suppressor of tumorigenicity 1;Isoform 2 of Neuroblastoma suppressor of tumorigenicity 1	P41271;P41271-2	NBL1_HUMAN	1	1	1	1	1	1	1	1	1	1	1	1	1	1	1	1	1	1	1	1	1	1	1	1	1	1	1	1	1	1	1	1	1	1	1	1	1	1	1	1	1	1	1
98821.08;98821.08-2;98821.08-3	P42262;P42262-2;P42262-3	P42262;P42262-2;P42262-3	GRIA2	Glutamate receptor 2;Isoform Flip of Glutamate receptor 2;Isoform 3 of Glutamate receptor 2	P42262;P42262-2;P42262-3	GRIA2_HUMAN	Filtered	1	1	1	1	4	1	1	1	Filtered	3	3	6	Filtered	Filtered	2	1	1	1	Filtered	3	2	1	2	1	4	1	4	3	Filtered	Filtered	5	3	3	Filtered	Filtered	Filtered	5	Filtered	Filtered	3	3	Filtered
97588.19;97588.19-2	P42658;P42658-2	P42658;P42658-2	DPP6	Dipeptidyl aminopeptidase-like protein 6;Isoform DPPX-S of Dipeptidyl aminopeptidase-like protein 6	P42658;P42658-2	DPP6_HUMAN	11	13	8	11	14	15	17	18	18	15	21	16	21	15	15	19	20	17	16	14	20	17	16	16	12	20	13	18	20	11	8	14	14	16	13	11	6	19	15	5	16	18	9
123743	P42702	P42702	LIFR	Leukemia inhibitory factor receptor	P42702	LIFR_HUMAN	1	Filtered	Filtered	1	Filtered	Filtered	Filtered	Filtered	Filtered	1	1	Filtered	1	2	1	1	2	1	Filtered	Filtered	1	1	1	1	2	2	Filtered	Filtered	1	Filtered	Filtered	Filtered	1	Filtered	Filtered	Filtered	Filtered	Filtered	Filtered	Filtered	Filtered	1	Filtered
55799.8	P42785	P42785	PRCP	Lysosomal Pro-X carboxypeptidase	P42785	PCP_HUMAN	8	12	11	12	11	13	14	13	12	12	14	13	14	13	13	12	13	13	12	11	13	11	13	13	13	13	12	12	13	12	13	14	14	13	12	10	10	11	12	10	12	10	14
20913	P42857	P42857	NSG1	Neuronal vesicle trafficking-associated protein 1	P42857	NSG1_HUMAN	4	3	1	4	3	5	2	4	2	2	3	1	5	2	2	3	3	2	2	3	3	3	2	2	2	3	3	4	3	1	1	3	5	2	2	2	1	4	2	2	4	4	2
62104.23;62104.23-3	P43004;P43004-3	P43004;P43004-3	SLC1A2	Excitatory amino acid transporter 2;Isoform 3 of Excitatory amino acid transporter 2	P43004;P43004-3	EAA2_HUMAN	Filtered	Filtered	Filtered	2	1	2	1	2	2	1	2	2	1	1	Filtered	1	1	Filtered	2	1	1	1	Filtered	1	1	2	Filtered	2	2	Filtered	2	2	2	2	1	Filtered	2	Filtered	Filtered	Filtered	1	2	Filtered
71607.4	P43121	P43121	MCAM	Cell surface glycoprotein MUC18	P43121	MUC18_HUMAN	14	15	13	15	16	18	16	15	15	14	15	15	16	16	13	16	13	16	14	13	13	14	14	14	14	15	10	13	14	10	9	15	14	9	12	10	11	15	13	13	16	16	13
158457	P43146	P43146	DCC	Netrin receptor DCC	P43146	DCC_HUMAN	15	16	9	16	16	26	19	17	20	14	25	20	27	16	12	19	17	17	10	12	15	9	16	17	12	18	12	21	25	8	11	18	18	17	14	7	4	23	11	6	21	19	8
35957.6	P43234	P43234	CTSO	Cathepsin O	P43234	CATO_HUMAN	4	4	4	4	3	4	5	4	4	4	6	5	5	6	3	4	5	3	2	3	4	2	6	3	2	6	3	4	5	3	3	3	3	3	2	2	3	6	3	2	7	4	2
61132.91;61132.91-2;61132.91-3;61132.91-4	P43251;P43251-2;P43251-3;P43251-4	P43251;P43251-2;P43251-3;P43251-4	BTD	Biotinidase;Isoform 2 of Biotinidase;Isoform 3 of Biotinidase;Isoform 4 of Biotinidase	P43251;P43251-2;P43251-3;P43251-4	BTD_HUMAN	7	7	8	7	8	10	8	8	8	8	8	8	9	8	8	8	8	9	9	9	9	8	8	8	6	8	7	8	8	8	7	8	7	7	7	7	7	8	6	6	8	8	7
69069.1	P43652	P43652	AFM	Afamin	P43652	AFAM_HUMAN	19	22	19	20	18	20	21	23	23	23	22	24	21	22	23	25	23	21	24	24	22	24	22	26	22	21	22	23	23	26	25	23	24	24	24	25	23	23	23	26	24	25	25
22763.3	P45877	P45877	PPIC	Peptidyl-prolyl cis-trans isomerase C	P45877	PPIC_HUMAN	2	3	3	2	3	3	3	3	3	2	3	3	3	3	3	3	3	3	3	3	3	3	3	3	3	3	3	3	3	3	3	3	2	3	3	1	1	3	2	2	3	2	2
82594.3	P46459	P46459	NSF	Vesicle-fusing ATPase	P46459	NSF_HUMAN	2	1	1	2	3	4	3	3	3	2	3	2	4	4	1	2	2	2	2	1	4	2	2	2	2	2	1	2	2	2	1	2	2	2	3	1	2	3	3	1	3	4	2
47041.6	P47972	P47972	NPTX2	Neuronal pentraxin-2	P47972	NPTX2_HUMAN	10	8	5	10	10	12	11	8	10	10	11	9	11	9	5	11	12	8	9	7	12	7	11	8	9	11	7	12	12	6	9	11	12	11	9	5	6	12	10	4	11	12	7
100870.96;100870.96-2	P48058;P48058-2	P48058;P48058-2	GRIA4	Glutamate receptor 4;Isoform 2 of Glutamate receptor 4	P48058;P48058-2	GRIA4_HUMAN	8	11	9	13	9	12	12	12	12	10	13	12	13	13	10	13	13	13	11	12	11	12	11	12	11	13	8	13	13	8	9	13	13	10	8	9	10	14	9	7	13	13	7
10665.84;10665.84-2;10665.84-3;10665.84-4;10665.84-5;10665.84-6	P48061;P48061-2;P48061-3;P48061-4;P48061-5;P48061-6	P48061;P48061-2;P48061-3;P48061-4;P48061-5;P48061-6	CXCL12	Stromal cell-derived factor 1;Isoform Alpha of Stromal cell-derived factor 1;Isoform Gamma of Stromal cell-derived factor 1;Isoform Delta of Stromal cell-derived factor 1;Isoform Epsilon of Stromal cell-derived factor 1;Isoform Theta of Stromal cell-derived factor 1	P48061;P48061-2;P48061-3;P48061-4;P48061-5;P48061-6	SDF1_HUMAN	1	1	1	1	1	1	1	2	2	2	2	2	2	1	2	2	1	1	1	2	1	2	2	2	1	2	1	2	2	1	1	2	2	1	1	2	1	1	2	1	1	2	1
80699.5	P48147	P48147	PREP	Prolyl endopeptidase	P48147	PPCE_HUMAN	3	2	2	6	3	5	7	5	2	4	5	5	6	2	2	7	6	5	3	2	5	5	3	4	6	6	2	7	8	3	3	7	4	6	3	3	2	8	5	1	8	5	Filtered
64149.6	P48163	P48163	ME1	NADP-dependent malic enzyme	P48163	MAOX_HUMAN	2	1	Filtered	1	Filtered	1	1	1	3	1	2	2	2	1	Filtered	2	1	1	1	Filtered	2	Filtered	1	1	1	2	1	1	2	Filtered	1	1	1	2	Filtered	Filtered	Filtered	1	1	Filtered	1	3	Filtered
6791.41	P48539	P48539	PCP4	Calmodulin regulator protein PCP4	P48539	PCP4_HUMAN	Filtered	1	Filtered	Filtered	Filtered	2	Filtered	1	1	2	2	2	2	1	2	2	1	1	2	2	1	1	2	2	2	2	Filtered	2	2	Filtered	1	2	2	1	2	2	1	2	2	2	2	1	Filtered
52384.8	P48637	P48637	GSS	Glutathione synthetase	P48637	GSHB_HUMAN	4	1	1	4	3	7	3	4	5	1	8	5	7	4	4	5	7	7	6	4	4	3	3	4	6	8	4	6	9	1	4	8	6	7	4	2	2	6	4	4	8	8	2
60024.9	P48668	P48668	KRT6C	Keratin, type II cytoskeletal 6C	P48668	K2C6C_HUMAN	7	5	16	7	2	4	6	10	1	2	4	4	11	1	4	4	6	10	3	Filtered	1	1	3	15	2	Filtered	2	Filtered	2	Filtered	1	Filtered	1	Filtered	8	2	1	Filtered	1	Filtered	Filtered	2	Filtered
51927.4	P48723	P48723	HSPA13	Heat shock 70 kDa protein 13	P48723	HSP13_HUMAN	5	6	7	7	7	9	9	9	6	7	11	8	9	7	6	11	9	9	8	7	7	5	9	9	7	9	9	10	7	5	9	11	11	7	9	10	5	12	11	5	12	10	6
79246.7	P48740	P48740	MASP1	Mannan-binding lectin serine protease 1	P48740	MASP1_HUMAN	4	3	3	4	3	3	4	3	4	4	4	4	4	4	4	5	4	5	3	3	4	3	4	3	3	4	4	4	3	4	4	4	3	3	3	3	3	3	4	3	4	4	3
81860.31;68917.81	P48740-2;P48740-4	P48740-2;P48740-4	MASP1	Isoform 2 of Mannan-binding lectin serine protease 1;Isoform 4 of Mannan-binding lectin serine protease 1	P48740-2;P48740-4	MASP1_HUMAN	3	4	3	3	5	5	4	3	4	3	3	3	5	4	5	3	6	4	4	5	2	4	3	3	3	4	4	4	3	3	4	4	4	3	5	4	4	5	3	4	4	2	2
43639.8	P48740-3	P48740-3	MASP1	Isoform 3 of Mannan-binding lectin serine protease 1	P48740-3	MASP1_HUMAN	1	1	1	1	1	1	1	1	1	Filtered	1	1	1	1	1	1	1	1	1	1	1	1	1	1	1	1	1	1	1	1	1	1	1	Filtered	1	1	1	1	1	1	1	Filtered	1
39162.2	P48745	P48745	CCN3	CCN family member 3	P48745	CCN3_HUMAN	1	1	2	1	Filtered	2	2	2	2	2	2	2	2	2	2	2	2	2	2	2	2	2	2	2	2	2	2	2	2	1	2	2	2	1	2	2	2	2	2	1	2	2	2
19528.8	P49006	P49006	MARCKSL1	MARCKS-related protein	P49006	MRP_HUMAN	1	1	Filtered	Filtered	Filtered	1	1	1	1	Filtered	1	Filtered	2	Filtered	1	1	1	Filtered	1	1	1	1	Filtered	Filtered	Filtered	1	Filtered	1	1	1	1	1	Filtered	1	Filtered	1	1	1	1	1	1	2	1
57548.9	P49257	P49257	LMAN1	Protein ERGIC-53	P49257	LMAN1_HUMAN	2	6	4	6	4	5	5	7	7	7	10	9	7	8	6	9	7	7	6	5	6	8	6	8	5	8	4	8	8	5	7	5	5	6	4	4	4	8	5	3	7	8	4
76256.84;76256.84-2	P49418;P49418-2	P49418;P49418-2	AMPH	Amphiphysin;Isoform 2 of Amphiphysin	P49418;P49418-2	AMPH_HUMAN	1	1	1	2	2	1	1	1	2	1	2	2	2	1	1	2	2	2	2	1	2	2	1	1	Filtered	1	Filtered	2	1	Filtered	1	1	2	1	Filtered	1	Filtered	2	2	1	2	2	1
106810.44;106810.44-2	P49588;P49588-2	P49588;P49588-2	AARS	Alanine--tRNA ligase, cytoplasmic;Isoform 2 of Alanine--tRNA ligase, cytoplasmic	P49588;P49588-2	SYAC_HUMAN	1	1	Filtered	1	Filtered	1	1	1	1	Filtered	Filtered	Filtered	1	1	Filtered	2	Filtered	Filtered	1	1	1	1	1	1	2	1	Filtered	3	1	Filtered	1	1	1	1	1	Filtered	Filtered	1	1	Filtered	1	1	Filtered
130539	P49641	P49641	MAN2A2	Alpha-mannosidase 2x	P49641	MA2A2_HUMAN	28	25	21	32	28	32	29	35	33	30	37	33	35	26	33	35	31	28	30	26	34	30	31	30	32	36	32	36	38	33	35	36	36	33	35	29	27	38	33	24	31	36	30
82860.5	P49747	P49747	COMP	Cartilage oligomeric matrix protein	P49747	COMP_HUMAN	2	3	3	4	3	2	4	3	3	3	4	2	2	3	5	2	2	3	3	3	2	2	1	2	3	4	2	4	2	2	2	3	3	2	2	3	3	2	3	3	2	1	3
43173.6	P49908	P49908	SELENOP	Selenoprotein P	P49908	SEPP1_HUMAN	6	7	8	9	8	9	8	8	7	8	7	7	7	9	8	8	8	8	9	7	8	6	7	7	8	9	7	9	8	7	7	8	7	9	9	7	6	8	9	8	8	9	7
8532.82	P50238	P50238	CRIP1	Cysteine-rich protein 1	P50238	CRIP1_HUMAN	Filtered	Filtered	2	1	Filtered	1	2	Filtered	2	2	2	2	1	1	2	2	2	2	2	2	Filtered	1	1	2	2	1	2	1	2	1	2	2	2	1	2	1	1	2	2	2	Filtered	2	2
65893.9	P50281	P50281	MMP14	Matrix metalloproteinase-14	P50281	MMP14_HUMAN	1	1	1	1	1	1	1	2	1	1	1	2	2	1	1	2	2	2	2	2	1	1	1	1	1	1	1	1	1	1	2	2	2	1	1	1	1	1	1	1	1	1	1
50663.2	P50395	P50395	GDI2	Rab GDP dissociation inhibitor beta	P50395	GDIB_HUMAN	4	4	4	5	4	5	6	5	4	4	7	5	4	3	5	6	5	7	5	4	3	6	4	4	5	4	3	5	5	3	4	5	5	5	4	4	2	4	8	4	6	6	4
41331.7	P50502	P50502	ST13	Hsc70-interacting protein	P50502	F10A1_HUMAN	Filtered	2	1	1	2	2	1	Filtered	1	1	1	1	1	1	1	1	1	Filtered	1	1	1	1	1	1	1	1	Filtered	1	1	1	Filtered	1	2	2	1	Filtered	1	1	2	Filtered	1	1	Filtered
67404.8	P50895	P50895	BCAM	Basal cell adhesion molecule	P50895	BCAM_HUMAN	1	3	3	3	3	3	4	2	3	2	4	4	4	2	3	5	3	3	3	3	2	2	2	3	3	2	3	4	4	1	3	4	5	4	3	2	1	4	4	2	3	3	2
34193.5	P50897	P50897	PPT1	Palmitoyl-protein thioesterase 1	P50897	PPT1_HUMAN	3	3	2	3	1	3	3	4	3	3	3	3	3	3	3	3	3	3	3	4	3	3	3	3	3	3	3	3	3	3	3	3	3	3	3	3	3	3	3	3	3	3	2
112265	P50993	P50993	ATP1A2	Sodium/potassium-transporting ATPase subunit alpha-2	P50993	AT1A2_HUMAN	2	3	1	3	2	4	2	1	3	1	4	2	3	2	2	3	1	3	2	2	4	3	4	2	2	2	2	2	4	2	2	2	3	3	2	3	Filtered	3	3	2	3	3	2
31209.54;31209.54-2;31209.54-3	P51674;P51674-2;P51674-3	P51674;P51674-2;P51674-3	GPM6A	Neuronal membrane glycoprotein M6-a;Isoform 2 of Neuronal membrane glycoprotein M6-a;Isoform 3 of Neuronal membrane glycoprotein M6-a	P51674;P51674-2;P51674-3	GPM6A_HUMAN	1	2	2	1	2	2	2	1	1	1	2	1	1	Filtered	Filtered	2	1	Filtered	Filtered	Filtered	Filtered	Filtered	Filtered	Filtered	Filtered	Filtered	2	Filtered	Filtered	Filtered	1	Filtered	Filtered	1	Filtered	Filtered	Filtered	1	1	Filtered	1	1	1
56695.4	P51688	P51688	SGSH	N-sulphoglucosamine sulphohydrolase	P51688	SPHM_HUMAN	Filtered	Filtered	Filtered	1	2	1	1	2	1	2	4	1	2	2	3	1	1	Filtered	Filtered	1	2	Filtered	Filtered	2	2	1	1	Filtered	3	Filtered	1	3	Filtered	1	Filtered	2	Filtered	1	3	1	2	4	Filtered
72176.4	P51693	P51693	APLP1	Amyloid-like protein 1	P51693	APLP1_HUMAN	21	22	23	23	23	24	25	24	24	24	26	24	25	25	26	26	24	23	25	22	23	24	24	24	24	23	24	24	24	21	22	24	22	23	23	22	20	23	23	21	23	23	20
72247.5	P51693-2	P51693-2	APLP1	Isoform 2 of Amyloid-like protein 1	P51693-2	APLP1_HUMAN	1	1	1	1	1	1	1	1	1	1	1	1	1	1	1	1	1	1	1	1	1	1	1	1	1	1	1	1	1	1	1	1	1	1	1	1	1	1	1	1	1	1	1
75446	P51801	P51801	CLCNKB	Chloride channel protein ClC-Kb	P51801	CLCKB_HUMAN	1	1	1	1	1	1	1	1	1	1	1	1	1	1	1	1	1	1	1	1	1	1	1	1	1	1	1	1	1	1	1	1	1	1	1	1	1	1	1	1	1	1	1
38429	P51884	P51884	LUM	Lumican	P51884	LUM_HUMAN	9	8	7	8	8	9	8	10	10	8	10	10	10	9	10	9	10	10	9	10	10	9	10	10	10	9	10	10	10	10	10	10	9	10	9	9	8	9	8	10	10	10	10
43809.9	P51888	P51888	PRELP	Prolargin	P51888	PRELP_HUMAN	12	13	12	13	11	12	12	13	12	14	13	11	12	12	14	13	11	12	12	11	11	12	12	12	11	14	12	11	12	12	11	13	13	13	13	12	13	14	12	13	13	13	11
23207.1	P52565	P52565	ARHGDIA	Rho GDP-dissociation inhibitor 1	P52565	GDIR1_HUMAN	Filtered	Filtered	Filtered	Filtered	Filtered	1	1	1	1	2	2	2	2	1	2	2	2	Filtered	2	1	1	1	Filtered	2	2	2	1	2	1	1	2	2	2	2	2	1	1	1	1	2	1	2	1
22988	P52566	P52566	ARHGDIB	Rho GDP-dissociation inhibitor 2	P52566	GDIR2_HUMAN	Filtered	1	Filtered	3	2	1	2	2	1	1	2	Filtered	1	Filtered	1	3	2	2	1	1	3	Filtered	1	2	2	Filtered	Filtered	2	Filtered	Filtered	1	Filtered	2	1	Filtered	Filtered	1	1	1	1	1	3	1
14493.7	P52758	P52758	RIDA	2-iminobutanoate/2-iminopropanoate deaminase	P52758	RIDA_HUMAN	2	Filtered	Filtered	1	2	2	2	1	Filtered	1	2	Filtered	3	Filtered	1	3	2	2	1	Filtered	Filtered	Filtered	1	Filtered	Filtered	Filtered	Filtered	1	2	Filtered	Filtered	1	1	2	Filtered	Filtered	Filtered	2	Filtered	Filtered	2	1	Filtered
26350.2	P52797	P52797	EFNA3	Ephrin-A3	P52797	EFNA3_HUMAN	1	Filtered	Filtered	Filtered	1	1	1	Filtered	1	Filtered	1	1	1	Filtered	1	1	Filtered	Filtered	1	1	Filtered	Filtered	1	Filtered	1	1	1	1	1	Filtered	Filtered	1	1	1	1	Filtered	Filtered	1	1	Filtered	1	1	Filtered
23575	P52797-2	P52797-2	EFNA3	Isoform 2 of Ephrin-A3	P52797-2	EFNA3_HUMAN	1	1	1	1	1	2	1	1	1	1	1	1	1	1	1	1	1	1	1	1	1	1	1	1	1	1	1	1	1	1	1	1	1	1	1	1	1	1	1	1	1	1	1
36923.2	P52799	P52799	EFNB2	Ephrin-B2	P52799	EFNB2_HUMAN	1	2	1	2	2	2	2	2	3	2	3	2	3	3	3	3	3	2	3	2	3	3	2	3	3	2	2	3	2	1	2	1	1	1	1	1	1	1	1	1	3	3	1
26297	P52803	P52803	EFNA5	Ephrin-A5	P52803	EFNA5_HUMAN	2	2	1	3	3	3	3	2	2	1	2	2	2	2	2	2	2	2	2	1	2	2	2	2	2	2	2	2	2	2	2	2	2	2	3	2	2	3	3	3	3	3	2
100868	P52848	P52848	NDST1	Bifunctional heparan sulfate N-deacetylase/N-sulfotransferase 1	P52848	NDST1_HUMAN	6	7	2	6	5	8	6	7	7	7	9	7	11	6	7	7	8	5	6	4	7	4	7	9	5	9	2	8	9	3	7	10	8	9	6	6	3	8	5	6	11	9	2
56878.6	P53041	P53041	PPP5C	Serine/threonine-protein phosphatase 5	P53041	PPP5_HUMAN	1	2	2	2	2	4	2	2	2	2	3	2	3	2	2	3	2	2	2	2	2	3	1	3	3	3	1	4	3	1	2	2	2	2	3	2	1	4	3	1	2	4	2
51853.8	P53634	P53634	CTSC	Dipeptidyl peptidase 1	P53634	CATC_HUMAN	5	7	6	5	6	5	7	5	4	7	8	8	6	6	8	7	8	6	6	9	6	4	5	9	7	7	6	6	8	3	6	9	8	4	6	7	3	5	7	6	8	6	6
27630.28;27630.28-2;27630.28-3	P54108;P54108-2;P54108-3	P54108;P54108-2;P54108-3	CRISP3	Cysteine-rich secretory protein 3;Isoform 2 of Cysteine-rich secretory protein 3;Isoform 3 of Cysteine-rich secretory protein 3	P54108;P54108-2;P54108-3	CRIS3_HUMAN	1	1	Filtered	1	Filtered	Filtered	Filtered	1	1	1	1	1	1	1	1	1	1	1	1	1	1	1	1	1	1	1	1	1	1	1	1	1	1	1	1	1	1	1	1	1	1	1	1
86922.7	P54253	P54253	ATXN1	Ataxin-1	P54253	ATX1_HUMAN	1	1	1	1	1	1	1	1	1	1	1	1	1	1	1	1	1	1	1	1	1	1	1	1	1	1	1	1	1	1	1	1	1	1	1	1	1	1	1	1	1	1	1
123183.4;122628.8	P54289-2;P54289-3	P54289-2;P54289-3	CACNA2D1	Isoform 2 of Voltage-dependent calcium channel subunit alpha-2/delta-1;Isoform 3 of Voltage-dependent calcium channel subunit alpha-2/delta-1	P54289-2;P54289-3	CA2D1_HUMAN	24	21	19	25	26	30	28	28	30	27	32	30	31	26	24	29	28	29	29	25	31	28	28	24	28	31	22	32	31	26	27	31	29	29	24	17	16	31	29	17	31	33	20
43171.2	P54727	P54727	RAD23B	UV excision repair protein RAD23 homolog B	P54727	RD23B_HUMAN	1	1	1	1	1	2	2	1	2	2	3	2	3	2	2	1	2	Filtered	1	Filtered	2	Filtered	1	2	1	2	Filtered	3	1	1	1	4	1	1	1	1	Filtered	3	2	Filtered	2	4	1
114803.25;114803.25-2	P54756;P54756-2	P54756;P54756-2	EPHA5	Ephrin type-A receptor 5;Isoform 2 of Ephrin type-A receptor 5	P54756;P54756-2	EPHA5_HUMAN	1	1	2	2	1	1	1	2	1	2	2	1	2	1	1	2	2	1	2	1	2	2	1	2	1	2	1	2	2	1	1	1	1	2	1	Filtered	1	2	1	1	2	2	1
109860	P54764	P54764	EPHA4	Ephrin type-A receptor 4	P54764	EPHA4_HUMAN	6	6	3	6	6	9	7	6	6	4	7	7	6	7	7	7	7	7	7	7	7	7	7	7	7	7	4	7	7	5	6	6	7	7	6	4	1	8	7	5	7	9	4
82265.7	P54802	P54802	NAGLU	Alpha-N-acetylglucosaminidase	P54802	ANAG_HUMAN	7	6	5	7	5	9	9	10	10	8	11	10	12	10	8	9	8	8	8	8	10	10	6	11	6	9	8	8	7	6	9	10	8	6	12	9	6	9	9	8	9	9	9
77063.5	P54803	P54803	GALC	Galactocerebrosidase	P54803	GALC_HUMAN	1	Filtered	2	4	4	6	3	4	6	4	6	4	6	5	2	4	5	2	5	1	3	1	5	3	2	6	3	5	5	1	5	5	5	5	5	3	Filtered	6	6	3	5	5	Filtered
16703.3	P55008	P55008	AIF1	Allograft inflammatory factor 1	P55008	AIF1_HUMAN	Filtered	1	1	1	1	1	1	1	Filtered	Filtered	Filtered	1	1	Filtered	1	1	1	1	Filtered	1	Filtered	1	1	1	1	1	Filtered	1	1	1	Filtered	Filtered	1	1	Filtered	Filtered	1	1	Filtered	1	1	1	1
131447.11;131447.11-3	P55011;P55011-3	P55011;P55011-3	SLC12A2	Solute carrier family 12 member 2;Isoform 2 of Solute carrier family 12 member 2	P55011;P55011-3	S12A2_HUMAN	Filtered	1	Filtered	Filtered	Filtered	2	1	Filtered	Filtered	Filtered	2	Filtered	1	1	Filtered	2	1	1	1	Filtered	1	1	Filtered	1	1	1	Filtered	2	1	Filtered	1	1	1	1	Filtered	Filtered	Filtered	2	1	Filtered	2	1	Filtered
14553	P55056	P55056	APOC4	Apolipoprotein C-IV	P55056	APOC4_HUMAN	1	1	1	2	Filtered	1	Filtered	1	2	Filtered	Filtered	2	1	Filtered	Filtered	Filtered	Filtered	1	Filtered	1	2	1	1	1	2	Filtered	2	Filtered	Filtered	Filtered	Filtered	1	1	Filtered	2	1	Filtered	1	Filtered	2	Filtered	3	2
54739.4	P55058	P55058	PLTP	Phospholipid transfer protein	P55058	PLTP_HUMAN	12	15	14	16	16	16	14	13	13	15	15	16	17	14	13	17	14	14	17	14	16	13	14	16	15	17	15	15	18	16	14	15	17	17	16	14	14	16	14	12	17	14	15
28648.23;28648.23-2	P55083;P55083-2	P55083;P55083-2	MFAP4	Microfibril-associated glycoprotein 4;Isoform 2 of Microfibril-associated glycoprotein 4	P55083;P55083-2	MFAP4_HUMAN	2	3	2	2	2	3	2	2	2	2	2	2	2	2	3	4	4	4	4	4	3	2	2	2	2	2	2	2	3	2	3	3	3	2	3	2	2	4	3	2	2	3	2
34829.68;34829.68-2	P55087;P55087-2	P55087;P55087-2	AQP4	Aquaporin-4;Isoform 1 of Aquaporin-4	P55087;P55087-2	AQP4_HUMAN	1	1	1	1	1	1	1	1	1	1	1	1	2	1	1	1	2	2	1	1	1	1	1	1	1	1	1	1	2	1	1	1	2	2	1	1	2	1	1	1	1	1	1
20700.1	P55145	P55145	MANF	Mesencephalic astrocyte-derived neurotrophic factor	P55145	MANF_HUMAN	Filtered	Filtered	Filtered	Filtered	Filtered	Filtered	Filtered	Filtered	Filtered	Filtered	1	1	1	1	1	1	1	Filtered	1	Filtered	1	1	1	1	Filtered	1	Filtered	Filtered	Filtered	Filtered	Filtered	Filtered	1	Filtered	1	Filtered	Filtered	2	Filtered	Filtered	2	2	Filtered
195981	P55268	P55268	LAMB2	Laminin subunit beta-2	P55268	LAMB2_HUMAN	11	13	12	17	11	21	20	19	16	18	20	19	16	16	19	20	15	15	19	16	15	20	13	15	18	16	15	22	20	12	13	21	12	15	17	12	7	22	15	7	21	25	13
100281	P55283	P55283	CDH4	Cadherin-4	P55283	CADH4_HUMAN	3	5	3	4	5	5	4	5	6	4	5	5	6	4	4	4	6	5	5	4	4	4	4	5	4	5	4	5	4	4	4	4	5	4	3	3	2	5	4	3	5	6	3
88308.64;88308.64-2	P55285;P55285-2	P55285;P55285-2	CDH6	Cadherin-6;Isoform 2 of Cadherin-6	P55285;P55285-2	CADH6_HUMAN	8	11	10	11	11	10	11	10	10	10	11	9	9	10	9	12	10	9	9	9	10	11	9	10	8	10	10	10	10	9	9	11	10	8	11	11	8	12	10	8	13	12	9
88253.3	P55286	P55286	CDH8	Cadherin-8	P55286	CADH8_HUMAN	6	6	4	4	5	8	6	4	5	7	6	5	8	4	5	7	7	4	5	4	6	6	5	5	4	5	2	4	6	4	4	5	7	4	5	3	2	7	4	2	6	6	1
87965.33;87965.33-2	P55287;P55287-2	P55287;P55287-2	CDH11	Cadherin-11;Isoform 2 of Cadherin-11	P55287;P55287-2	CAD11_HUMAN	11	12	11	13	13	14	14	11	13	11	15	12	13	10	12	12	11	11	14	9	10	13	11	11	9	14	12	14	14	11	13	13	14	13	14	10	7	13	11	8	11	12	11
78286.85;78286.85-4	P55290;P55290-4	P55290;P55290-4	CDH13	Cadherin-13;Isoform 4 of Cadherin-13	P55290;P55290-4	CAD13_HUMAN	12	12	11	13	14	15	13	13	14	14	14	13	14	15	12	15	15	13	12	13	13	12	12	14	13	13	12	14	13	11	12	14	12	14	13	11	11	14	13	11	13	14	13
88915.9	P55291	P55291	CDH15	Cadherin-15	P55291	CAD15_HUMAN	11	12	7	13	10	12	11	13	14	9	14	13	16	7	7	14	15	10	8	11	12	11	8	14	13	15	5	16	15	8	10	14	13	11	12	9	9	11	15	12	14	15	13
103276	P55786	P55786	NPEPPS	Puromycin-sensitive aminopeptidase	P55786	PSA_HUMAN	7	7	3	7	10	13	12	13	16	11	16	12	20	11	10	15	15	12	11	12	12	10	11	9	9	15	4	16	13	5	8	10	13	10	8	4	6	14	12	4	17	12	3
39743.3	P55899	P55899	FCGRT	IgG receptor FcRn large subunit p51	P55899	FCGRN_HUMAN	1	1	1	1	1	1	1	Filtered	Filtered	Filtered	1	1	1	1	1	1	1	1	1	1	1	1	1	Filtered	1	1	1	1	1	1	1	1	1	Filtered	1	1	1	Filtered	1	1	1	1	1
21994.69;21994.69-2	P55957;P55957-2	P55957;P55957-2	BID	BH3-interacting domain death agonist;Isoform 2 of BH3-interacting domain death agonist	P55957;P55957-2	BID_HUMAN	1	Filtered	Filtered	1	Filtered	Filtered	Filtered	2	1	2	3	2	2	1	1	3	2	2	2	1	Filtered	2	1	1	1	1	Filtered	1	3	2	1	2	1	2	Filtered	Filtered	Filtered	2	1	1	2	2	Filtered
50838.2	P56159-2	P56159-2	GFRA1	Isoform 2 of GDNF family receptor alpha-1	P56159-2	GFRA1_HUMAN	1	1	1	1	1	1	2	2	1	1	2	1	1	1	1	1	1	1	1	1	2	1	1	1	2	1	1	2	2	2	1	1	1	1	1	1	1	1	1	1	1	2	2
39051.74;39051.74-2	P56705;P56705-2	P56705;P56705-2	WNT4	Protein Wnt-4;Isoform 2 of Protein Wnt-4	P56705;P56705-2	WNT4_HUMAN	1	Filtered	Filtered	Filtered	Filtered	1	1	Filtered	1	Filtered	1	Filtered	1	Filtered	1	1	Filtered	Filtered	1	1	Filtered	Filtered	Filtered	Filtered	Filtered	Filtered	Filtered	Filtered	Filtered	1	1	1	1	1	Filtered	Filtered	1	2	1	Filtered	1	1	Filtered
55763.78;55763.78-2	P56817;P56817-2	P56817;P56817-2	BACE1	Beta-secretase 1;Isoform B of Beta-secretase 1	P56817;P56817-2	BACE1_HUMAN	Filtered	1	2	4	2	2	1	2	2	2	2	2	3	1	1	4	4	3	1	2	2	1	Filtered	2	2	4	1	3	3	1	3	2	3	3	Filtered	Filtered	1	4	1	1	3	3	1
33206.88;33206.88-3	P57087;P57087-3	P57087;P57087-3	JAM2	Junctional adhesion molecule B;Isoform 3 of Junctional adhesion molecule B	P57087;P57087-3	JAM2_HUMAN	Filtered	1	Filtered	2	Filtered	1	1	2	Filtered	1	3	2	3	2	1	3	2	2	3	Filtered	Filtered	1	1	1	Filtered	1	1	Filtered	1	1	Filtered	1	2	Filtered	1	Filtered	1	2	2	1	2	2	1
83166.4	P58215	P58215	LOXL3	Lysyl oxidase homolog 3	P58215	LOXL3_HUMAN	3	2	1	2	1	1	1	1	Filtered	2	1	1	2	1	1	2	2	2	2	1	2	2	2	1	2	1	1	2	2	Filtered	2	2	3	1	2	1	Filtered	2	2	1	2	1	3
50423.6	P58400	P58400	NRXN1	Neurexin-1-beta	P58400	NRX1B_HUMAN	1	1	1	1	1	1	1	1	1	Filtered	1	1	1	1	1	1	1	1	1	1	1	1	1	1	1	1	1	1	1	1	1	1	1	1	1	1	1	1	1	1	1	1	1
70927.1	P58401	P58401	NRXN2	Neurexin-2-beta	P58401	NRX2B_HUMAN	2	3	3	2	3	2	2	3	3	1	3	3	3	3	2	2	2	2	2	2	2	3	3	2	2	2	2	3	2	2	2	1	2	3	2	1	2	2	1	1	3	2	1
31082.3	P58417	P58417	NXPH1	Neurexophilin-1	P58417	NXPH1_HUMAN	2	2	2	2	2	2	2	2	2	2	2	2	2	2	1	2	1	1	1	1	1	1	1	1	1	1	1	1	2	2	2	2	1	2	2	2	2	2	2	2	2	2	2
30790.99;30790.99-1	P60174;P60174-1	P60174;P60174-1	TPI1	Triosephosphate isomerase;Isoform 2 of Triosephosphate isomerase	P60174;P60174-1	TPIS_HUMAN	12	12	12	12	14	16	14	14	14	10	15	14	9	12	11	16	13	14	13	13	14	12	15	13	13	15	11	14	15	12	16	16	14	14	13	11	10	15	12	11	14	14	10
13666.8	P60520	P60520	GABARAPL2	Gamma-aminobutyric acid receptor-associated protein-like 2	P60520	GBRL2_HUMAN	1	1	1	1	1	1	1	1	1	1	1	1	2	1	1	1	1	1	1	1	1	1	1	1	1	1	1	1	3	1	1	1	1	1	1	Filtered	Filtered	2	Filtered	Filtered	1	1	1
16930.05;16930.05-2	P60660;P60660-2	P60660;P60660-2	MYL6	Myosin light polypeptide 6;Isoform Smooth muscle of Myosin light polypeptide 6	P60660;P60660-2	MYL6_HUMAN	Filtered	Filtered	Filtered	Filtered	Filtered	Filtered	1	Filtered	Filtered	1	2	2	1	1	2	1	1	1	1	1	1	1	Filtered	1	1	1	1	1	1	1	1	Filtered	Filtered	Filtered	Filtered	Filtered	Filtered	2	1	Filtered	1	Filtered	1
41736.73;41792.84	P60709;P63261	P60709;P63261	ACTB;ACTG1	Actin, cytoplasmic 1;Actin, cytoplasmic 2	P60709;P63261	ACTB_HUMAN;ACTG_HUMAN	14	13	12	14	12	15	13	14	16	15	16	16	16	15	16	16	16	16	16	16	16	16	16	16	16	16	15	15	16	16	15	16	16	15	14	13	13	15	16	15	14	15	14
27399.5	P60900	P60900	PSMA6	Proteasome subunit alpha type-6	P60900	PSA6_HUMAN	Filtered	1	Filtered	1	1	1	1	Filtered	Filtered	Filtered	1	Filtered	1	Filtered	Filtered	1	Filtered	Filtered	Filtered	Filtered	Filtered	Filtered	Filtered	Filtered	1	1	Filtered	Filtered	1	Filtered	Filtered	1	1	1	Filtered	Filtered	Filtered	1	Filtered	Filtered	1	1	1
16713.2	P60983	P60983	GMFB	Glia maturation factor beta	P60983	GMFB_HUMAN	1	2	Filtered	1	4	3	Filtered	2	2	2	3	3	4	3	2	3	4	4	2	Filtered	2	1	2	3	2	3	3	4	4	2	2	4	4	4	3	2	2	4	3	2	4	4	Filtered
17137.8	P61088	P61088	UBE2N	Ubiquitin-conjugating enzyme E2 N	P61088	UBE2N_HUMAN	1	3	1	1	3	3	1	2	1	1	4	2	2	1	1	1	1	1	Filtered	1	2	1	1	3	2	2	Filtered	1	2	1	2	1	1	Filtered	Filtered	Filtered	Filtered	2	1	1	2	2	1
33244.68;33244.68-2	P61266;P61266-2	P61266;P61266-2	STX1B	Syntaxin-1B;Isoform 2 of Syntaxin-1B	P61266;P61266-2	STX1B_HUMAN	1	Filtered	Filtered	Filtered	1	Filtered	Filtered	Filtered	Filtered	Filtered	1	1	1	Filtered	1	1	Filtered	Filtered	2	Filtered	1	Filtered	Filtered	1	Filtered	2	Filtered	Filtered	1	Filtered	1	1	1	Filtered	1	Filtered	Filtered	Filtered	Filtered	Filtered	Filtered	Filtered	Filtered
12735.6	P61278	P61278	SST	Somatostatin	P61278	SMS_HUMAN	2	2	2	2	2	2	2	2	2	2	2	2	2	2	2	2	2	2	2	2	2	2	2	2	2	2	2	2	2	2	2	2	2	2	2	2	2	2	2	2	2	2	2
10931.7	P61604	P61604	HSPE1	10 kDa heat shock protein, mitochondrial	P61604	CH10_HUMAN	1	1	1	1	1	1	1	3	1	1	3	2	3	Filtered	1	1	3	1	3	1	1	2	3	1	1	2	1	4	4	1	1	3	2	1	3	1	2	4	2	2	5	2	1
16537	P61626	P61626	LYZ	Lysozyme C	P61626	LYSC_HUMAN	4	5	4	4	4	4	7	4	5	5	5	4	4	4	5	4	4	4	4	4	5	4	4	5	5	5	4	4	4	4	5	4	5	4	4	6	5	4	4	4	5	5	4
13714.6	P61769	P61769	B2M	Beta-2-microglobulin	P61769	B2MG_HUMAN	6	6	6	6	6	7	8	5	6	5	7	5	8	6	6	7	7	7	8	6	7	7	5	8	5	5	8	7	5	5	7	7	6	7	7	6	5	7	6	5	5	7	5
16570.2	P61916	P61916	NPC2	NPC intracellular cholesterol transporter 2	P61916	NPC2_HUMAN	6	4	5	4	4	5	6	6	6	4	6	6	6	5	6	6	6	5	5	6	6	5	5	5	4	4	5	5	5	4	5	5	4	5	4	5	4	5	6	5	6	6	4
14478.5	P61970	P61970	NUTF2	Nuclear transport factor 2	P61970	NTF2_HUMAN	2	2	1	2	2	4	2	4	3	4	4	4	4	3	4	4	3	4	4	4	4	4	3	4	4	4	2	4	4	2	4	4	3	4	2	2	3	3	2	Filtered	3	3	Filtered
28302.6	P61981	P61981	YWHAG	14-3-3 protein gamma	P61981	1433G_HUMAN	5	5	3	6	3	7	5	3	3	4	6	3	6	4	3	5	4	5	5	4	5	3	4	4	4	6	4	4	6	4	3	5	5	4	3	2	3	5	4	3	6	7	4
29173.9	P62258	P62258	YWHAE	14-3-3 protein epsilon	P62258	1433E_HUMAN	2	3	2	5	3	5	5	4	4	2	5	3	4	3	3	3	4	4	4	3	4	4	1	3	3	3	3	2	4	3	2	3	3	2	2	1	Filtered	5	3	2	4	4	2
5052.65	P62328	P62328	TMSB4X	Thymosin beta-4	P62328	TYB4_HUMAN	1	1	1	1	1	1	1	1	1	1	1	1	1	1	1	1	1	1	1	1	1	1	1	1	1	1	1	1	1	1	1	1	1	1	1	1	1	1	1	1	1	1	1
11367.3	P62805	P62805	HIST1H4A	Histone H4	P62805	H4_HUMAN	Filtered	Filtered	1	Filtered	Filtered	Filtered	Filtered	1	Filtered	Filtered	3	Filtered	Filtered	Filtered	Filtered	1	1	Filtered	Filtered	Filtered	Filtered	Filtered	Filtered	Filtered	1	Filtered	Filtered	Filtered	Filtered	Filtered	Filtered	Filtered	Filtered	Filtered	Filtered	Filtered	Filtered	Filtered	Filtered	2	Filtered	Filtered	Filtered
24423.1	P62826	P62826	RAN	GTP-binding nuclear protein Ran	P62826	RAN_HUMAN	Filtered	1	Filtered	Filtered	1	1	2	1	1	1	3	1	1	Filtered	1	2	2	1	1	1	1	2	Filtered	1	1	Filtered	1	1	1	Filtered	Filtered	1	1	1	Filtered	Filtered	Filtered	Filtered	Filtered	1	1	1	Filtered
37376.96;37376.96-2	P62873;P62873-2	P62873;P62873-2	GNB1	Guanine nucleotide-binding protein G(I)/G(S)/G(T) subunit beta-1;Isoform 2 of Guanine nucleotide-binding protein G(I)/G(S)/G(T) subunit beta-1	P62873;P62873-2	GBB1_HUMAN	1	2	2	2	2	2	2	2	2	2	2	2	2	2	1	2	3	1	1	1	2	1	1	1	2	2	1	1	1	1	1	2	1	Filtered	2	Filtered	1	2	1	2	2	2	2
18012.5	P62937	P62937	PPIA	Peptidyl-prolyl cis-trans isomerase A	P62937	PPIA_HUMAN	3	2	4	5	5	5	7	4	5	3	6	4	5	4	5	4	5	4	4	3	4	3	4	4	3	5	4	5	5	4	4	4	4	3	3	3	2	4	4	3	7	6	4
11950.7	P62942	P62942	FKBP1A	Peptidyl-prolyl cis-trans isomerase FKBP1A	P62942	FKB1A_HUMAN	1	Filtered	Filtered	Filtered	Filtered	2	Filtered	Filtered	1	Filtered	3	3	3	1	2	3	3	2	3	2	2	3	2	3	1	2	2	2	3	3	1	3	3	3	3	2	Filtered	3	1	1	3	3	2
25206.3	P62993	P62993	GRB2	Growth factor receptor-bound protein 2	P62993	GRB2_HUMAN	4	4	4	4	5	5	3	6	5	5	6	7	7	6	6	6	7	6	5	6	6	7	6	7	6	6	4	6	7	5	4	6	7	4	4	2	2	7	4	2	5	7	4
104552.56;104552.56-2;104552.56-3	P63010;P63010-2;P63010-3	P63010;P63010-2;P63010-3	AP2B1	AP-2 complex subunit beta;Isoform 2 of AP-2 complex subunit beta;Isoform 3 of AP-2 complex subunit beta	P63010;P63010-2;P63010-3	AP2B1_HUMAN	5	5	5	6	7	8	8	6	7	7	8	7	9	6	8	8	8	8	9	8	9	7	8	8	8	9	9	9	11	7	7	9	9	7	9	6	5	9	8	7	8	10	7
27745.1	P63104	P63104	YWHAZ	14-3-3 protein zeta/delta	P63104	1433Z_HUMAN	9	7	6	8	8	7	8	8	8	7	9	7	8	5	7	7	6	7	6	6	5	6	9	8	7	6	8	7	7	7	7	7	7	7	7	7	5	9	7	6	8	8	6
10365.9	P63167	P63167	DYNLL1	Dynein light chain 1, cytoplasmic	P63167	DYL1_HUMAN	3	4	3	3	3	4	4	3	3	3	4	1	3	1	1	2	1	3	3	1	4	2	1	2	3	3	2	3	3	2	2	3	2	3	3	2	2	3	3	3	3	3	3
18658	P63208	P63208	SKP1	S-phase kinase-associated protein 1	P63208	SKP1_HUMAN	1	1	1	1	1	1	2	1	1	1	2	1	2	1	1	2	2	2	1	1	1	1	1	1	1	1	1	2	2	1	1	2	1	1	1	1	1	2	1	1	2	2	1
16832.25;16832.25-2	P63241;P63241-2	P63241;P63241-2	EIF5A	Eukaryotic translation initiation factor 5A-1;Isoform 2 of Eukaryotic translation initiation factor 5A-1	P63241;P63241-2	IF5A1_HUMAN	1	Filtered	1	2	1	1	1	1	2	1	1	1	2	1	1	1	1	1	1	2	2	1	1	2	2	1	1	1	1	1	1	1	1	1	1	1	1	2	1	1	2	1	1
9447.98	P63302	P63302	SELENOW	Selenoprotein W	P63302	SELW_HUMAN	1	Filtered	Filtered	2	Filtered	2	2	Filtered	2	Filtered	2	1	2	Filtered	Filtered	1	1	Filtered	Filtered	Filtered	2	Filtered	2	Filtered	Filtered	1	1	2	1	Filtered	Filtered	2	1	1	1	Filtered	1	1	Filtered	1	1	1	Filtered
5025.67	P63313	P63313	TMSB10	Thymosin beta-10	P63313	TYB10_HUMAN	2	1	2	2	2	2	2	1	1	1	1	1	1	2	1	1	1	1	1	1	1	2	2	2	1	1	2	1	1	1	2	2	2	1	1	1	1	1	1	1	1	1	1
42018.97;42051.03	P68032;P68133	P68032;P68133	ACTC1;ACTA1	Actin, alpha cardiac muscle 1;Actin, alpha skeletal muscle	P68032;P68133	ACTC_HUMAN;ACTS_HUMAN	2	1	3	2	1	1	2	2	1	1	3	2	3	2	3	5	2	2	2	2	2	2	4	2	5	2	3	5	2	3	3	3	2	4	1	2	1	2	4	1	1	1	1
17861.58;17861.58-2;17861.58-3	P68036;P68036-2;P68036-3	P68036;P68036-2;P68036-3	UBE2L3	Ubiquitin-conjugating enzyme E2 L3;Isoform 2 of Ubiquitin-conjugating enzyme E2 L3;Isoform 3 of Ubiquitin-conjugating enzyme E2 L3	P68036;P68036-2;P68036-3	UB2L3_HUMAN	2	1	1	2	2	2	2	2	2	2	2	2	2	2	2	2	2	2	2	2	2	2	1	2	2	2	1	2	2	2	2	2	2	2	2	2	2	2	2	2	3	2	2
50140.86;50185.02	P68104;Q5VTE0	P68104;Q5VTE0	EEF1A1;EEF1A1P5	Elongation factor 1-alpha 1;Putative elongation factor 1-alpha-like 3	P68104;Q5VTE0	EF1A1_HUMAN;EF1A3_HUMAN	Filtered	2	2	2	Filtered	1	1	1	3	1	3	1	1	1	2	1	2	Filtered	Filtered	Filtered	Filtered	1	2	1	3	Filtered	1	1	Filtered	Filtered	Filtered	Filtered	1	1	1	Filtered	Filtered	Filtered	1	2	1	2	1
15998.4	P68871	P68871	HBB	Hemoglobin subunit beta	P68871	HBB_HUMAN	10	10	5	6	1	14	13	4	6	10	16	13	Filtered	Filtered	11	9	16	8	3	Filtered	Filtered	11	Filtered	11	10	2	6	9	1	11	8	1	11	11	Filtered	7	Filtered	4	1	15	13	11	5
134133.57;134323.94;139438.92;139438.92-2	P69849;Q15155;Q5JPE7;Q5JPE7-2	P69849;Q15155;Q5JPE7;Q5JPE7-2	NOMO3;NOMO1;NOMO2;NOMO2	Nodal modulator 3;Nodal modulator 1;Nodal modulator 2;Isoform 2 of Nodal modulator 2	P69849;Q15155;Q5JPE7;Q5JPE7-2	NOMO3_HUMAN;NOMO1_HUMAN;NOMO2_HUMAN;NOMO2_HUMAN	Filtered	Filtered	Filtered	1	1	2	2	2	3	4	5	3	3	4	2	3	2	Filtered	1	2	1	1	2	2	2	2	1	3	2	Filtered	2	4	3	2	1	2	1	2	2	1	2	3	1
16140.46;16126.44	P69891;P69892	P69891;P69892	HBG1;HBG2	Hemoglobin subunit gamma-1;Hemoglobin subunit gamma-2	P69891;P69892	HBG1_HUMAN;HBG2_HUMAN	1	1	1	1	Filtered	4	8	1	Filtered	1	9	2	Filtered	Filtered	1	1	2	1	1	Filtered	Filtered	1	Filtered	1	1	2	1	1	Filtered	1	1	1	1	1	Filtered	1	Filtered	1	Filtered	6	3	1	1
15257.5	P69905	P69905	HBA1	Hemoglobin subunit alpha	P69905	HBA_HUMAN	10	9	6	6	1	10	11	5	7	9	16	10	1	1	10	7	15	7	6	2	3	9	1	10	9	5	6	10	2	9	7	5	9	10	2	6	Filtered	5	3	12	10	10	5
40029.89;40029.89-2;40029.89-5;40029.89-6;40029.89-7	P78310;P78310-2;P78310-5;P78310-6;P78310-7	P78310;P78310-2;P78310-5;P78310-6;P78310-7	CXADR	Coxsackievirus and adenovirus receptor;Isoform 2 of Coxsackievirus and adenovirus receptor;Isoform 5 of Coxsackievirus and adenovirus receptor;Isoform 6 of Coxsackievirus and adenovirus receptor;Isoform 7 of Coxsackievirus and adenovirus receptor	P78310;P78310-2;P78310-5;P78310-6;P78310-7	CXAR_HUMAN	1	1	2	2	2	2	2	1	2	2	2	1	1	3	2	1	1	1	2	1	2	2	2	2	2	1	1	2	1	1	1	1	1	1	2	2	1	2	2	1	1	1	1
54966.8	P78324	P78324	SIRPA	Tyrosine-protein phosphatase non-receptor type substrate 1	P78324	SHPS1_HUMAN	17	16	17	17	12	12	17	16	17	16	17	17	17	16	16	18	17	12	17	11	11	17	16	17	12	17	15	17	17	14	15	17	17	16	16	16	11	17	17	16	17	17	16
27565.8	P78417	P78417	GSTO1	Glutathione S-transferase omega-1	P78417	GSTO1_HUMAN	4	3	3	3	3	5	4	6	5	4	7	5	5	5	5	5	6	5	5	5	5	5	4	5	5	5	4	5	5	3	5	4	5	4	3	4	2	5	5	2	5	6	3
133798.59;133798.59-2	P78504;P78504-2	P78504;P78504-2	JAG1	Protein jagged-1;Isoform 2 of Protein jagged-1	P78504;P78504-2	JAG1_HUMAN	1	1	1	1	Filtered	1	1	1	1	1	1	1	1	1	1	Filtered	1	1	1	1	1	1	1	1	1	1	1	1	1	1	1	1	1	1	1	1	Filtered	1	1	1	1	1	Filtered
388388	P78509	P78509	RELN	Reelin	P78509	RELN_HUMAN	47	44	40	45	46	45	53	49	54	42	63	53	59	51	45	64	56	52	47	52	60	54	55	58	59	63	46	60	62	47	51	60	64	49	51	49	50	53	56	50	59	57	47
93020.96;93020.96-2	P78536;P78536-2	P78536;P78536-2	ADAM17	Disintegrin and metalloproteinase domain-containing protein 17;Isoform B of Disintegrin and metalloproteinase domain-containing protein 17	P78536;P78536-2	ADA17_HUMAN	3	2	2	2	1	1	1	2	1	1	2	1	3	1	4	3	1	1	1	2	2	1	3	2	1	2	3	1	4	1	2	1	4	2	3	1	Filtered	4	2	2	2	4	Filtered
92336.4	P80108	P80108	GPLD1	Phosphatidylinositol-glycan-specific phospholipase D	P80108	PHLD_HUMAN	8	8	6	12	8	8	8	8	16	15	13	12	11	12	9	13	12	6	9	10	12	14	8	10	11	15	10	14	11	10	13	15	11	12	12	12	12	12	13	15	11	16	13
22588.07;22588.07-2	P80188;P80188-2	P80188;P80188-2	LCN2	Neutrophil gelatinase-associated lipocalin;Isoform 2 of Neutrophil gelatinase-associated lipocalin	P80188;P80188-2	NGAL_HUMAN	Filtered	Filtered	1	1	1	Filtered	1	Filtered	Filtered	Filtered	1	1	1	Filtered	2	2	Filtered	Filtered	Filtered	1	1	Filtered	1	2	Filtered	1	1	Filtered	Filtered	2	1	1	Filtered	Filtered	Filtered	Filtered	Filtered	2	Filtered	1	Filtered	2	2
50222.72;50222.72-2	P80303;P80303-2	P80303;P80303-2	NUCB2	Nucleobindin-2;Isoform 2 of Nucleobindin-2	P80303;P80303-2	NUCB2_HUMAN	5	5	6	6	5	7	11	8	9	10	9	9	9	6	8	9	6	9	8	9	7	7	8	8	8	7	10	9	10	6	7	10	5	6	7	7	6	9	6	6	9	11	6
22693.4	P80723	P80723	BASP1	Brain acid soluble protein 1	P80723	BASP1_HUMAN	11	10	11	11	14	14	14	10	9	10	13	10	12	10	10	11	10	9	10	9	11	7	12	6	8	8	7	10	10	7	6	9	11	10	9	7	7	14	10	7	13	13	8
12445.7	P80748	P80748	IGLV3-21	Immunoglobulin lambda variable 3-21	P80748	LV321_HUMAN	2	2	2	1	2	2	1	2	2	2	2	2	1	2	2	2	2	2	2	2	2	2	1	1	2	2	2	1	1	2	2	1	1	1	2	2	2	1	2	2	2	1	2
11283.9	P81605	P81605	DCD	Dermcidin	P81605	DCD_HUMAN	2	2	3	1	1	2	2	2	1	1	4	1	3	Filtered	2	1	3	1	2	1	2	Filtered	5	3	4	2	1	2	2	Filtered	3	2	Filtered	2	5	1	2	2	1	1	1	1	Filtered
188691.66;188691.66-2	P82987;P82987-2	P82987;P82987-2	ADAMTSL3	ADAMTS-like protein 3;Isoform 2 of ADAMTS-like protein 3	P82987;P82987-2	ATL3_HUMAN	Filtered	2	2	2	2	2	3	2	1	3	2	1	3	3	3	3	2	3	2	2	3	2	1	5	3	1	3	5	4	Filtered	2	3	3	1	2	2	1	2	2	Filtered	2	Filtered	Filtered
17493.2	P84157-2	P84157-2	MXRA7	Isoform 2 of Matrix-remodeling-associated protein 7	P84157-2	MXRA7_HUMAN	3	1	1	3	Filtered	4	3	1	2	3	4	3	4	2	2	2	2	3	3	3	2	2	3	2	1	3	3	3	3	2	2	3	2	3	2	1	1	4	4	2	3	3	3
53483.78;53483.78-3	P85298;P85298-3	P85298;P85298-3	ARHGAP8	Rho GTPase-activating protein 8;Isoform 3 of Rho GTPase-activating protein 8	P85298;P85298-3	RHG08_HUMAN	Filtered	Filtered	Filtered	Filtered	Filtered	Filtered	Filtered	Filtered	Filtered	Filtered	Filtered	Filtered	Filtered	Filtered	Filtered	Filtered	Filtered	Filtered	Filtered	Filtered	Filtered	Filtered	Filtered	Filtered	Filtered	Filtered	Filtered	Filtered	Filtered	Filtered	Filtered	Filtered	Filtered	Filtered	Filtered	Filtered	Filtered	Filtered	Filtered	Filtered	Filtered	Filtered	Filtered
126572.71;126572.71-2	P98095;P98095-2	P98095;P98095-2	FBLN2	Fibulin-2;Isoform 2 of Fibulin-2	P98095;P98095-2	FBLN2_HUMAN	5	4	5	6	5	8	6	6	7	8	9	7	10	8	8	9	6	7	7	8	6	7	8	7	8	8	8	9	7	5	7	8	6	6	7	7	5	8	7	6	10	6	8
60811.06;60811.06-2;60811.06-3	P98153;P98153-2;P98153-3	P98153;P98153-2;P98153-3	DGCR2	Integral membrane protein DGCR2/IDD;Isoform 2 of Integral membrane protein DGCR2/IDD;Isoform 3 of Integral membrane protein DGCR2/IDD	P98153;P98153-2;P98153-3	IDD_HUMAN	4	2	2	3	2	4	4	4	4	3	4	3	4	3	4	4	4	4	3	2	3	2	4	3	4	4	2	4	4	3	3	4	4	4	3	4	2	4	4	2	3	3	2
96098.45;96098.45-2	P98155;P98155-2	P98155;P98155-2	VLDLR	Very low-density lipoprotein receptor;Isoform Short of Very low-density lipoprotein receptor	P98155;P98155-2	VLDLR_HUMAN	Filtered	Filtered	Filtered	Filtered	1	2	1	1	2	2	1	1	3	1	1	1	1	1	1	1	1	1	Filtered	1	1	1	Filtered	1	Filtered	Filtered	1	2	2	Filtered	Filtered	Filtered	1	2	Filtered	1	2	Filtered	Filtered
468830	P98160	P98160	HSPG2	Basement membrane-specific heparan sulfate proteoglycan core protein	P98160	PGBM_HUMAN	48	54	49	56	53	62	62	54	60	56	66	56	66	58	65	66	57	57	65	58	58	53	52	56	52	59	60	66	61	55	54	59	58	54	53	52	46	61	49	45	61	61	50
462529.27;462529.27-2;462529.27-3	P98161;P98161-2;P98161-3	P98161;P98161-2;P98161-3	PKD1	Polycystin-1;Isoform 2 of Polycystin-1;Isoform 3 of Polycystin-1	P98161;P98161-2;P98161-3	PKD1_HUMAN	Filtered	Filtered	Filtered	1	1	1	Filtered	1	Filtered	1	1	1	1	1	Filtered	1	1	1	1	1	1	1	Filtered	1	Filtered	Filtered	Filtered	1	1	Filtered	Filtered	Filtered	Filtered	Filtered	Filtered	Filtered	Filtered	Filtered	Filtered	Filtered	1	1	1
521958	P98164	P98164	LRP2	Low-density lipoprotein receptor-related protein 2	P98164	LRP2_HUMAN	Filtered	1	Filtered	Filtered	1	1	1	1	1	2	1	1	1	1	Filtered	1	1	1	1	1	1	Filtered	Filtered	2	Filtered	Filtered	1	1	1	Filtered	1	1	1	1	1	Filtered	Filtered	Filtered	1	Filtered	1	1	Filtered
38006.6	P98172	P98172	EFNB1	Ephrin-B1	P98172	EFNB1_HUMAN	1	1	1	1	1	1	1	1	1	1	1	1	1	1	1	1	1	1	1	1	1	1	1	1	1	1	1	1	1	1	1	1	2	1	1	1	1	1	2	1	1	1	1
25152.05;25152.05-2;25152.05-3	P98173;P98173-2;P98173-3	P98173;P98173-2;P98173-3	FAM3A	Protein FAM3A;Isoform 2 of Protein FAM3A;Isoform 3 of Protein FAM3A	P98173;P98173-2;P98173-3	FAM3A_HUMAN	3	3	3	2	4	4	2	4	4	4	4	3	4	3	4	4	4	4	2	3	3	3	3	4	3	4	3	4	4	2	3	4	4	4	4	2	1	4	3	2	4	3	2
11748.7	P99999	P99999	CYCS	Cytochrome c	P99999	CYC_HUMAN	4	3	3	4	4	5	4	5	3	3	4	3	4	3	4	3	3	3	3	3	3	3	3	3	2	3	4	3	3	3	3	4	4	4	4	4	2	4	4	3	4	4	4
58882.4	Q00973	Q00973	B4GALNT1	Beta-1,4 N-acetylgalactosaminyltransferase 1	Q00973	B4GN1_HUMAN	3	2	Filtered	3	4	8	6	4	4	4	7	2	6	4	4	7	6	3	5	1	4	2	2	2	3	6	4	6	5	3	5	5	6	7	2	3	1	8	3	3	4	5	2
43759.8	Q01459	Q01459	CTBS	Di-N-acetylchitobiase	Q01459	DIAC_HUMAN	6	6	6	7	6	7	7	7	7	7	7	7	7	6	7	6	6	7	7	7	7	7	7	7	5	7	6	7	7	6	6	7	6	6	7	7	6	7	7	6	7	7	7
15164.4	Q01469	Q01469	FABP5	Fatty acid-binding protein 5	Q01469	FABP5_HUMAN	4	3	4	2	3	5	4	4	4	3	4	2	4	3	2	5	4	4	3	4	3	2	3	3	3	3	3	4	5	3	4	4	3	3	3	2	3	5	5	2	4	5	3
22610.9	Q01995	Q01995	TAGLN	Transgelin	Q01995	TAGL_HUMAN	6	8	9	10	6	7	14	12	11	6	13	11	15	5	12	13	10	9	11	14	8	15	4	12	7	11	9	14	12	10	9	10	8	13	7	5	7	11	8	4	12	14	10
113393	Q02246	Q02246	CNTN2	Contactin-2	Q02246	CNTN2_HUMAN	27	28	26	26	27	28	30	29	30	28	32	27	31	27	27	30	28	30	29	27	29	29	28	30	29	31	28	29	29	27	28	30	32	28	30	25	30	29	28	27	30	30	29
113748	Q02413	Q02413	DSG1	Desmoglein-1	Q02413	DSG1_HUMAN	2	Filtered	Filtered	3	Filtered	Filtered	Filtered	1	1	1	2	2	Filtered	Filtered	1	Filtered	1	1	Filtered	Filtered	Filtered	Filtered	Filtered	Filtered	Filtered	Filtered	1	Filtered	Filtered	1	Filtered	Filtered	1	Filtered	Filtered	Filtered	Filtered	Filtered	Filtered	Filtered	Filtered	Filtered	Filtered
99961.68;99961.68-2	Q02487;Q02487-2	Q02487;Q02487-2	DSC2	Desmocollin-2;Isoform 2B of Desmocollin-2	Q02487;Q02487-2	DSC2_HUMAN	3	4	4	4	6	6	4	4	4	5	8	6	7	5	3	5	5	5	6	3	5	6	4	5	3	5	4	6	5	4	5	4	5	5	4	4	4	5	4	4	4	5	3
51804.6	Q02790	Q02790	FKBP4	Peptidyl-prolyl cis-trans isomerase FKBP4	Q02790	FKBP4_HUMAN	1	2	1	2	1	3	1	Filtered	2	2	4	1	2	2	2	2	2	1	2	1	1	1	1	2	2	3	2	2	3	2	2	2	2	2	1	Filtered	1	3	3	2	3	3	2
83550.19;83550.19-2	Q02809;Q02809-2	Q02809;Q02809-2	PLOD1	Procollagen-lysine,2-oxoglutarate 5-dioxygenase 1;Isoform 2 of Procollagen-lysine,2-oxoglutarate 5-dioxygenase 1	Q02809;Q02809-2	PLOD1_HUMAN	15	13	10	15	13	14	16	15	14	17	20	18	16	16	17	16	19	13	12	16	13	11	15	15	13	18	15	16	14	9	15	18	14	15	13	12	14	18	18	12	18	18	13
53879.3	Q02818	Q02818	NUCB1	Nucleobindin-1	Q02818	NUCB1_HUMAN	18	22	19	21	22	25	23	21	23	21	25	22	23	21	23	23	22	21	22	21	24	18	22	23	21	25	21	23	23	16	23	21	21	20	20	19	20	23	23	20	24	21	19
37323.25;37323.25-2	Q02985;Q02985-2	Q02985;Q02985-2	CFHR3	Complement factor H-related protein 3;Isoform 2 of Complement factor H-related protein 3	Q02985;Q02985-2	FHR3_HUMAN	2	3	3	2	1	3	2	2	2	2	2	2	1	2	4	3	3	3	4	4	4	2	4	1	3	3	2	2	4	3	2	3	3	1	1	2	3	3	4	2	2	4	3
93499.36;93499.36-2	Q03167;Q03167-2	Q03167;Q03167-2	TGFBR3	Transforming growth factor beta receptor type 3;Isoform 2 of Transforming growth factor beta receptor type 3	Q03167;Q03167-2	TGBR3_HUMAN	6	6	5	7	7	7	8	7	7	7	7	6	7	6	8	6	6	6	7	7	8	6	7	8	8	8	8	8	7	7	7	8	8	8	8	7	7	8	8	6	8	8	7
37650.6	Q03591	Q03591	CFHR1	Complement factor H-related protein 1	Q03591	FHR1_HUMAN	4	2	3	3	1	5	3	4	3	5	2	2	2	3	5	4	4	4	3	4	3	4	4	2	3	2	2	4	3	4	1	3	4	3	3	3	4	2	4	2	4	4	4
48105.7	Q04695	Q04695	KRT17	Keratin, type I cytoskeletal 17	Q04695	K1C17_HUMAN	Filtered	Filtered	Filtered	Filtered	Filtered	2	Filtered	Filtered	Filtered	Filtered	Filtered	Filtered	Filtered	Filtered	Filtered	1	Filtered	Filtered	Filtered	Filtered	2	Filtered	Filtered	Filtered	Filtered	Filtered	Filtered	Filtered	Filtered	Filtered	Filtered	Filtered	Filtered	Filtered	Filtered	Filtered	Filtered	1	1	Filtered	1	Filtered	1
265405	Q04721	Q04721	NOTCH2	Neurogenic locus notch homolog protein 2	Q04721	NOTC2_HUMAN	2	2	2	2	3	3	3	3	3	3	3	2	3	3	3	3	2	2	2	2	3	2	2	3	2	1	1	3	3	2	2	3	2	1	1	1	1	3	3	2	3	3	2
70681.8	Q04756	Q04756	HGFAC	Hepatocyte growth factor activator	Q04756	HGFA_HUMAN	2	2	1	1	1	1	1	1	2	3	1	2	1	1	2	2	3	3	3	3	3	1	1	2	2	1	2	2	1	2	1	2	1	1	1	1	2	2	1	1	1	1	2
20777.71;20777.71-2	Q04760;Q04760-2	Q04760;Q04760-2	GLO1	Lactoylglutathione lyase;Isoform 2 of Lactoylglutathione lyase	Q04760;Q04760-2	LGUL_HUMAN	2	3	2	3	4	4	5	4	4	2	4	4	3	4	4	4	4	3	3	4	3	3	4	4	5	5	2	3	5	2	2	4	5	5	2	2	1	4	3	Filtered	3	3	1
36788.3	Q04828	Q04828	AKR1C1	Aldo-keto reductase family 1 member C1	Q04828	AK1C1_HUMAN	Filtered	Filtered	Filtered	Filtered	Filtered	Filtered	Filtered	1	2	Filtered	3	Filtered	Filtered	Filtered	Filtered	Filtered	1	Filtered	Filtered	Filtered	Filtered	Filtered	Filtered	Filtered	3	Filtered	Filtered	Filtered	Filtered	Filtered	Filtered	Filtered	Filtered	Filtered	Filtered	Filtered	Filtered	Filtered	Filtered	Filtered	2	Filtered	Filtered
97408.25;97408.25-2;97408.25-3;97408.25-5	Q05193;Q05193-2;Q05193-3;Q05193-5	Q05193;Q05193-2;Q05193-3;Q05193-5	DNM1	Dynamin-1;Isoform 2 of Dynamin-1;Isoform 3 of Dynamin-1;Isoform 4 of Dynamin-1	Q05193;Q05193-2;Q05193-3;Q05193-5	DYN1_HUMAN	2	Filtered	1	1	1	2	1	Filtered	Filtered	1	1	1	3	Filtered	1	Filtered	Filtered	Filtered	Filtered	1	1	1	1	Filtered	Filtered	1	Filtered	1	1	Filtered	1	1	Filtered	Filtered	1	Filtered	Filtered	2	Filtered	1	Filtered	2	1
193515.47;193515.47-2	Q05707;Q05707-2	Q05707;Q05707-2	COL14A1	Collagen alpha-1(XIV) chain;Isoform 2 of Collagen alpha-1(XIV) chain	Q05707;Q05707-2	COEA1_HUMAN	10	14	10	12	12	7	13	13	16	13	21	14	20	10	13	16	13	17	12	10	19	19	17	15	11	17	16	18	15	8	14	16	14	15	15	12	10	12	17	13	23	16	13
82356.55;82356.55-2	Q05996;Q05996-2	Q05996;Q05996-2	ZP2	Zona pellucida sperm-binding protein 2;Isoform 2 of Zona pellucida sperm-binding protein 2	Q05996;Q05996-2	ZP2_HUMAN	5	2	4	6	5	6	5	2	5	3	5	5	6	7	4	7	5	6	4	5	4	3	5	7	5	6	4	5	5	3	8	8	8	8	3	6	5	4	3	5	6	7	4
99849.23;99849.23-2	Q06033;Q06033-2	Q06033;Q06033-2	ITIH3	Inter-alpha-trypsin inhibitor heavy chain H3;Isoform 2 of Inter-alpha-trypsin inhibitor heavy chain H3	Q06033;Q06033-2	ITIH3_HUMAN	12	7	4	5	8	8	6	16	16	16	12	12	15	17	16	15	16	15	11	12	13	17	14	12	16	6	14	9	12	15	12	9	8	8	9	12	12	13	15	14	6	11	13
28723.09;28723.09-2;28723.09-3	Q06323;Q06323-2;Q06323-3	Q06323;Q06323-2;Q06323-3	PSME1	Proteasome activator complex subunit 1;Isoform 2 of Proteasome activator complex subunit 1;Isoform 3 of Proteasome activator complex subunit 1	Q06323;Q06323-2;Q06323-3	PSME1_HUMAN	1	1	Filtered	1	Filtered	1	1	Filtered	1	Filtered	1	1	1	1	1	1	1	1	Filtered	1	1	Filtered	1	1	1	1	1	2	1	Filtered	Filtered	Filtered	1	1	1	1	1	1	1	1	1	1	1
96905.3	Q06418	Q06418	TYRO3	Tyrosine-protein kinase receptor TYRO3	Q06418	TYRO3_HUMAN	2	3	3	2	2	2	2	3	3	2	3	3	3	3	1	2	3	3	2	1	3	2	3	3	2	2	3	3	2	2	2	3	3	2	3	1	3	2	2	1	2	3	1
86955.8	Q06481	Q06481	APLP2	Amyloid-like protein 2	Q06481	APLP2_HUMAN	16	17	16	17	18	23	19	19	21	17	22	17	21	19	17	19	19	18	17	17	20	18	17	18	21	21	18	19	20	16	19	17	17	18	20	17	16	21	20	17	19	20	16
43178.8	Q06828	Q06828	FMOD	Fibromodulin	Q06828	FMOD_HUMAN	7	7	6	6	7	7	8	7	6	8	9	8	7	8	7	7	7	7	7	7	6	5	7	8	5	7	7	7	7	5	8	7	6	7	8	6	6	7	6	7	9	6	6
22110.3	Q06830	Q06830	PRDX1	Peroxiredoxin-1	Q06830	PRDX1_HUMAN	4	6	5	7	4	7	8	7	10	7	9	8	9	5	9	10	7	8	8	8	7	7	8	6	8	8	6	9	10	4	7	7	8	6	7	5	4	9	8	6	8	8	4
157751.37;157751.37-2	Q07092;Q07092-2	Q07092;Q07092-2	COL16A1	Collagen alpha-1(XVI) chain;Isoform 2 of Collagen alpha-1(XVI) chain	Q07092;Q07092-2	COGA1_HUMAN	Filtered	1	2	3	1	2	2	1	1	1	3	2	2	1	3	3	2	3	2	1	3	3	2	3	1	3	2	3	3	2	2	3	2	2	2	2	2	3	3	3	3	3	2
24004.8	Q07507	Q07507	DPT	Dermatopontin	Q07507	DERM_HUMAN	1	Filtered	Filtered	Filtered	Filtered	Filtered	Filtered	1	Filtered	1	1	1	1	1	1	1	1	1	1	1	1	1	1	1	1	1	1	1	1	1	1	1	1	1	1	1	1	1	1	1	1	1	1
24707.14;24707.14-2	Q07699;Q07699-2	Q07699;Q07699-2	SCN1B	Sodium channel subunit beta-1;Isoform 2 of Sodium channel subunit beta-1	Q07699;Q07699-2	SCN1B_HUMAN	1	Filtered	Filtered	1	1	1	1	1	1	1	1	1	1	1	1	1	1	1	1	Filtered	1	1	1	1	1	1	1	1	1	Filtered	Filtered	1	1	1	1	Filtered	Filtered	1	1	Filtered	1	1	1
504606	Q07954	Q07954	LRP1	Prolow-density lipoprotein receptor-related protein 1	Q07954	LRP1_HUMAN	37	39	32	40	38	46	48	39	38	36	51	44	54	43	45	55	47	47	41	45	47	39	42	43	43	49	39	39	48	35	42	45	48	45	40	36	33	49	39	33	46	50	34
133722	Q08174-2	Q08174-2	PCDH1	Isoform 2 of Protocadherin-1	Q08174-2	PCDH1_HUMAN	7	7	7	7	8	14	11	11	10	8	11	9	13	8	8	13	13	9	10	9	11	11	7	8	8	11	6	12	11	7	7	12	11	9	7	2	3	12	9	5	11	11	6
76631.8	Q08188	Q08188	TGM3	Protein-glutamine gamma-glutamyltransferase E	Q08188	TGM3_HUMAN	Filtered	Filtered	Filtered	Filtered	Filtered	Filtered	Filtered	Filtered	1	Filtered	Filtered	Filtered	Filtered	Filtered	Filtered	Filtered	Filtered	Filtered	Filtered	Filtered	Filtered	Filtered	Filtered	Filtered	Filtered	Filtered	Filtered	Filtered	Filtered	Filtered	Filtered	Filtered	Filtered	Filtered	Filtered	Filtered	Filtered	Filtered	Filtered	Filtered	Filtered	Filtered	Filtered
101127.64;101127.64-2;101127.64-5;101127.64-6	Q08345;Q08345-2;Q08345-5;Q08345-6	Q08345;Q08345-2;Q08345-5;Q08345-6	DDR1	Epithelial discoidin domain-containing receptor 1;Isoform 2 of Epithelial discoidin domain-containing receptor 1;Isoform 4 of Epithelial discoidin domain-containing receptor 1;Isoform 5 of Epithelial discoidin domain-containing receptor 1	Q08345;Q08345-2;Q08345-5;Q08345-6	DDR1_HUMAN	7	6	6	8	8	9	10	8	8	7	11	9	10	9	9	8	12	9	10	9	7	7	7	9	6	9	7	8	7	7	7	7	8	9	5	5	6	9	7	5	7	8	5
65331	Q08380	Q08380	LGALS3BP	Galectin-3-binding protein	Q08380	LG3BP_HUMAN	17	16	16	14	15	16	14	17	17	17	17	17	17	16	17	17	17	17	16	17	16	16	17	16	17	16	17	17	17	15	17	17	17	16	15	17	16	16	16	16	15	16	15
63109.8	Q08397	Q08397	LOXL1	Lysyl oxidase homolog 1	Q08397	LOXL1_HUMAN	2	2	1	1	1	1	1	1	1	2	1	Filtered	2	1	3	1	Filtered	Filtered	1	1	3	1	1	2	Filtered	3	2	3	1	Filtered	1	1	2	1	1	1	1	2	3	1	1	2	1
43104.95;43104.95-4	Q08431;Q08431-4	Q08431;Q08431-4	MFGE8	Lactadherin;Isoform 4 of Lactadherin	Q08431;Q08431-4	MFGM_HUMAN	7	7	7	8	7	10	7	9	10	8	10	11	11	8	7	11	9	9	8	9	10	9	8	8	6	8	7	11	11	4	9	10	11	9	5	6	6	9	9	5	11	11	7
99986.83;99986.83-2	Q08554;Q08554-2	Q08554;Q08554-2	DSC1	Desmocollin-1;Isoform 1B of Desmocollin-1	Q08554;Q08554-2	DSC1_HUMAN	4	4	3	3	2	3	2	4	1	4	3	3	5	3	2	4	3	5	3	2	4	2	3	3	1	3	3	3	3	2	1	3	2	2	3	Filtered	3	2	2	2	3	4	2
49124.2	Q08629	Q08629	SPOCK1	Testican-1	Q08629	TICN1_HUMAN	9	8	7	11	10	11	11	10	10	10	11	10	10	10	10	11	10	9	11	9	10	10	9	9	10	11	9	12	9	8	9	9	9	10	10	9	8	11	9	9	10	9	8
61312.9	Q09327	Q09327	MGAT3	Beta-1,4-mannosyl-glycoprotein 4-beta-N-acetylglucosaminyltransferase	Q09327	MGAT3_HUMAN	Filtered	Filtered	Filtered	1	1	1	Filtered	2	1	Filtered	2	Filtered	3	1	Filtered	1	1	Filtered	Filtered	Filtered	2	1	2	3	1	4	Filtered	4	3	Filtered	1	3	3	1	Filtered	1	3	3	Filtered	1	3	1	Filtered
84542.6	Q09328	Q09328	MGAT5	Alpha-1,6-mannosylglycoprotein 6-beta-N-acetylglucosaminyltransferase A	Q09328	MGT5A_HUMAN	6	5	4	6	7	7	7	4	6	6	7	5	8	5	4	9	7	6	4	5	7	4	6	9	6	5	4	8	8	5	7	6	6	2	4	3	6	7	7	4	7	5	4
629101	Q09666	Q09666	AHNAK	Neuroblast differentiation-associated protein AHNAK	Q09666	AHNK_HUMAN	1	1	2	2	1	1	3	4	3	5	4	1	2	2	3	2	2	2	3	1	2	2	1	2	4	1	2	2	2	2	2	1	2	2	Filtered	1	1	2	1	2	1	3	1
46420.1	Q0P6D2	Q0P6D2	DIPK1C	Divergent protein kinase domain 1C	Q0P6D2	DIK1C_HUMAN	5	3	4	5	5	6	5	2	3	5	5	6	6	5	4	5	6	5	5	4	3	5	6	7	2	4	4	7	7	2	3	6	6	2	5	3	4	8	4	2	5	4	5
51550.3	Q10469	Q10469	MGAT2	Alpha-1,6-mannosyl-glycoprotein 2-beta-N-acetylglucosaminyltransferase	Q10469	MGAT2_HUMAN	2	3	2	4	6	6	6	6	8	7	7	6	7	7	7	7	7	6	7	7	6	7	5	6	5	7	4	6	8	5	5	7	4	6	4	4	4	6	4	2	6	4	4
64732.8	Q10471	Q10471	GALNT2	Polypeptide N-acetylgalactosaminyltransferase 2	Q10471	GALT2_HUMAN	11	15	13	14	17	17	17	17	17	17	19	16	17	13	12	19	17	15	13	14	14	16	13	14	17	16	16	15	15	9	15	13	14	12	17	11	8	19	16	9	19	18	10
64218.9	Q10472	Q10472	GALNT1	Polypeptide N-acetylgalactosaminyltransferase 1	Q10472	GALT1_HUMAN	2	2	3	3	2	5	4	4	3	3	8	4	9	4	4	7	6	6	7	5	8	5	6	7	6	5	3	4	9	4	3	7	6	5	4	4	1	10	3	2	6	8	2
35724	Q10588	Q10588	BST1	ADP-ribosyl cyclase/cyclic ADP-ribose hydrolase 2	Q10588	BST1_HUMAN	3	2	3	3	3	3	3	3	4	4	5	4	4	4	5	3	3	5	4	3	4	3	4	5	5	5	5	5	5	4	4	5	5	3	3	3	1	4	4	4	5	3	3
19768.91;19768.91-2	Q10589;Q10589-2	Q10589;Q10589-2	BST2	Bone marrow stromal antigen 2;Isoform 2 of Bone marrow stromal antigen 2	Q10589;Q10589-2	BST2_HUMAN	Filtered	Filtered	Filtered	2	Filtered	Filtered	1	1	1	Filtered	1	1	1	1	Filtered	1	Filtered	1	2	1	Filtered	1	Filtered	Filtered	1	1	Filtered	1	1	Filtered	Filtered	1	Filtered	1	1	Filtered	Filtered	1	1	Filtered	1	1	2
39075	Q11201	Q11201	ST3GAL1	CMP-N-acetylneuraminate-beta-galactosamide-alpha-2,3-sialyltransferase 1	Q11201	SIA4A_HUMAN	Filtered	Filtered	1	Filtered	1	2	Filtered	1	2	1	2	1	3	1	2	2	3	2	2	2	2	2	2	1	1	2	1	2	2	Filtered	1	3	2	2	1	1	Filtered	2	1	1	3	2	Filtered
48368.13;48368.13-2;48368.13-7	Q12794;Q12794-2;Q12794-7	Q12794;Q12794-2;Q12794-7	HYAL1	Hyaluronidase-1;Isoform 2 of Hyaluronidase-1;Isoform 7 of Hyaluronidase-1	Q12794;Q12794-2;Q12794-7	HYAL1_HUMAN	3	3	3	3	2	2	4	5	4	4	6	6	6	4	4	5	4	4	4	3	3	5	5	4	4	3	4	6	4	3	4	6	5	4	3	4	2	5	4	2	4	3	3
85862.6;85862.6-10	Q12797;Q12797-10	Q12797;Q12797-10	ASPH	Aspartyl/asparaginyl beta-hydroxylase;Isoform 10 of Aspartyl/asparaginyl beta-hydroxylase	Q12797;Q12797-10	ASPH_HUMAN	3	6	2	6	2	2	4	3	4	4	4	5	6	4	5	5	4	5	6	3	4	3	2	7	3	6	2	5	4	2	3	5	5	5	4	4	4	7	3	2	7	4	4
54640.54;54640.54-2;54640.54-3;54640.54-4;54640.54-5	Q12805;Q12805-2;Q12805-3;Q12805-4;Q12805-5	Q12805;Q12805-2;Q12805-3;Q12805-4;Q12805-5	EFEMP1	EGF-containing fibulin-like extracellular matrix protein 1;Isoform 2 of EGF-containing fibulin-like extracellular matrix protein 1;Isoform 3 of EGF-containing fibulin-like extracellular matrix protein 1;Isoform 4 of EGF-containing fibulin-like extracellular matrix protein 1;Isoform 5 of EGF-containing fibulin-like extracellular matrix protein 1	Q12805;Q12805-2;Q12805-3;Q12805-4;Q12805-5	FBLN3_HUMAN	8	7	7	9	9	9	8	10	9	8	10	7	8	7	9	9	9	10	10	9	10	9	8	8	9	10	8	9	10	9	8	9	10	9	9	8	10	9	10	9	9	9	8
34985.51;34985.51-2	Q12841;Q12841-2	Q12841;Q12841-2	FSTL1	Follistatin-related protein 1;Isoform 2 of Follistatin-related protein 1	Q12841;Q12841-2	FSTL1_HUMAN	5	6	8	8	7	7	8	5	7	6	8	6	6	6	6	8	7	7	7	7	9	7	9	7	8	7	7	7	7	8	8	9	6	8	9	8	7	8	9	6	8	9	6
113320	Q12860	Q12860	CNTN1	Contactin-1	Q12860	CNTN1_HUMAN	38	41	42	40	43	44	43	43	46	44	47	44	46	44	43	43	46	45	43	43	44	42	44	43	43	42	43	44	45	37	44	46	44	42	41	40	37	45	42	39	44	42	41
110249	Q12866	Q12866	MERTK	Tyrosine-protein kinase Mer	Q12866	MERTK_HUMAN	3	3	3	4	3	3	3	4	2	3	4	2	3	2	2	4	3	4	2	2	2	4	3	3	2	3	3	4	4	3	3	4	3	3	4	4	3	4	2	2	3	3	3
40228.7	Q12907	Q12907	LMAN2	Vesicular integral-membrane protein VIP36	Q12907	LMAN2_HUMAN	13	13	11	13	12	16	14	14	14	12	16	16	16	14	15	14	15	14	14	13	13	13	11	12	12	15	10	12	15	13	11	12	14	11	13	10	11	13	12	11	13	11	11
145941	Q12913	Q12913	PTPRJ	Receptor-type tyrosine-protein phosphatase eta	Q12913	PTPRJ_HUMAN	1	3	2	2	2	3	4	1	3	4	3	3	2	1	1	2	1	2	1	1	1	1	2	2	2	3	3	2	4	3	2	2	3	2	2	1	2	2	2	2	3	2	2
50077.4	Q13093	Q13093	PLA2G7	Platelet-activating factor acetylhydrolase	Q13093	PAFA_HUMAN	1	1	1	1	2	2	1	1	Filtered	2	3	2	1	2	Filtered	3	2	4	3	2	2	Filtered	1	2	2	1	1	2	2	2	3	3	2	2	2	1	1	2	1	Filtered	1	1	2
30539.9	Q13162	Q13162	PRDX4	Peroxiredoxin-4	Q13162	PRDX4_HUMAN	Filtered	Filtered	Filtered	1	Filtered	1	1	Filtered	1	1	1	1	1	1	1	1	1	1	1	1	Filtered	Filtered	1	1	1	1	Filtered	Filtered	Filtered	Filtered	1	Filtered	Filtered	Filtered	Filtered	1	Filtered	1	1	Filtered	1	1	Filtered
138110	Q13201	Q13201	MMRN1	Multimerin-1	Q13201	MMRN1_HUMAN	Filtered	Filtered	Filtered	Filtered	Filtered	Filtered	Filtered	1	1	Filtered	2	Filtered	Filtered	1	2	2	Filtered	Filtered	2	1	2	1	Filtered	1	Filtered	2	Filtered	1	1	2	Filtered	Filtered	Filtered	2	Filtered	Filtered	Filtered	1	Filtered	Filtered	Filtered	1	1
83121.62;83121.62-2	Q13214;Q13214-2	Q13214;Q13214-2	SEMA3B	Semaphorin-3B;Isoform 2 of Semaphorin-3B	Q13214;Q13214-2	SEM3B_HUMAN	5	7	6	6	5	5	9	8	9	9	14	12	8	10	10	11	9	8	10	7	9	6	7	9	8	11	8	7	8	4	9	13	8	8	9	8	5	16	9	4	10	9	9
57580.1	Q13217	Q13217	DNAJC3	DnaJ homolog subfamily C member 3	Q13217	DNJC3_HUMAN	3	2	2	6	3	5	6	4	4	5	7	6	8	2	5	7	6	6	6	5	6	5	4	7	4	8	4	6	5	3	5	6	5	4	4	2	3	10	3	2	7	5	3
52390.97;52390.97-4	Q13228;Q13228-4	Q13228;Q13228-4	SELENBP1	Methanethiol oxidase;Isoform 4 of Methanethiol oxidase	Q13228;Q13228-4	SBP1_HUMAN	12	15	14	16	13	17	16	17	16	18	20	18	18	17	16	17	17	18	16	12	17	14	19	17	15	18	17	17	19	14	15	17	17	18	16	14	12	19	17	14	15	20	15
51681.33;51681.33-2;51681.33-3	Q13231;Q13231-2;Q13231-3	Q13231;Q13231-2;Q13231-3	CHIT1	Chitotriosidase-1;Isoform 2 of Chitotriosidase-1;Isoform 3 of Chitotriosidase-1	Q13231;Q13231-2;Q13231-3	CHIT1_HUMAN	3	3	Filtered	1	3	1	3	Filtered	1	1	4	3	3	7	7	5	4	4	5	Filtered	1	Filtered	Filtered	7	Filtered	3	1	8	Filtered	Filtered	3	4	2	1	2	Filtered	1	5	1	3	2	Filtered	2
19015	Q13232	Q13232	NME3	Nucleoside diphosphate kinase 3	Q13232	NDK3_HUMAN	Filtered	Filtered	Filtered	1	1	1	1	1	1	1	1	1	1	Filtered	Filtered	1	2	2	1	Filtered	Filtered	Filtered	Filtered	1	Filtered	Filtered	Filtered	1	1	1	Filtered	1	1	Filtered	1	1	Filtered	1	1	Filtered	1	1	1
88381.37;88381.37-2	Q13275;Q13275-2	Q13275;Q13275-2	SEMA3F	Semaphorin-3F;Isoform 2 of Semaphorin-3F	Q13275;Q13275-2	SEM3F_HUMAN	Filtered	Filtered	1	1	3	1	1	1	2	2	3	1	2	5	1	1	4	1	1	2	3	4	2	1	1	4	1	2	2	2	1	2	3	3	3	2	Filtered	3	2	3	2	2	2
118391.63;118391.63-4;118391.63-6	Q13308;Q13308-4;Q13308-6	Q13308;Q13308-4;Q13308-6	PTK7	Inactive tyrosine-protein kinase 7;Isoform 4 of Inactive tyrosine-protein kinase 7;Isoform 6 of Inactive tyrosine-protein kinase 7	Q13308;Q13308-4;Q13308-6	PTK7_HUMAN	3	3	2	1	1	1	2	1	1	1	1	2	3	1	1	2	2	2	3	1	3	1	2	2	1	2	2	2	3	2	1	2	3	2	1	2	1	3	1	2	3	3	Filtered
217041.35;217041.35-3;217041.35-4	Q13332;Q13332-3;Q13332-4	Q13332;Q13332-3;Q13332-4	PTPRS	Receptor-type tyrosine-protein phosphatase S;Isoform PTPS-MEB of Receptor-type tyrosine-protein phosphatase S;Isoform PTPS-MEC of Receptor-type tyrosine-protein phosphatase S	Q13332;Q13332-3;Q13332-4	PTPRS_HUMAN	18	21	18	21	23	23	20	22	23	20	31	23	28	21	22	25	27	22	24	21	24	22	22	23	20	25	21	23	28	18	19	24	22	19	18	16	15	26	24	20	28	24	18
168394	Q13332-7	Q13332-7	PTPRS	Isoform 3 of Receptor-type tyrosine-protein phosphatase S	Q13332-7	PTPRS_HUMAN	1	1	1	1	2	1	1	2	1	1	2	1	1	1	1	1	1	Filtered	1	Filtered	1	1	1	1	1	1	1	1	1	Filtered	Filtered	1	2	Filtered	Filtered	Filtered	Filtered	1	Filtered	Filtered	1	1	1
71492.24;68069.56;67940.45	Q13421-2;Q13421-3;Q13421-4	Q13421-2;Q13421-3;Q13421-4	MSLN	Isoform 3 of Mesothelin;Isoform 2 of Mesothelin;Isoform 4 of Mesothelin	Q13421-2;Q13421-3;Q13421-4	MSLN_HUMAN	4	3	3	3	4	4	3	4	3	6	5	4	4	4	3	6	4	4	3	3	4	4	4	4	3	4	2	4	4	3	3	4	4	4	4	4	3	3	4	3	4	4	4
85046.8	Q13433	Q13433	SLC39A6	Zinc transporter ZIP6	Q13433	S39A6_HUMAN	2	2	2	2	1	2	3	2	2	1	3	1	2	1	2	1	1	1	1	1	1	1	1	1	1	1	1	2	2	1	1	1	1	1	1	1	1	1	1	1	1	1	1
90555.98;90555.98-2	Q13443;Q13443-2	Q13443;Q13443-2	ADAM9	Disintegrin and metalloproteinase domain-containing protein 9;Isoform 2 of Disintegrin and metalloproteinase domain-containing protein 9	Q13443;Q13443-2	ADAM9_HUMAN	2	2	2	3	2	2	2	3	1	3	3	3	2	2	3	4	1	3	2	2	2	1	2	3	3	2	3	5	3	Filtered	3	4	3	1	2	1	Filtered	2	3	1	3	4	2
92959.23;92959.23-10;92959.23-12;92959.23-2;92959.23-3;92959.23-4;92959.23-5;92959.23-6;92959.23-7;92959.23-8;92959.23-9	Q13444;Q13444-10;Q13444-12;Q13444-2;Q13444-3;Q13444-4;Q13444-5;Q13444-6;Q13444-7;Q13444-8;Q13444-9	Q13444;Q13444-10;Q13444-12;Q13444-2;Q13444-3;Q13444-4;Q13444-5;Q13444-6;Q13444-7;Q13444-8;Q13444-9	ADAM15	Disintegrin and metalloproteinase domain-containing protein 15;Isoform 10 of Disintegrin and metalloproteinase domain-containing protein 15;Isoform 12 of Disintegrin and metalloproteinase domain-containing protein 15;Isoform 2 of Disintegrin and metalloproteinase domain-containing protein 15;Isoform 3 of Disintegrin and metalloproteinase domain-containing protein 15;Isoform 4 of Disintegrin and m…	Q13444;Q13444-10;Q13444-12;Q13444-2;Q13444-3;Q13444-4;Q13444-5;Q13444-6;Q13444-7;Q13444-8;Q13444-9	ADA15_HUMAN	1	Filtered	Filtered	3	Filtered	Filtered	1	Filtered	1	2	2	1	2	1	1	3	2	2	2	2	1	1	1	2	1	2	1	1	1	1	1	1	1	2	1	1	1	3	3	1	2	4	1
37393.5	Q13449	Q13449	LSAMP	Limbic system-associated membrane protein	Q13449	LSAMP_HUMAN	12	14	13	12	13	13	13	14	13	13	14	13	12	13	12	13	14	13	12	12	14	13	13	13	13	14	12	13	13	13	12	12	12	13	13	12	10	12	13	11	13	13	12
47687.17;47687.17-2	Q13501;Q13501-2	Q13501;Q13501-2	SQSTM1	Sequestosome-1;Isoform 2 of Sequestosome-1	Q13501;Q13501-2	SQSTM_HUMAN	Filtered	Filtered	1	1	1	2	1	1	1	Filtered	1	1	Filtered	Filtered	Filtered	Filtered	Filtered	Filtered	Filtered	Filtered	Filtered	Filtered	Filtered	Filtered	2	Filtered	Filtered	Filtered	1	Filtered	Filtered	1	Filtered	1	Filtered	Filtered	Filtered	1	Filtered	Filtered	Filtered	2	Filtered
43923.28;43923.28-2;43923.28-3	Q13508;Q13508-2;Q13508-3	Q13508;Q13508-2;Q13508-3	ART3	Ecto-ADP-ribosyltransferase 3;Isoform 1 of Ecto-ADP-ribosyltransferase 3;Isoform 2 of Ecto-ADP-ribosyltransferase 3	Q13508;Q13508-2;Q13508-3	NAR3_HUMAN	8	8	7	8	7	7	8	9	9	10	8	9	8	9	8	9	9	7	8	9	9	8	8	9	9	8	7	8	8	7	8	8	8	8	7	9	8	9	9	7	8	8	7
44659.64;44659.64-2	Q13510;Q13510-2	Q13510;Q13510-2	ASAH1	Acid ceramidase;Isoform 2 of Acid ceramidase	Q13510;Q13510-2	ASAH1_HUMAN	9	5	9	6	6	9	9	9	8	10	10	9	9	10	9	10	9	7	7	7	8	8	10	8	6	9	9	8	7	7	6	8	7	8	6	6	6	9	7	8	9	7	6
20295.45;20295.45-2	Q13519;Q13519-2	Q13519;Q13519-2	PNOC	Prepronociceptin;Isoform 2 of Prepronociceptin	Q13519;Q13519-2	PNOC_HUMAN	2	1	2	2	2	2	2	2	2	2	2	2	2	2	2	2	2	1	2	1	2	2	2	2	2	2	1	2	2	Filtered	1	2	2	2	2	Filtered	1	2	1	Filtered	2	2	Filtered
72677.75;72677.75-2;72677.75-3;72677.75-4;72677.75-5;72677.75-7;72677.75-8	Q13554;Q13554-2;Q13554-3;Q13554-4;Q13554-5;Q13554-7;Q13554-8	Q13554;Q13554-2;Q13554-3;Q13554-4;Q13554-5;Q13554-7;Q13554-8	CAMK2B	Calcium/calmodulin-dependent protein kinase type II subunit beta;Isoform 1 of Calcium/calmodulin-dependent protein kinase type II subunit beta;Isoform 2 of Calcium/calmodulin-dependent protein kinase type II subunit beta;Isoform 3 of Calcium/calmodulin-dependent protein kinase type II subunit beta;Isoform 5 of Calcium/calmodulin-dependent protein kinase type II subunit beta;Isoform 7 of Calcium/c…	Q13554;Q13554-2;Q13554-3;Q13554-4;Q13554-5;Q13554-7;Q13554-8	KCC2B_HUMAN	4	5	4	5	4	7	6	6	6	5	6	6	6	6	4	6	5	6	4	6	7	4	6	7	5	5	4	6	7	3	6	6	6	6	5	4	5	6	5	5	7	6	4
62607.2;62607.2-10;62607.2-11;62607.2-2;62607.2-3;62607.2-4;62607.2-5;62607.2-6;62607.2-7;62607.2-8;62607.2-9	Q13555;Q13555-10;Q13555-11;Q13555-2;Q13555-3;Q13555-4;Q13555-5;Q13555-6;Q13555-7;Q13555-8;Q13555-9	Q13555;Q13555-10;Q13555-11;Q13555-2;Q13555-3;Q13555-4;Q13555-5;Q13555-6;Q13555-7;Q13555-8;Q13555-9	CAMK2G	Calcium/calmodulin-dependent protein kinase type II subunit gamma;Isoform 10 of Calcium/calmodulin-dependent protein kinase type II subunit gamma;Isoform 11 of Calcium/calmodulin-dependent protein kinase type II subunit gamma;Isoform 2 of Calcium/calmodulin-dependent protein kinase type II subunit gamma;Isoform 3 of Calcium/calmodulin-dependent protein kinase type II subunit gamma;Isoform 4 of Ca…	Q13555;Q13555-10;Q13555-11;Q13555-2;Q13555-3;Q13555-4;Q13555-5;Q13555-6;Q13555-7;Q13555-8;Q13555-9	KCC2G_HUMAN	1	2	1	2	2	2	2	2	2	1	2	2	2	2	1	2	2	2	2	2	2	2	2	2	2	2	2	2	2	2	1	2	2	2	2	1	2	2	2	1	2	2	1
56369.4;56369.4-10;56369.4-11;56369.4-3;56369.4-4;56369.4-5;56369.4-6;56369.4-8;56369.4-9	Q13557;Q13557-10;Q13557-11;Q13557-3;Q13557-4;Q13557-5;Q13557-6;Q13557-8;Q13557-9	Q13557;Q13557-10;Q13557-11;Q13557-3;Q13557-4;Q13557-5;Q13557-6;Q13557-8;Q13557-9	CAMK2D	Calcium/calmodulin-dependent protein kinase type II subunit delta;Isoform Delta 10 of Calcium/calmodulin-dependent protein kinase type II subunit delta;Isoform Delta 11 of Calcium/calmodulin-dependent protein kinase type II subunit delta;Isoform Delta 3 of Calcium/calmodulin-dependent protein kinase type II subunit delta;Isoform Delta 4 of Calcium/calmodulin-dependent protein kinase type II subun…	Q13557;Q13557-10;Q13557-11;Q13557-3;Q13557-4;Q13557-5;Q13557-6;Q13557-8;Q13557-9	KCC2D_HUMAN	2	4	1	2	3	3	5	3	3	4	3	3	3	2	2	3	3	4	1	3	2	3	3	3	3	2	1	2	3	1	2	2	2	2	1	1	3	3	2	1	3	3	3
88072.71;88072.71-2	Q13634;Q13634-2	Q13634;Q13634-2	CDH18	Cadherin-18;Isoform 2 of Cadherin-18	Q13634;Q13634-2	CAD18_HUMAN	2	2	2	3	2	3	4	2	1	2	4	3	2	2	1	3	3	2	1	1	4	2	3	3	3	3	2	5	4	2	3	3	2	6	3	2	2	4	2	1	2	4	1
46031.9	Q13641	Q13641	TPBG	Trophoblast glycoprotein	Q13641	TPBG_HUMAN	3	3	3	4	3	4	3	4	3	3	4	3	4	4	2	4	3	4	3	3	4	4	4	4	3	3	4	4	3	2	4	4	2	4	4	2	2	4	4	1	4	3	3
31894.75;34997.41;33578.61	Q13642-1;Q13642-4;Q13642-5	Q13642-1;Q13642-4;Q13642-5	FHL1	Isoform 1 of Four and a half LIM domains protein 1;Isoform 4 of Four and a half LIM domains protein 1;Isoform 5 of Four and a half LIM domains protein 1	Q13642-1;Q13642-4;Q13642-5	FHL1_HUMAN	1	Filtered	2	Filtered	Filtered	2	1	Filtered	Filtered	Filtered	Filtered	Filtered	Filtered	Filtered	Filtered	1	Filtered	Filtered	Filtered	Filtered	Filtered	1	4	Filtered	4	Filtered	1	1	Filtered	Filtered	1	1	3	2	Filtered	Filtered	Filtered	Filtered	1	Filtered	Filtered	Filtered	Filtered
65102.28;65102.28-2	Q13740;Q13740-2	Q13740;Q13740-2	ALCAM	CD166 antigen;Isoform 2 of CD166 antigen	Q13740;Q13740-2	CD166_HUMAN	9	10	11	12	11	13	12	12	13	12	14	13	15	13	14	14	14	14	14	11	14	12	14	14	11	13	13	12	13	11	11	14	15	11	11	10	10	13	12	9	13	13	9
35399.5	Q13790	Q13790	APOF	Apolipoprotein F	Q13790	APOF_HUMAN	1	1	Filtered	2	Filtered	Filtered	1	3	2	1	1	3	3	1	3	1	3	3	1	1	2	2	2	3	2	3	2	1	2	3	2	3	2	2	3	3	3	1	2	3	Filtered	2	1
101968	Q13822-3	Q13822-3	ENPP2	Isoform 3 of Ectonucleotide pyrophosphatase/phosphodiesterase family member 2	Q13822-3	ENPP2_HUMAN	28	30	31	33	31	38	33	32	30	35	36	32	35	29	34	35	32	31	31	31	32	30	34	32	35	28	30	32	30	24	33	33	33	28	31	29	27	30	33	30	32	28	27
52562.2	Q13867	Q13867	BLMH	Bleomycin hydrolase	Q13867	BLMH_HUMAN	4	4	Filtered	5	3	5	4	5	3	3	5	4	7	1	3	5	6	5	1	4	4	4	3	4	4	5	1	5	5	4	4	7	6	4	2	3	1	5	3	2	5	5	1
15945	Q14019	Q14019	COTL1	Coactosin-like protein	Q14019	COTL1_HUMAN	5	4	3	5	6	6	7	7	6	6	8	6	8	5	7	7	7	6	3	5	7	4	5	6	6	6	4	6	7	3	4	5	7	4	4	3	2	6	5	3	5	5	4
38434.16;38434.16-2;38434.16-3;38434.16-4	Q14103;Q14103-2;Q14103-3;Q14103-4	Q14103;Q14103-2;Q14103-3;Q14103-4	HNRNPD	Heterogeneous nuclear ribonucleoprotein D0;Isoform 2 of Heterogeneous nuclear ribonucleoprotein D0;Isoform 3 of Heterogeneous nuclear ribonucleoprotein D0;Isoform 4 of Heterogeneous nuclear ribonucleoprotein D0	Q14103;Q14103-2;Q14103-3;Q14103-4	HNRPD_HUMAN	Filtered	Filtered	Filtered	1	Filtered	Filtered	Filtered	1	1	Filtered	1	1	Filtered	Filtered	Filtered	1	1	Filtered	1	1	1	1	1	1	1	Filtered	Filtered	Filtered	Filtered	Filtered	Filtered	Filtered	Filtered	Filtered	2	Filtered	Filtered	2	Filtered	1	1	1	Filtered
151253.79;151253.79-2	Q14112;Q14112-2	Q14112;Q14112-2	NID2	Nidogen-2;Isoform 2 of Nidogen-2	Q14112;Q14112-2	NID2_HUMAN	16	17	18	14	18	19	23	15	18	19	22	19	23	16	23	19	17	20	19	17	17	17	20	18	18	20	23	20	21	14	19	19	21	21	12	15	16	19	20	18	20	17	17
105633.61;105633.61-2;105633.61-3;105633.61-4	Q14114;Q14114-2;Q14114-3;Q14114-4	Q14114;Q14114-2;Q14114-3;Q14114-4	LRP8	Low-density lipoprotein receptor-related protein 8;Isoform 2 of Low-density lipoprotein receptor-related protein 8;Isoform 3 of Low-density lipoprotein receptor-related protein 8;Isoform 4 of Low-density lipoprotein receptor-related protein 8	Q14114;Q14114-2;Q14114-3;Q14114-4	LRP8_HUMAN	Filtered	Filtered	Filtered	1	1	3	1	1	3	1	2	1	3	1	2	3	3	2	1	2	2	1	1	1	1	2	Filtered	2	1	Filtered	1	1	1	2	Filtered	Filtered	Filtered	2	Filtered	Filtered	1	2	1
97441.5	Q14118	Q14118	DAG1	Dystroglycan	Q14118	DAG1_HUMAN	13	13	13	16	12	15	15	15	14	16	14	15	16	15	16	16	17	16	16	13	16	16	13	16	14	14	15	16	16	16	15	16	15	15	12	13	13	16	14	14	15	15	12
122294	Q14126	Q14126	DSG2	Desmoglein-2	Q14126	DSG2_HUMAN	1	1	Filtered	2	Filtered	4	2	5	3	3	4	4	4	4	3	5	4	3	4	3	3	2	3	3	3	2	3	4	3	3	3	4	5	3	5	3	2	6	5	4	4	4	2
32233.9	Q14165	Q14165	MLEC	Malectin	Q14165	MLEC_HUMAN	7	6	3	5	7	7	8	9	5	9	9	8	9	7	7	8	7	6	7	4	8	6	6	6	5	6	7	8	9	6	8	7	8	6	6	5	7	9	4	2	6	9	4
36876.44;36876.44-2	Q14257;Q14257-2	Q14257;Q14257-2	RCN2	Reticulocalbin-2;Isoform 2 of Reticulocalbin-2	Q14257;Q14257-2	RCN2_HUMAN	4	4	2	5	5	3	4	3	5	2	5	5	5	4	3	4	4	4	3	4	4	3	4	4	4	4	3	4	4	3	4	4	4	4	2	3	1	4	4	1	4	4	2
50228.6	Q14314	Q14314	FGL2	Fibroleukin	Q14314	FGL2_HUMAN	3	3	4	4	4	4	5	3	2	4	4	4	7	3	3	6	6	6	4	3	4	4	3	3	5	5	5	3	4	2	4	5	4	3	2	2	2	3	3	2	5	4	3
291022.22;291022.22-2	Q14315;Q14315-2	Q14315;Q14315-2	FLNC	Filamin-C;Isoform 2 of Filamin-C	Q14315;Q14315-2	FLNC_HUMAN	4	3	3	3	4	6	3	5	5	5	5	4	7	4	4	4	4	6	6	5	5	4	4	6	3	7	3	4	2	2	4	4	4	2	2	2	3	9	4	1	4	3	4
38281.67;38281.67-2	Q14376;Q14376-2	Q14376;Q14376-2	GALE	UDP-glucose 4-epimerase;Isoform 2 of UDP-glucose 4-epimerase	Q14376;Q14376-2	GALE_HUMAN	1	1	1	1	1	1	1	1	1	1	1	1	1	1	1	1	1	1	1	1	1	1	1	1	1	1	1	1	1	1	1	1	1	1	1	1	1	Filtered	1	1	1	1	1
74925.26;74925.26-1;74925.26-3	Q14393;Q14393-1;Q14393-3	Q14393;Q14393-1;Q14393-3	GAS6	Growth arrest-specific protein 6;Isoform 2 of Growth arrest-specific protein 6;Isoform 3 of Growth arrest-specific protein 6	Q14393;Q14393-1;Q14393-3	GAS6_HUMAN	6	6	3	6	9	8	8	8	8	9	7	7	7	7	9	8	8	6	7	8	10	9	8	9	7	9	8	8	10	9	8	8	10	8	9	6	5	9	9	5	8	9	5
75207.7	Q14515	Q14515	SPARCL1	SPARC-like protein 1	Q14515	SPRL1_HUMAN	39	38	36	37	40	41	41	37	39	34	39	39	35	38	37	38	36	39	37	35	37	39	38	33	37	39	37	36	39	34	38	37	38	40	36	33	31	40	37	33	36	38	33
61760.1	Q14515-2	Q14515-2	SPARCL1	Isoform 2 of SPARC-like protein 1	Q14515-2	SPRL1_HUMAN	2	2	2	2	2	2	2	2	1	1	2	2	2	2	2	2	2	2	2	2	1	1	1	1	1	1	1	1	1	1	1	1	1	1	1	1	1	1	1	1	1	1	1
506273	Q14517	Q14517	FAT1	Protocadherin Fat 1	Q14517	FAT1_HUMAN	4	2	9	9	11	6	6	10	6	5	9	7	8	7	6	12	12	8	3	5	8	4	5	6	9	9	4	10	7	1	7	10	21	13	6	7	4	12	6	5	15	9	6
62671.7;62671.7-2	Q14520;Q14520-2	Q14520;Q14520-2	HABP2	Hyaluronan-binding protein 2;Isoform 2 of Hyaluronan-binding protein 2	Q14520;Q14520-2	HABP2_HUMAN	5	7	6	8	6	6	6	8	7	9	7	8	7	6	6	7	6	6	5	5	7	7	6	5	8	4	7	6	6	7	8	7	7	7	6	10	6	6	7	7	7	3	7
88889.4	Q14563	Q14563	SEMA3A	Semaphorin-3A	Q14563	SEM3A_HUMAN	1	1	2	3	4	7	6	4	3	2	8	4	6	2	6	4	5	4	5	4	4	3	2	4	2	7	2	6	3	2	6	3	6	3	3	1	2	6	2	1	6	3	2
99968.98;99968.98-2	Q14574;Q14574-2	Q14574;Q14574-2	DSC3	Desmocollin-3;Isoform 3B of Desmocollin-3	Q14574;Q14574-2	DSC3_HUMAN	5	3	2	4	5	4	4	3	4	3	4	3	6	2	2	4	2	Filtered	5	4	2	2	3	1	5	2	2	3	4	2	3	4	4	3	4	4	2	3	5	2	3	5	2
103357	Q14624	Q14624	ITIH4	Inter-alpha-trypsin inhibitor heavy chain H4	Q14624	ITIH4_HUMAN	34	32	28	32	33	32	33	40	38	35	31	37	38	37	35	37	37	36	36	34	36	37	31	33	35	31	36	31	33	36	31	38	35	38	34	37	33	32	36	35	36	36	33
101241.05;99857.44	Q14624-2;Q14624-3	Q14624-2;Q14624-3	ITIH4	Isoform 2 of Inter-alpha-trypsin inhibitor heavy chain H4;Isoform 3 of Inter-alpha-trypsin inhibitor heavy chain H4	Q14624-2;Q14624-3	ITIH4_HUMAN	1	1	Filtered	Filtered	Filtered	Filtered	Filtered	Filtered	Filtered	Filtered	Filtered	Filtered	Filtered	Filtered	Filtered	Filtered	Filtered	Filtered	Filtered	1	Filtered	Filtered	Filtered	Filtered	Filtered	Filtered	Filtered	Filtered	Filtered	Filtered	Filtered	Filtered	Filtered	Filtered	Filtered	Filtered	Filtered	Filtered	Filtered	Filtered	Filtered	1	Filtered
26076.6	Q14696	Q14696	MESD	LRP chaperone MESD	Q14696	MESD_HUMAN	2	2	1	4	3	4	4	3	3	2	3	3	2	2	3	5	2	3	1	2	4	3	5	2	3	3	1	4	5	2	3	3	3	4	4	4	2	5	4	1	5	5	1
106874	Q14697	Q14697	GANAB	Neutral alpha-glucosidase AB	Q14697	GANAB_HUMAN	20	18	17	19	19	20	18	16	25	18	22	20	24	23	20	20	19	20	21	19	22	16	21	17	19	22	17	21	20	15	20	24	20	23	21	17	15	22	20	16	25	23	16
186796	Q14766	Q14766	LTBP1	Latent-transforming growth factor beta-binding protein 1	Q14766	LTBP1_HUMAN	6	5	6	10	6	7	9	5	5	4	10	6	8	6	6	8	7	6	9	4	6	5	6	6	5	7	8	9	7	5	8	8	6	6	8	6	4	9	9	3	8	10	5
195052	Q14767	Q14767	LTBP2	Latent-transforming growth factor beta-binding protein 2	Q14767	LTBP2_HUMAN	7	10	11	11	9	10	13	12	10	10	11	9	11	7	12	10	11	6	12	8	8	9	7	6	6	10	9	8	11	8	9	8	8	7	8	7	7	11	10	6	9	12	9
55391.11;55391.11-2;55391.11-3;55391.11-4;55391.11-9	Q14790;Q14790-2;Q14790-3;Q14790-4;Q14790-9	Q14790;Q14790-2;Q14790-3;Q14790-4;Q14790-9	CASP8	Caspase-8;Isoform 2 of Caspase-8;Isoform 3 of Caspase-8;Isoform 4 of Caspase-8;Isoform 9 of Caspase-8	Q14790;Q14790-2;Q14790-3;Q14790-4;Q14790-9	CASP8_HUMAN	Filtered	1	1	1	Filtered	1	1	Filtered	Filtered	Filtered	Filtered	Filtered	Filtered	Filtered	Filtered	Filtered	Filtered	Filtered	Filtered	Filtered	Filtered	Filtered	Filtered	Filtered	1	Filtered	1	Filtered	Filtered	Filtered	1	Filtered	Filtered	Filtered	1	Filtered	1	Filtered	Filtered	Filtered	Filtered	Filtered	1
33775.6	Q14894	Q14894	CRYM	Ketimine reductase mu-crystallin	Q14894	CRYM_HUMAN	2	1	1	1	1	2	2	1	3	Filtered	3	1	2	1	1	2	1	1	1	1	2	1	1	1	1	2	1	2	2	1	1	1	1	1	1	1	1	2	1	1	1	1	1
63922.54;63922.54-2	Q14956;Q14956-2	Q14956;Q14956-2	GPNMB	Transmembrane glycoprotein NMB;Isoform 2 of Transmembrane glycoprotein NMB	Q14956;Q14956-2	GPNMB_HUMAN	Filtered	Filtered	3	1	1	2	3	1	3	3	3	Filtered	1	2	Filtered	1	Filtered	2	1	2	Filtered	Filtered	Filtered	2	1	1	Filtered	3	1	2	Filtered	4	3	1	1	Filtered	1	2	1	1	2	Filtered	1
38007.54;38007.54-2;38007.54-4	Q14982;Q14982-2;Q14982-4	Q14982;Q14982-2;Q14982-4	OPCML	Opioid-binding protein/cell adhesion molecule;Isoform 2 of Opioid-binding protein/cell adhesion molecule;Isoform 4 of Opioid-binding protein/cell adhesion molecule	Q14982;Q14982-2;Q14982-4	OPCM_HUMAN	5	6	4	6	7	7	6	6	6	4	6	6	8	4	6	7	5	6	6	6	5	5	6	5	4	6	6	6	6	6	5	6	6	5	6	4	5	6	6	5	6	6	5
122309	Q14C87	Q14C87	TMEM132D	Transmembrane protein 132D	Q14C87	T132D_HUMAN	9	10	9	12	12	14	11	14	15	11	17	13	17	14	11	14	15	14	13	9	15	15	14	14	14	15	9	18	18	13	10	15	13	14	13	8	6	17	12	6	16	14	9
46026.5	Q14CZ8	Q14CZ8	HEPACAM	Hepatocyte cell adhesion molecule	Q14CZ8	HECAM_HUMAN	2	4	2	3	4	3	4	3	3	1	4	1	3	2	2	3	3	1	2	3	2	1	Filtered	4	2	5	3	2	4	1	1	4	5	2	1	1	Filtered	5	2	1	3	4	2
119477	Q14DG7	Q14DG7	TMEM132B	Transmembrane protein 132B	Q14DG7	T132B_HUMAN	2	2	Filtered	4	1	7	2	6	4	3	6	5	6	5	3	5	5	4	5	2	4	5	6	4	3	6	2	6	5	3	5	5	5	4	5	Filtered	1	7	3	Filtered	6	5	1
87253.9	Q15063-3	Q15063-3	POSTN	Isoform 3 of Periostin	Q15063-3	POSTN_HUMAN	2	1	Filtered	7	6	1	1	5	3	3	7	2	5	1	7	6	3	6	4	1	1	3	1	4	Filtered	2	3	2	2	2	2	3	1	2	3	2	3	4	4	3	3	5	4
48121.32;48121.32-2;48121.32-3;48121.32-4;48121.32-5	Q15084;Q15084-2;Q15084-3;Q15084-4;Q15084-5	Q15084;Q15084-2;Q15084-3;Q15084-4;Q15084-5	PDIA6	Protein disulfide-isomerase A6;Isoform 2 of Protein disulfide-isomerase A6;Isoform 3 of Protein disulfide-isomerase A6;Isoform 4 of Protein disulfide-isomerase A6;Isoform 5 of Protein disulfide-isomerase A6	Q15084;Q15084-2;Q15084-3;Q15084-4;Q15084-5	PDIA6_HUMAN	1	2	2	1	2	4	4	2	3	2	3	3	3	2	1	5	2	3	3	1	1	2	1	2	2	2	2	2	4	1	2	2	3	3	2	1	2	4	1	2	2	5	3
47972.5	Q15113	Q15113	PCOLCE	Procollagen C-endopeptidase enhancer 1	Q15113	PCOC1_HUMAN	17	16	16	18	16	18	17	18	16	17	19	18	18	18	19	18	19	17	18	19	18	18	19	18	19	18	18	19	20	19	18	19	18	18	18	18	14	19	18	18	17	17	17
15040.09;15040.09-2	Q15121;Q15121-2	Q15121;Q15121-2	PEA15	Astrocytic phosphoprotein PEA-15;Isoform 2 of Astrocytic phosphoprotein PEA-15	Q15121;Q15121-2	PEA15_HUMAN	1	1	1	1	1	1	1	1	1	1	1	1	1	1	1	1	1	1	1	1	1	1	1	1	2	1	1	1	1	1	1	1	1	1	1	1	1	1	1	1	2	2	1
39380.92;39380.92-1;39380.92-3	Q15165;Q15165-1;Q15165-3	Q15165;Q15165-1;Q15165-3	PON2	Serum paraoxonase/arylesterase 2;Isoform 1 of Serum paraoxonase/arylesterase 2;Isoform 3 of Serum paraoxonase/arylesterase 2	Q15165;Q15165-1;Q15165-3	PON2_HUMAN	Filtered	1	Filtered	2	3	2	1	3	1	2	2	3	3	2	2	2	2	1	1	Filtered	1	2	2	3	1	3	Filtered	2	2	1	Filtered	1	1	2	1	1	1	2	2	2	3	2	2
39607.5	Q15166	Q15166	PON3	Serum paraoxonase/lactonase 3	Q15166	PON3_HUMAN	Filtered	1	1	Filtered	1	1	1	1	2	1	1	1	2	1	1	1	2	1	1	1	1	1	1	1	1	1	1	1	1	1	1	1	2	1	1	1	2	1	1	2	1	1	2
57158.17;57158.17-2;57158.17-3	Q15223;Q15223-2;Q15223-3	Q15223;Q15223-2;Q15223-3	NECTIN1	Nectin-1;Isoform Alpha of Nectin-1;Isoform Gamma of Nectin-1	Q15223;Q15223-2;Q15223-3	NECT1_HUMAN	4	4	4	2	3	3	3	4	4	4	4	4	4	3	4	4	3	4	4	3	4	4	3	4	3	5	3	4	4	4	4	4	4	3	3	4	3	5	4	4	3	5	4
73834.3	Q15256	Q15256	PTPRR	Receptor-type tyrosine-protein phosphatase R	Q15256	PTPRR_HUMAN	1	2	2	1	1	2	1	2	2	2	4	2	4	2	1	2	2	2	1	Filtered	2	1	4	2	2	3	3	2	3	1	2	3	3	3	2	Filtered	1	3	2	1	3	2	Filtered
162102.14;162102.14-2;162102.14-3;162102.14-4	Q15262;Q15262-2;Q15262-3;Q15262-4	Q15262;Q15262-2;Q15262-3;Q15262-4	PTPRK	Receptor-type tyrosine-protein phosphatase kappa;Isoform 2 of Receptor-type tyrosine-protein phosphatase kappa;Isoform 3 of Receptor-type tyrosine-protein phosphatase kappa;Isoform 4 of Receptor-type tyrosine-protein phosphatase kappa	Q15262;Q15262-2;Q15262-3;Q15262-4	PTPRK_HUMAN	3	3	6	6	4	6	5	5	5	3	6	4	6	5	4	5	5	4	5	5	5	5	4	5	4	5	5	5	6	4	6	7	6	5	5	4	3	7	5	4	5	6	3
38890	Q15293	Q15293	RCN1	Reticulocalbin-1	Q15293	RCN1_HUMAN	4	3	3	3	3	4	2	3	4	3	6	4	5	3	5	4	5	5	5	4	5	5	5	5	3	3	4	5	5	3	3	5	5	4	4	3	2	4	5	3	6	4	2
146808.09;146808.09-2;146808.09-3;146808.09-4	Q15303;Q15303-2;Q15303-3;Q15303-4	Q15303;Q15303-2;Q15303-3;Q15303-4	ERBB4	Receptor tyrosine-protein kinase erbB-4;Isoform JM-B CYT-1 of Receptor tyrosine-protein kinase erbB-4;Isoform JM-A CYT-2 of Receptor tyrosine-protein kinase erbB-4;Isoform JM-B CYT-2 of Receptor tyrosine-protein kinase erbB-4	Q15303;Q15303-2;Q15303-3;Q15303-4	ERBB4_HUMAN	Filtered	Filtered	Filtered	Filtered	Filtered	1	1	Filtered	2	1	2	2	2	2	2	2	2	1	3	2	2	1	1	2	2	2	2	2	2	1	1	3	2	1	2	Filtered	1	2	1	Filtered	1	3	1
112096.6;112096.6-2;112096.6-4	Q15375;Q15375-2;Q15375-4	Q15375;Q15375-2;Q15375-4	EPHA7	Ephrin type-A receptor 7;Isoform 2 of Ephrin type-A receptor 7;Isoform 4 of Ephrin type-A receptor 7	Q15375;Q15375-2;Q15375-4	EPHA7_HUMAN	2	1	2	2	2	4	2	2	3	1	4	2	3	2	4	4	4	3	4	3	1	2	2	2	2	2	1	3	3	1	1	2	2	1	1	1	1	3	2	1	4	2	1
88886.18;88886.18-2	Q15459;Q15459-2	Q15459;Q15459-2	SF3A1	Splicing factor 3A subunit 1;Isoform 2 of Splicing factor 3A subunit 1	Q15459;Q15459-2	SF3A1_HUMAN	2	1	Filtered	2	1	1	Filtered	Filtered	1	1	1	1	3	1	1	Filtered	1	1	Filtered	1	1	1	Filtered	Filtered	1	Filtered	Filtered	2	1	1	1	1	1	2	2	1	1	2	2	1	1	2	1
49607.2	Q15465	Q15465	SHH	Sonic hedgehog protein	Q15465	SHH_HUMAN	2	2	2	6	2	1	2	1	2	3	3	3	1	1	1	Filtered	3	4	4	5	3	1	2	3	3	3	5	3	4	1	3	3	2	2	4	2	4	3	4	3	3	1	5
33252.8	Q15493	Q15493	RGN	Regucalcin	Q15493	RGN_HUMAN	1	1	Filtered	Filtered	Filtered	1	1	Filtered	Filtered	Filtered	1	1	1	Filtered	Filtered	1	Filtered	1	Filtered	Filtered	Filtered	1	1	Filtered	1	Filtered	Filtered	1	1	Filtered	Filtered	1	1	Filtered	Filtered	Filtered	Filtered	Filtered	Filtered	Filtered	1	1	Filtered
74680.9	Q15582	Q15582	TGFBI	Transforming growth factor-beta-induced protein ig-h3	Q15582	BGH3_HUMAN	16	17	16	18	17	18	21	20	17	20	19	18	20	16	18	19	18	19	18	17	21	19	19	19	18	20	19	18	21	20	20	23	20	21	19	19	19	20	19	19	20	19	20
35834.7	Q15768	Q15768	EFNB3	Ephrin-B3	Q15768	EFNB3_HUMAN	1	3	3	3	5	5	5	3	6	3	7	5	5	1	2	2	3	2	2	Filtered	3	3	2	2	3	3	1	5	4	2	3	5	4	2	3	Filtered	Filtered	4	4	1	4	3	1
43500.72;43500.72-5;43500.72-6	Q15782;Q15782-5;Q15782-6	Q15782;Q15782-5;Q15782-6	CHI3L2	Chitinase-3-like protein 2;Isoform 2 of Chitinase-3-like protein 2;Isoform 3 of Chitinase-3-like protein 2	Q15782;Q15782-5;Q15782-6	CH3L2_HUMAN	5	3	5	6	4	3	7	5	5	6	5	6	6	6	6	7	7	5	5	5	5	5	7	7	5	6	6	4	6	5	5	5	5	3	5	6	3	6	6	4	7	4	6
47122.3	Q15818	Q15818	NPTX1	Neuronal pentraxin-1	Q15818	NPTX1_HUMAN	13	12	13	14	15	15	15	15	15	14	13	15	14	18	11	15	14	14	14	15	13	15	13	14	12	17	11	16	17	12	13	15	16	14	13	12	12	15	14	12	15	16	11
16362.8	Q15819	Q15819	UBE2V2	Ubiquitin-conjugating enzyme E2 variant 2	Q15819	UB2V2_HUMAN	1	1	1	2	3	3	1	3	2	1	2	1	4	2	Filtered	3	2	1	2	1	2	2	2	2	1	2	2	2	2	2	2	2	3	3	2	1	1	3	2	2	2	2	1
16511.1	Q15828	Q15828	CST6	Cystatin-M	Q15828	CYTM_HUMAN	1	2	1	2	2	3	3	1	2	3	3	3	3	2	3	3	3	1	3	1	2	3	1	2	2	1	Filtered	3	3	1	1	2	1	1	1	1	2	2	1	Filtered	2	2	2
54214.8	Q15846	Q15846	CLUL1	Clusterin-like protein 1	Q15846	CLUL1_HUMAN	2	4	3	4	2	5	2	1	4	1	3	1	4	3	1	4	5	5	1	5	6	3	4	5	4	5	2	4	4	2	4	4	3	4	3	4	Filtered	4	4	1	3	2	2
26413.6	Q15848	Q15848	ADIPOQ	Adiponectin	Q15848	ADIPO_HUMAN	1	1	1	1	1	1	1	1	1	1	1	1	1	1	1	1	1	1	1	1	1	1	1	1	1	1	1	1	1	1	1	1	1	1	1	1	1	1	1	1	1	1	1
52025.8	Q15904	Q15904	ATP6AP1	V-type proton ATPase subunit S1	Q15904	VAS1_HUMAN	4	4	4	4	4	4	4	4	4	4	4	4	4	4	4	4	4	4	4	4	4	4	4	4	4	4	4	4	4	4	4	4	4	4	4	4	4	4	5	4	4	4	4
14287.9	Q16143	Q16143	SNCB	Beta-synuclein	Q16143	SYUB_HUMAN	Filtered	Filtered	Filtered	1	Filtered	1	1	Filtered	Filtered	Filtered	Filtered	Filtered	1	Filtered	1	Filtered	Filtered	Filtered	Filtered	Filtered	1	Filtered	2	Filtered	Filtered	1	Filtered	1	1	Filtered	Filtered	1	1	1	Filtered	Filtered	Filtered	1	1	Filtered	1	3	Filtered
29130.3	Q16270	Q16270	IGFBP7	Insulin-like growth factor-binding protein 7	Q16270	IBP7_HUMAN	10	10	10	9	9	10	10	10	10	10	10	10	10	9	10	10	10	9	10	10	10	10	10	10	10	9	10	10	9	9	10	10	10	9	10	9	9	10	10	10	10	10	10
94428.19;94428.19-2;94428.19-3;94428.19-4;94428.19-5	Q16288;Q16288-2;Q16288-3;Q16288-4;Q16288-5	Q16288;Q16288-2;Q16288-3;Q16288-4;Q16288-5	NTRK3	NT-3 growth factor receptor;Isoform 2 of NT-3 growth factor receptor;Isoform 3 of NT-3 growth factor receptor;Isoform 4 of NT-3 growth factor receptor;Isoform 5 of NT-3 growth factor receptor	Q16288;Q16288-2;Q16288-3;Q16288-4;Q16288-5	NTRK3_HUMAN	1	2	1	3	Filtered	2	2	1	2	1	3	2	3	2	2	3	2	2	2	2	2	2	3	3	3	3	1	3	3	2	2	2	2	3	3	1	2	3	2	2	4	2	2
202524.22;202524.22-2	Q16363;Q16363-2	Q16363;Q16363-2	LAMA4	Laminin subunit alpha-4;Isoform 2 of Laminin subunit alpha-4	Q16363;Q16363-2	LAMA4_HUMAN	6	3	4	3	5	6	7	4	6	11	12	9	8	3	8	10	8	7	6	2	6	7	5	4	2	8	4	11	8	1	7	6	4	8	3	6	2	9	4	1	12	8	1
86254.8	Q16394	Q16394	EXT1	Exostosin-1	Q16394	EXT1_HUMAN	2	3	2	1	3	6	3	3	3	2	4	2	5	3	5	5	3	4	4	2	4	2	3	4	3	4	2	4	5	2	3	6	4	5	3	2	2	4	3	3	4	4	3
126968	Q16531	Q16531	DDB1	DNA damage-binding protein 1	Q16531	DDB1_HUMAN	2	3	3	3	4	4	3	3	3	2	4	3	4	3	3	3	3	3	3	3	4	4	4	4	3	3	2	3	3	2	2	3	3	3	3	2	2	4	3	2	4	3	2
86247	Q16549	Q16549	PCSK7	Proprotein convertase subtilisin/kexin type 7	Q16549	PCSK7_HUMAN	1	2	1	2	1	1	1	2	1	1	1	1	1	Filtered	1	1	1	1	1	1	1	1	2	1	1	1	1	1	2	2	1	2	1	1	1	1	1	2	2	1	2	2	1
62293.62;62293.62-2	Q16555;Q16555-2	Q16555;Q16555-2	DPYSL2	Dihydropyrimidinase-related protein 2;Isoform 2 of Dihydropyrimidinase-related protein 2	Q16555;Q16555-2	DPYL2_HUMAN	1	2	Filtered	2	2	3	3	1	1	1	2	2	4	Filtered	1	1	2	1	1	Filtered	2	2	Filtered	Filtered	4	3	Filtered	1	3	Filtered	Filtered	Filtered	2	Filtered	Filtered	1	Filtered	4	1	2	5	4	Filtered
12829.1	Q16568	Q16568	CARTPT	Cocaine- and amphetamine-regulated transcript protein	Q16568	CART_HUMAN	1	1	2	2	2	3	2	2	2	3	3	2	1	2	2	2	2	2	2	2	2	2	1	2	2	2	2	2	2	2	1	2	2	2	2	1	2	3	2	1	2	3	1
53864.3	Q16581	Q16581	C3AR1	C3a anaphylatoxin chemotactic receptor	Q16581	C3AR_HUMAN	1	1	1	1	1	1	1	1	1	1	1	1	1	1	1	1	1	1	1	1	1	1	1	1	1	1	1	1	1	1	1	1	1	1	1	1	1	1	1	1	1	1	1
60674.1	Q16610	Q16610	ECM1	Extracellular matrix protein 1	Q16610	ECM1_HUMAN	15	15	14	18	18	19	19	15	17	15	16	17	20	19	17	19	19	19	17	17	19	18	20	17	18	19	17	19	20	15	19	20	19	19	18	15	17	19	19	17	16	17	18
91998.89;91998.89-2;91998.89-3;91998.89-4;91998.89-5;91998.89-6	Q16620;Q16620-2;Q16620-3;Q16620-4;Q16620-5;Q16620-6	Q16620;Q16620-2;Q16620-3;Q16620-4;Q16620-5;Q16620-6	NTRK2	BDNF/NT-3 growth factors receptor;Isoform TrkB-T1 of BDNF/NT-3 growth factors receptor;Isoform TrkB-T-Shc of BDNF/NT-3 growth factors receptor;Isoform 4 of BDNF/NT-3 growth factors receptor;Isoform 5 of BDNF/NT-3 growth factors receptor;Isoform TrkB-T-TK of BDNF/NT-3 growth factors receptor	Q16620;Q16620-2;Q16620-3;Q16620-4;Q16620-5;Q16620-6	NTRK2_HUMAN	3	2	1	2	2	3	3	4	4	4	4	2	4	3	4	4	4	4	3	3	3	4	3	3	3	4	3	4	4	3	3	4	4	4	3	3	2	4	3	2	3	4	2
10678.3;10678.3-2	Q16627;Q16627-2	Q16627;Q16627-2	CCL14	C-C motif chemokine 14;Isoform HCC-3 of C-C motif chemokine 14	Q16627;Q16627-2	CCL14_HUMAN	2	2	1	1	1	2	1	2	2	2	2	2	2	2	2	2	1	1	2	3	2	2	2	1	2	2	2	2	2	2	2	2	2	1	2	2	2	1	2	2	1	2	2
28193.05;28193.05-13;28193.05-5	Q16653;Q16653-13;Q16653-5	Q16653;Q16653-13;Q16653-5	MOG	Myelin-oligodendrocyte glycoprotein;Isoform 13 of Myelin-oligodendrocyte glycoprotein;Isoform 5 of Myelin-oligodendrocyte glycoprotein	Q16653;Q16653-13;Q16653-5	MOG_HUMAN	5	5	5	5	5	5	5	5	4	5	6	5	5	5	5	5	5	5	5	5	4	5	5	4	5	5	5	5	5	5	5	5	5	5	4	4	4	5	5	4	5	5	4
54530	Q16658	Q16658	FSCN1	Fascin	Q16658	FSCN1_HUMAN	4	4	2	5	4	7	4	5	6	4	7	4	8	5	5	7	7	5	3	4	5	4	6	5	7	3	2	2	7	3	4	4	7	4	2	2	4	4	7	2	6	9	4
14508.9	Q16674	Q16674	MIA	Melanoma-derived growth regulatory protein	Q16674	MIA_HUMAN	3	2	2	2	2	3	2	3	3	3	4	3	3	3	4	3	3	3	3	3	3	3	3	3	3	3	3	2	3	2	3	2	3	3	3	3	3	3	3	3	3	3	3
131141	Q16706	Q16706	MAN2A1	Alpha-mannosidase 2	Q16706	MA2A1_HUMAN	10	13	11	15	14	20	17	21	21	19	19	20	21	17	17	21	17	20	18	16	21	19	19	19	14	22	19	22	25	13	15	20	18	15	17	12	9	23	19	13	23	21	12
40876.5	Q16769	Q16769	QPCT	Glutaminyl-peptide cyclotransferase	Q16769	QPCT_HUMAN	7	7	8	7	7	8	8	8	7	7	10	9	7	7	7	7	7	7	8	8	9	8	7	7	7	8	7	7	9	8	6	8	7	10	7	7	8	8	8	9	7	8	7
33805.85;33805.85-2	Q16775;Q16775-2	Q16775;Q16775-2	HAGH	Hydroxyacylglutathione hydrolase, mitochondrial;Isoform 2 of Hydroxyacylglutathione hydrolase, mitochondrial	Q16775;Q16775-2	GLO2_HUMAN	3	2	2	3	2	2	3	2	3	2	3	2	4	2	1	1	1	1	1	Filtered	1	1	2	3	2	4	3	3	3	4	3	3	4	3	4	3	Filtered	4	2	2	4	4	3
105848	Q16849	Q16849	PTPRN	Receptor-type tyrosine-protein phosphatase-like N	Q16849	PTPRN_HUMAN	8	13	8	12	13	13	11	14	14	12	15	15	16	9	10	14	15	11	12	8	12	12	15	9	11	11	9	15	16	8	7	13	13	11	12	6	9	15	13	8	14	14	9
84621.9;84621.9-2	Q16853;Q16853-2	Q16853;Q16853-2	AOC3	Membrane primary amine oxidase;Isoform 2 of Membrane primary amine oxidase	Q16853;Q16853-2	AOC3_HUMAN	Filtered	1	Filtered	Filtered	Filtered	1	1	1	1	2	1	1	2	Filtered	2	Filtered	2	1	1	2	2	2	1	2	1	2	2	2	2	2	2	1	1	1	1	1	1	1	1	Filtered	2	2	Filtered
67779.9	Q17RQ9	Q17RQ9	NKPD1	NTPase KAP family P-loop domain-containing protein 1	Q17RQ9	NKPD1_HUMAN	1	1	1	1	Filtered	1	1	1	1	Filtered	1	Filtered	1	Filtered	1	1	1	1	1	Filtered	1	Filtered	1	Filtered	1	1	Filtered	1	Filtered	1	1	Filtered	Filtered	Filtered	1	1	1	1	1	1	Filtered	1	1
110109.89;110109.89-2	Q24JP5;Q24JP5-2	Q24JP5;Q24JP5-2	TMEM132A	Transmembrane protein 132A;Isoform 2 of Transmembrane protein 132A	Q24JP5;Q24JP5-2	T132A_HUMAN	11	11	10	15	14	21	15	16	14	13	19	14	20	16	14	16	16	14	14	14	14	18	13	13	15	15	12	20	21	10	11	20	18	14	14	12	11	18	17	11	17	15	10
40752.64;40752.64-2	Q29960;Q29960-2	Q29960;Q29960-2	HLA-C	HLA class I histocompatibility antigen, Cw-16 alpha chain;Isoform 2 of HLA class I histocompatibility antigen, Cw-16 alpha chain	Q29960;Q29960-2	1C16_HUMAN	Filtered	Filtered	Filtered	Filtered	Filtered	Filtered	Filtered	Filtered	Filtered	Filtered	Filtered	Filtered	Filtered	Filtered	Filtered	Filtered	Filtered	Filtered	Filtered	Filtered	Filtered	Filtered	Filtered	Filtered	Filtered	Filtered	Filtered	Filtered	Filtered	1	Filtered	Filtered	Filtered	Filtered	Filtered	Filtered	Filtered	Filtered	Filtered	1	Filtered	Filtered	Filtered
40968.8	Q29963	Q29963	HLA-C	HLA class I histocompatibility antigen, Cw-6 alpha chain	Q29963	1C06_HUMAN	4	4	2	2	5	4	4	4	4	4	3	5	3	4	4	5	4	2	6	4	4	3	3	4	3	2	4	2	3	4	3	2	3	2	4	2	4	4	5	5	7	4	3
35281.9	Q2TAL6	Q2TAL6	VWC2	Brorin	Q2TAL6	VWC2_HUMAN	1	2	2	2	1	1	2	2	1	1	1	Filtered	1	1	1	1	1	1	1	1	1	1	2	1	1	2	1	2	2	2	1	1	2	1	1	1	1	2	2	1	2	2	1
116657	Q2UY09	Q2UY09	COL28A1	Collagen alpha-1(XXVIII) chain	Q2UY09	COSA1_HUMAN	5	2	1	4	2	3	2	2	2	4	4	4	Filtered	2	4	2	2	5	6	4	4	2	1	5	5	3	4	2	1	2	3	7	3	3	2	5	Filtered	2	6	3	4	6	6
55816.13;55816.13-2	Q495W5;Q495W5-2	Q495W5;Q495W5-2	FUT11	Alpha-(1,3)-fucosyltransferase 11;Isoform 2 of Alpha-(1,3)-fucosyltransferase 11	Q495W5;Q495W5-2	FUT11_HUMAN	1	1	1	1	1	2	1	3	4	3	3	4	3	2	2	4	4	4	3	3	3	2	2	4	2	4	Filtered	4	3	4	4	3	4	3	3	2	2	2	3	2	3	3	3
15003.9	Q4G0I0	Q4G0I0	CCSMST1	Protein CCSMST1	Q4G0I0	CSMT1_HUMAN	1	Filtered	Filtered	Filtered	1	1	1	1	Filtered	Filtered	1	1	1	Filtered	1	1	1	1	1	1	1	1	Filtered	1	1	1	Filtered	1	1	1	1	1	1	1	1	Filtered	Filtered	1	1	Filtered	1	1	Filtered
50566.63;50566.63-2	Q4G148;Q4G148-2	Q4G148;Q4G148-2	GXYLT1	Glucoside xylosyltransferase 1;Isoform 2 of Glucoside xylosyltransferase 1	Q4G148;Q4G148-2	GXLT1_HUMAN	1	Filtered	1	1	2	4	2	3	3	2	3	4	3	3	2	2	1	1	3	3	3	2	2	2	1	3	1	3	2	Filtered	Filtered	3	2	1	1	2	1	1	2	Filtered	1	1	Filtered
76666.19;76666.19-4	Q504Y0;Q504Y0-4	Q504Y0;Q504Y0-4	SLC39A12	Zinc transporter ZIP12;Isoform 4 of Zinc transporter ZIP12	Q504Y0;Q504Y0-4	S39AC_HUMAN	3	5	3	3	3	3	3	3	1	2	3	2	3	1	3	2	4	3	1	1	1	1	4	2	4	4	3	1	3	2	4	3	1	1	3	1	1	3	4	2	3	2	2
107425.02;107425.02-3	Q53EL9;Q53EL9-3	Q53EL9;Q53EL9-3	SEZ6	Seizure protein 6 homolog;Isoform 3 of Seizure protein 6 homolog	Q53EL9;Q53EL9-3	SEZ6_HUMAN	8	9	9	11	10	11	11	9	10	10	12	9	11	11	10	11	11	12	11	10	9	11	11	11	10	11	8	10	10	8	10	10	11	11	10	8	8	11	10	8	12	11	7
49715.47;49715.47-2;49715.47-3	Q53H76;Q53H76-2;Q53H76-3	Q53H76;Q53H76-2;Q53H76-3	PLA1A	Phospholipase A1 member A;Isoform 2 of Phospholipase A1 member A;Isoform 3 of Phospholipase A1 member A	Q53H76;Q53H76-2;Q53H76-3	PLA1A_HUMAN	Filtered	Filtered	Filtered	1	Filtered	Filtered	2	Filtered	Filtered	1	Filtered	1	Filtered	Filtered	Filtered	Filtered	Filtered	Filtered	Filtered	Filtered	Filtered	1	1	1	Filtered	1	Filtered	1	1	Filtered	Filtered	1	Filtered	Filtered	Filtered	Filtered	Filtered	Filtered	Filtered	1	Filtered	1	Filtered
47375.67;47375.67-2;47375.67-4	Q53RD9;Q53RD9-2;Q53RD9-4	Q53RD9;Q53RD9-2;Q53RD9-4	FBLN7	Fibulin-7;Isoform 2 of Fibulin-7;Isoform 4 of Fibulin-7	Q53RD9;Q53RD9-2;Q53RD9-4	FBLN7_HUMAN	5	6	4	6	6	6	6	6	6	6	6	6	8	5	6	7	7	7	6	6	6	6	6	6	5	6	5	6	7	6	5	6	5	4	6	4	4	6	5	4	6	6	5
36991.2	Q53RT3	Q53RT3	ASPRV1	Retroviral-like aspartic protease 1	Q53RT3	APRV1_HUMAN	1	Filtered	1	Filtered	2	Filtered	1	2	Filtered	2	3	2	2	Filtered	1	2	Filtered	3	1	Filtered	2	2	Filtered	1	1	2	1	2	2	1	2	1	1	2	2	2	Filtered	2	Filtered	1	2	2	Filtered
239396.08;239396.08-2;239396.08-3;239396.08-4	Q58EX2;Q58EX2-2;Q58EX2-3;Q58EX2-4	Q58EX2;Q58EX2-2;Q58EX2-3;Q58EX2-4	SDK2	Protein sidekick-2;Isoform 2 of Protein sidekick-2;Isoform 3 of Protein sidekick-2;Isoform 4 of Protein sidekick-2	Q58EX2;Q58EX2-2;Q58EX2-3;Q58EX2-4	SDK2_HUMAN	Filtered	Filtered	Filtered	1	Filtered	Filtered	1	Filtered	1	Filtered	1	Filtered	1	Filtered	Filtered	1	Filtered	Filtered	Filtered	Filtered	Filtered	1	Filtered	Filtered	Filtered	1	Filtered	Filtered	Filtered	Filtered	Filtered	1	1	Filtered	Filtered	Filtered	Filtered	Filtered	Filtered	Filtered	1	Filtered	Filtered
58264.4	Q58FF6	Q58FF6	HSP90AB4P	Putative heat shock protein HSP 90-beta 4	Q58FF6	H90B4_HUMAN	1	1	1	1	1	1	1	1	1	1	1	1	1	1	1	1	1	1	1	1	1	1	1	1	1	1	1	1	1	1	1	1	1	1	1	1	1	1	1	1	1	1	1
49747.04;49747.04-2;49747.04-3;49747.04-4	Q59EK9;Q59EK9-2;Q59EK9-3;Q59EK9-4	Q59EK9;Q59EK9-2;Q59EK9-3;Q59EK9-4	RUNDC3A	RUN domain-containing protein 3A;Isoform 2 of RUN domain-containing protein 3A;Isoform 3 of RUN domain-containing protein 3A;Isoform 4 of RUN domain-containing protein 3A	Q59EK9;Q59EK9-2;Q59EK9-3;Q59EK9-4	RUN3A_HUMAN	Filtered	Filtered	Filtered	Filtered	Filtered	Filtered	Filtered	1	1	1	1	1	1	1	1	1	1	1	Filtered	Filtered	1	1	1	1	1	1	1	1	1	1	1	1	1	1	1	1	1	1	1	1	1	Filtered	1
14522.4	Q5BIV9	Q5BIV9	SPRN	Shadow of prion protein	Q5BIV9	SPRN_HUMAN	1	1	1	1	1	1	1	1	2	2	2	1	2	2	1	2	2	1	2	1	2	1	2	2	Filtered	2	2	2	2	1	Filtered	2	2	2	1	Filtered	Filtered	2	1	1	2	2	Filtered
10169.99;10169.99-2;10169.99-3	Q5BLP8;Q5BLP8-2;Q5BLP8-3	Q5BLP8;Q5BLP8-2;Q5BLP8-3	C4orf48	Neuropeptide-like protein C4orf48;Isoform 2 of Neuropeptide-like protein C4orf48;Isoform 3 of Neuropeptide-like protein C4orf48	Q5BLP8;Q5BLP8-2;Q5BLP8-3	CD048_HUMAN	2	2	1	1	2	2	2	2	2	2	2	1	1	1	2	1	2	2	1	1	2	1	2	1	2	1	2	2	1	2	1	2	2	2	1	1	1	3	2	1	3	2	1
248073	Q5D862	Q5D862	FLG2	Filaggrin-2	Q5D862	FILA2_HUMAN	Filtered	Filtered	1	Filtered	Filtered	Filtered	Filtered	Filtered	Filtered	Filtered	Filtered	Filtered	Filtered	Filtered	Filtered	Filtered	Filtered	Filtered	Filtered	Filtered	1	1	1	1	Filtered	Filtered	Filtered	Filtered	Filtered	Filtered	Filtered	1	Filtered	Filtered	1	Filtered	Filtered	Filtered	Filtered	Filtered	Filtered	2	1
102197.27;102197.27-3	Q5FWE3;Q5FWE3-3	Q5FWE3;Q5FWE3-3	PRRT3	Proline-rich transmembrane protein 3;Isoform 3 of Proline-rich transmembrane protein 3	Q5FWE3;Q5FWE3-3	PRRT3_HUMAN	4	5	4	6	5	7	6	6	6	6	6	6	7	6	4	6	6	6	7	6	4	4	5	5	5	6	4	6	6	5	5	5	6	5	3	3	5	6	3	4	5	7	3
213702.33;213702.33-2	Q5JRA6;Q5JRA6-2	Q5JRA6;Q5JRA6-2	MIA3	Transport and Golgi organization protein 1 homolog;Isoform 2 of Transport and Golgi organization protein 1 homolog	Q5JRA6;Q5JRA6-2	TGO1_HUMAN	2	2	2	4	2	3	3	2	4	2	5	4	5	4	3	6	5	3	3	1	3	2	2	3	3	2	2	4	4	1	3	3	3	4	1	1	2	6	3	2	5	4	2
38282.6	Q5JS37	Q5JS37	NHLRC3	NHL repeat-containing protein 3	Q5JS37	NHLC3_HUMAN	1	1	1	1	1	1	1	1	1	1	1	1	3	1	1	1	2	2	1	1	1	1	1	2	1	3	1	1	1	1	1	1	1	1	1	1	1	2	1	1	2	1	1
66248.41;66248.41-2;66248.41-3	Q5JTV8;Q5JTV8-2;Q5JTV8-3	Q5JTV8;Q5JTV8-2;Q5JTV8-3	TOR1AIP1	Torsin-1A-interacting protein 1;Isoform 2 of Torsin-1A-interacting protein 1;Isoform 3 of Torsin-1A-interacting protein 1	Q5JTV8;Q5JTV8-2;Q5JTV8-3	TOIP1_HUMAN	Filtered	Filtered	1	1	1	1	1	Filtered	1	Filtered	1	Filtered	1	Filtered	Filtered	1	Filtered	Filtered	1	1	1	Filtered	1	1	1	1	Filtered	1	Filtered	Filtered	1	1	1	1	Filtered	Filtered	Filtered	1	1	Filtered	1	1	1
109715.91;109715.91-2;109715.91-3	Q5JZY3;Q5JZY3-2;Q5JZY3-3	Q5JZY3;Q5JZY3-2;Q5JZY3-3	EPHA10	Ephrin type-A receptor 10;Isoform 2 of Ephrin type-A receptor 10;Isoform 3 of Ephrin type-A receptor 10	Q5JZY3;Q5JZY3-2;Q5JZY3-3	EPHAA_HUMAN	2	Filtered	Filtered	2	2	2	2	1	2	2	2	1	1	2	2	1	2	1	1	1	2	1	1	1	1	2	1	2	1	1	1	2	1	Filtered	2	1	2	2	1	1	2	2	2
81515.1	Q5KU26	Q5KU26	COLEC12	Collectin-12	Q5KU26	COL12_HUMAN	5	5	5	5	5	5	5	4	5	4	4	4	4	4	4	6	4	4	4	4	4	4	4	4	4	4	5	5	5	4	3	4	5	4	5	4	4	6	5	4	5	5	4
89686.9	Q5R3F8	Q5R3F8	ELFN2	Protein phosphatase 1 regulatory subunit 29	Q5R3F8	PPR29_HUMAN	1	Filtered	Filtered	Filtered	1	2	2	1	1	1	2	2	2	1	1	2	1	2	Filtered	Filtered	1	2	Filtered	2	1	2	1	2	1	1	1	2	1	2	1	1	1	2	1	1	2	2	1
53670.9	Q5SRI9	Q5SRI9	MANEA	Glycoprotein endo-alpha-1,2-mannosidase	Q5SRI9	MANEA_HUMAN	Filtered	2	1	1	2	5	4	2	3	Filtered	2	1	4	1	1	5	1	2	Filtered	2	3	4	1	3	3	1	1	3	3	1	2	Filtered	Filtered	1	4	Filtered	Filtered	4	2	1	3	1	2
351157	Q5SZK8	Q5SZK8	FREM2	FRAS1-related extracellular matrix protein 2	Q5SZK8	FREM2_HUMAN	3	Filtered	1	Filtered	Filtered	5	5	1	5	Filtered	5	2	5	4	1	1	Filtered	3	Filtered	1	5	2	3	4	1	8	1	4	6	2	Filtered	3	2	Filtered	Filtered	1	1	5	2	1	3	5	Filtered
573840.98;573840.98-2;573840.98-3;573840.98-4	Q5T4S7;Q5T4S7-2;Q5T4S7-3;Q5T4S7-4	Q5T4S7;Q5T4S7-2;Q5T4S7-3;Q5T4S7-4	UBR4	E3 ubiquitin-protein ligase UBR4;Isoform 2 of E3 ubiquitin-protein ligase UBR4;Isoform 3 of E3 ubiquitin-protein ligase UBR4;Isoform 4 of E3 ubiquitin-protein ligase UBR4	Q5T4S7;Q5T4S7-2;Q5T4S7-3;Q5T4S7-4	UBR4_HUMAN	Filtered	Filtered	Filtered	Filtered	Filtered	Filtered	Filtered	1	1	1	1	Filtered	Filtered	1	Filtered	1	1	Filtered	1	1	1	1	1	1	1	1	1	1	Filtered	1	1	1	1	Filtered	Filtered	Filtered	1	1	1	Filtered	1	Filtered	Filtered
135489	Q5T848	Q5T848	GPR158	Probable G-protein coupled receptor 158	Q5T848	GP158_HUMAN	2	2	2	2	2	2	3	2	2	2	2	2	2	3	1	2	2	2	2	1	2	3	2	2	2	2	1	2	2	1	2	2	2	2	2	2	1	1	2	2	3	2	2
62253.21;62253.21-2	Q5T9L3;Q5T9L3-2	Q5T9L3;Q5T9L3-2	WLS	Protein wntless homolog;Isoform 2 of Protein wntless homolog	Q5T9L3;Q5T9L3-2	WLS_HUMAN	2	2	2	2	2	2	2	2	2	2	2	2	2	2	2	2	2	2	2	2	2	2	2	2	2	2	2	2	2	2	2	2	2	2	2	2	2	2	2	2	2	2	2
51317	Q5VSG8	Q5VSG8	MANEAL	Glycoprotein endo-alpha-1,2-mannosidase-like protein	Q5VSG8	MANEL_HUMAN	4	5	3	7	5	6	8	3	7	3	7	4	8	5	6	7	7	6	5	6	6	6	8	7	5	6	3	8	7	5	4	7	2	4	4	3	3	8	6	3	7	7	3
142290	Q5VU97	Q5VU97	CACHD1	VWFA and cache domain-containing protein 1	Q5VU97	CAHD1_HUMAN	11	16	13	12	12	17	17	12	18	13	16	18	22	18	16	16	22	18	13	16	14	11	17	15	16	18	14	16	17	12	14	15	19	15	16	14	10	20	10	10	20	16	10
97854.1	Q5VUB5	Q5VUB5	FAM171A1	Protein FAM171A1	Q5VUB5	F1711_HUMAN	1	1	2	3	2	3	4	3	2	2	3	3	4	3	2	3	3	3	3	1	3	3	1	2	2	2	1	2	3	1	1	3	3	3	2	2	2	3	2	2	3	2	2
117762.74;117762.74-2;117762.74-4	Q5VV43;Q5VV43-2;Q5VV43-4	Q5VV43;Q5VV43-2;Q5VV43-4	KIAA0319	Dyslexia-associated protein KIAA0319;Isoform 2 of Dyslexia-associated protein KIAA0319;Isoform 4 of Dyslexia-associated protein KIAA0319	Q5VV43;Q5VV43-2;Q5VV43-4	K0319_HUMAN	1	2	1	3	3	2	2	3	2	3	4	3	3	2	4	4	4	2	3	1	3	3	2	3	2	4	2	4	3	3	3	4	4	3	3	1	1	4	2	1	3	2	Filtered
152639	Q5VV63	Q5VV63	ATRNL1	Attractin-like protein 1	Q5VV63	ATRN1_HUMAN	Filtered	Filtered	Filtered	Filtered	1	2	1	1	1	1	3	1	2	2	1	1	1	1	2	1	1	1	1	1	1	1	1	1	1	1	Filtered	Filtered	Filtered	Filtered	Filtered	Filtered	Filtered	1	Filtered	Filtered	2	1	Filtered
26719.2	Q5VWW1	Q5VWW1	C1QL3	Complement C1q-like protein 3	Q5VWW1	C1QL3_HUMAN	2	3	1	3	3	3	3	3	3	2	4	3	4	2	2	4	3	4	3	1	3	3	4	2	2	3	1	4	3	2	2	3	4	3	3	1	2	4	3	2	4	3	2
57235.44;57235.44-3;57235.44-4	Q5ZPR3;Q5ZPR3-3;Q5ZPR3-4	Q5ZPR3;Q5ZPR3-3;Q5ZPR3-4	CD276	CD276 antigen;Isoform 3 of CD276 antigen;Isoform 4 of CD276 antigen	Q5ZPR3;Q5ZPR3-3;Q5ZPR3-4	CD276_HUMAN	1	Filtered	Filtered	Filtered	Filtered	1	1	Filtered	Filtered	Filtered	1	1	1	Filtered	1	1	1	1	Filtered	Filtered	1	1	1	1	Filtered	1	Filtered	1	1	Filtered	Filtered	1	1	Filtered	Filtered	Filtered	1	1	1	Filtered	1	1	1
111270.6;111270.6-2	Q63HQ2;Q63HQ2-2	Q63HQ2;Q63HQ2-2	EGFLAM	Pikachurin;Isoform 2 of Pikachurin	Q63HQ2;Q63HQ2-2	EGFLA_HUMAN	Filtered	1	Filtered	2	Filtered	2	2	3	3	1	4	3	5	2	3	3	3	6	3	5	5	1	3	4	3	5	4	3	3	2	3	5	3	1	3	3	2	5	2	1	5	2	2
34398.1	Q641Q3	Q641Q3	METRNL	Meteorin-like protein	Q641Q3	METRL_HUMAN	6	6	5	6	7	7	6	4	4	5	7	4	6	4	6	8	6	6	7	5	6	6	6	7	5	7	7	8	7	4	8	6	7	6	6	6	5	7	4	6	6	6	5
65694	Q658N2	Q658N2	WSCD1	WSC domain-containing protein 1	Q658N2	WSCD1_HUMAN	1	1	1	1	1	1	1	2	2	2	2	2	2	2	2	2	2	2	2	1	2	2	2	2	2	2	2	2	3	1	2	3	3	1	1	3	1	1	1	1	2	1	1
39474.7	Q66K66	Q66K66	TMEM198	Transmembrane protein 198	Q66K66	TM198_HUMAN	1	1	1	1	1	1	1	1	1	1	1	1	1	1	1	1	1	1	1	1	1	1	1	1	1	1	1	1	1	1	1	1	1	1	1	1	1	1	1	1	1	1	1
73655.43;73655.43-2;73655.43-3	Q66K79;Q66K79-2;Q66K79-3	Q66K79;Q66K79-2;Q66K79-3	CPZ	Carboxypeptidase Z;Isoform 2 of Carboxypeptidase Z;Isoform 3 of Carboxypeptidase Z	Q66K79;Q66K79-2;Q66K79-3	CBPZ_HUMAN	Filtered	Filtered	Filtered	1	Filtered	1	1	1	1	1	1	Filtered	1	2	1	1	1	Filtered	Filtered	1	1	1	Filtered	Filtered	Filtered	Filtered	1	2	1	2	2	2	Filtered	1	Filtered	1	1	1	Filtered	Filtered	1	1	Filtered
73054.4	Q68BL7	Q68BL7	OLFML2A	Olfactomedin-like protein 2A	Q68BL7	OLM2A_HUMAN	3	4	3	3	3	3	3	3	3	4	4	3	6	3	2	4	3	4	4	2	3	2	4	3	2	4	3	4	3	2	2	4	4	5	3	1	2	4	3	3	3	3	1
50827.2	Q68D85	Q68D85	NCR3LG1	Natural cytotoxicity triggering receptor 3 ligand 1	Q68D85	NR3L1_HUMAN	2	1	1	1	1	2	1	1	2	1	2	1	1	2	1	1	1	1	1	1	2	1	1	2	2	1	1	2	1	1	1	1	2	2	1	1	1	1	1	1	1	2	1
47082.42;47082.42-16;47082.42-2;47082.42-3;47082.42-4;47082.42-5;47082.42-6;47082.42-7	Q6E0U4;Q6E0U4-16;Q6E0U4-2;Q6E0U4-3;Q6E0U4-4;Q6E0U4-5;Q6E0U4-6;Q6E0U4-7	Q6E0U4;Q6E0U4-16;Q6E0U4-2;Q6E0U4-3;Q6E0U4-4;Q6E0U4-5;Q6E0U4-6;Q6E0U4-7	DMKN	Dermokine;Isoform 16 of Dermokine;Isoform 2 of Dermokine;Isoform 3 of Dermokine;Isoform 4 of Dermokine;Isoform 5 of Dermokine;Isoform 6 of Dermokine;Isoform 7 of Dermokine	Q6E0U4;Q6E0U4-16;Q6E0U4-2;Q6E0U4-3;Q6E0U4-4;Q6E0U4-5;Q6E0U4-6;Q6E0U4-7	DMKN_HUMAN	1	3	4	2	5	4	3	3	3	2	4	4	4	4	4	4	4	3	3	2	4	3	3	3	1	2	2	3	4	1	3	3	3	2	1	3	1	1	2	2	3	3	1
71712.6	Q6EMK4	Q6EMK4	VASN	Vasorin	Q6EMK4	VASN_HUMAN	5	6	6	7	6	6	6	6	7	6	6	7	7	6	6	6	6	6	6	7	5	6	6	6	5	5	5	6	6	5	6	5	5	5	6	5	6	6	6	6	6	6	6
39826.7	Q6FHJ7	Q6FHJ7	SFRP4	Secreted frizzled-related protein 4	Q6FHJ7	SFRP4_HUMAN	2	2	2	3	2	3	1	2	1	2	2	2	3	2	2	2	1	1	1	1	1	1	2	1	1	2	1	1	1	1	1	1	2	1	3	2	2	2	2	2	2	2	3
31412.05;31412.05-2;31412.05-3;31412.05-4	Q6GTX8;Q6GTX8-2;Q6GTX8-3;Q6GTX8-4	Q6GTX8;Q6GTX8-2;Q6GTX8-3;Q6GTX8-4	LAIR1	Leukocyte-associated immunoglobulin-like receptor 1;Isoform 2 of Leukocyte-associated immunoglobulin-like receptor 1;Isoform 3 of Leukocyte-associated immunoglobulin-like receptor 1;Isoform 4 of Leukocyte-associated immunoglobulin-like receptor 1	Q6GTX8;Q6GTX8-2;Q6GTX8-3;Q6GTX8-4	LAIR1_HUMAN	2	3	2	2	3	3	3	3	3	2	3	2	2	2	3	3	3	3	3	3	3	3	3	2	3	3	3	3	3	3	3	3	3	2	2	2	1	3	2	2	2	2	1
116150	Q6IEE7	Q6IEE7	TMEM132E	Transmembrane protein 132E	Q6IEE7	T132E_HUMAN	2	1	3	3	2	5	4	6	7	3	7	5	6	4	5	6	6	5	2	4	4	4	3	6	4	6	2	6	8	3	4	6	5	4	4	2	3	5	3	4	5	3	3
67751.1	Q6IS24	Q6IS24	GALNT17	Polypeptide N-acetylgalactosaminyltransferase 17	Q6IS24	GLT17_HUMAN	Filtered	2	Filtered	5	4	3	5	3	3	3	7	3	7	3	1	3	3	3	3	2	4	3	3	4	3	4	Filtered	6	4	Filtered	2	3	3	4	2	2	1	5	2	2	5	4	1
50525.3;50525.3-2	Q6KB66;Q6KB66-2	Q6KB66;Q6KB66-2	KRT80	Keratin, type II cytoskeletal 80;Isoform 2 of Keratin, type II cytoskeletal 80	Q6KB66;Q6KB66-2	K2C80_HUMAN	1	1	1	1	1	1	1	Filtered	1	1	3	1	1	1	1	1	1	2	1	1	1	1	1	1	1	1	1	1	1	1	1	1	1	2	1	1	1	1	1	2	1	1	1
93095.8	Q6MZW2	Q6MZW2	FSTL4	Follistatin-related protein 4	Q6MZW2	FSTL4_HUMAN	16	15	10	14	17	21	17	16	16	13	22	17	22	17	15	20	21	17	17	15	18	17	17	18	17	20	14	21	21	12	18	19	19	18	17	16	13	21	18	13	23	21	14
20622.6	Q6NUJ2	Q6NUJ2	C11orf87	Uncharacterized protein C11orf87	Q6NUJ2	CK087_HUMAN	1	1	Filtered	1	1	1	1	1	1	1	1	1	1	1	1	1	1	1	1	1	1	1	1	1	1	1	1	1	1	1	1	1	1	1	1	1	1	1	1	1	1	1	1
47546.6	Q6NW40	Q6NW40	RGMB	RGM domain family member B	Q6NW40	RGMB_HUMAN	5	6	5	5	6	7	6	5	5	5	7	5	5	5	5	5	5	5	5	5	5	5	5	5	5	6	5	5	5	5	5	6	6	5	6	5	5	6	6	5	6	6	5
110462	Q6P179	Q6P179	ERAP2	Endoplasmic reticulum aminopeptidase 2	Q6P179	ERAP2_HUMAN	1	1	1	1	Filtered	Filtered	2	2	3	1	Filtered	2	4	5	Filtered	1	4	2	Filtered	4	6	4	1	3	2	Filtered	2	1	Filtered	Filtered	4	3	Filtered	1	Filtered	Filtered	1	5	1	Filtered	1	1	4
49497.85;49497.85-5	Q6P4E1;Q6P4E1-5	Q6P4E1;Q6P4E1-5	CASC4	Protein CASC4;Isoform 5 of Protein CASC4	Q6P4E1;Q6P4E1-5	CASC4_HUMAN	1	3	2	2	4	3	4	4	2	2	4	3	5	1	1	5	3	3	2	2	4	1	1	1	3	3	1	4	4	1	2	5	3	2	3	1	Filtered	2	1	1	2	3	1
37925.9	Q6P5S2	Q6P5S2	LEG1	Protein LEG1 homolog	Q6P5S2	LEG1H_HUMAN	Filtered	Filtered	Filtered	Filtered	Filtered	Filtered	Filtered	Filtered	Filtered	Filtered	Filtered	Filtered	Filtered	Filtered	Filtered	Filtered	Filtered	Filtered	Filtered	Filtered	Filtered	Filtered	Filtered	Filtered	Filtered	Filtered	Filtered	Filtered	Filtered	Filtered	Filtered	Filtered	Filtered	Filtered	Filtered	Filtered	Filtered	Filtered	Filtered	Filtered	Filtered	1	Filtered
69560.6	Q6P9A2	Q6P9A2	GALNT18	Polypeptide N-acetylgalactosaminyltransferase 18	Q6P9A2	GLT18_HUMAN	4	5	1	5	6	6	6	6	5	1	10	7	9	5	4	7	8	5	6	2	5	6	5	6	4	8	3	8	8	4	6	10	9	6	3	3	1	7	4	2	7	4	3
46804.1	Q6PCB0	Q6PCB0	VWA1	von Willebrand factor A domain-containing protein 1	Q6PCB0	VWA1_HUMAN	2	4	4	1	1	4	5	5	2	4	3	5	5	4	4	3	4	3	5	4	3	3	4	4	2	5	3	3	4	3	3	5	3	3	3	5	2	6	4	4	5	3	3
15394.4	Q6PUV4	Q6PUV4	CPLX2	Complexin-2	Q6PUV4	CPLX2_HUMAN	2	2	1	2	3	2	3	3	2	2	2	2	3	1	2	2	2	2	2	2	3	2	2	2	2	2	1	4	2	2	2	2	3	2	2	1	2	2	2	2	2	2	2
250537	Q6UVK1	Q6UVK1	CSPG4	Chondroitin sulfate proteoglycan 4	Q6UVK1	CSPG4_HUMAN	20	18	12	23	19	25	26	22	29	19	30	24	33	22	27	29	25	28	24	24	26	23	19	23	21	31	23	32	27	15	18	26	23	23	16	20	15	33	23	16	28	32	19
69652.5	Q6UVY6	Q6UVY6	MOXD1	DBH-like monooxygenase protein 1	Q6UVY6	MOXD1_HUMAN	1	1	Filtered	2	1	2	1	Filtered	2	2	3	2	3	3	1	2	4	2	3	2	1	Filtered	1	2	2	4	1	3	2	1	2	2	2	1	1	2	1	3	2	Filtered	1	2	1
21520.6	Q6UW01	Q6UW01	CBLN3	Cerebellin-3	Q6UW01	CBLN3_HUMAN	4	4	4	4	5	4	5	4	3	4	4	3	4	4	4	4	4	4	4	4	4	4	5	5	5	5	4	5	5	4	4	5	5	5	4	4	4	5	5	4	5	5	5
38931.1	Q6UW49	Q6UW49	SPESP1	Sperm equatorial segment protein 1	Q6UW49	SPESP_HUMAN	1	Filtered	Filtered	Filtered	Filtered	1	1	1	Filtered	3	5	2	1	Filtered	Filtered	1	1	Filtered	1	1	2	Filtered	Filtered	Filtered	1	Filtered	Filtered	Filtered	2	1	2	1	2	1	1	2	1	2	Filtered	1	1	1	Filtered
57552.2	Q6UWH4	Q6UWH4	GASK1B	Golgi-associated kinase 1B	Q6UWH4	GAK1B_HUMAN	3	1	3	3	5	5	5	7	6	5	9	6	8	6	6	6	6	5	5	5	7	4	4	6	6	8	4	6	7	3	5	6	5	5	3	4	2	8	3	1	6	5	3
8585.01	Q6UWN8	Q6UWN8	SPINK6	Serine protease inhibitor Kazal-type 6	Q6UWN8	ISK6_HUMAN	Filtered	Filtered	Filtered	1	Filtered	1	1	Filtered	Filtered	Filtered	Filtered	Filtered	1	Filtered	Filtered	1	Filtered	Filtered	Filtered	Filtered	Filtered	1	Filtered	1	Filtered	Filtered	Filtered	Filtered	1	Filtered	Filtered	Filtered	1	Filtered	Filtered	Filtered	Filtered	Filtered	1	Filtered	Filtered	1	Filtered
60540.8	Q6UWP8	Q6UWP8	SBSN	Suprabasin	Q6UWP8	SBSN_HUMAN	3	1	2	2	2	2	2	2	1	3	3	2	2	2	Filtered	Filtered	4	1	1	1	4	Filtered	2	3	1	1	4	1	1	Filtered	2	1	2	1	3	1	1	1	3	Filtered	1	3	Filtered
50241	Q6UWR7	Q6UWR7	ENPP6	Ectonucleotide pyrophosphatase/phosphodiesterase family member 6	Q6UWR7	ENPP6_HUMAN	6	5	4	6	6	6	5	4	6	7	6	4	8	7	7	5	6	6	4	3	5	4	5	6	6	7	3	7	6	3	6	5	6	4	7	2	4	8	7	6	5	6	5
45950.9	Q6UWY5	Q6UWY5	OLFML1	Olfactomedin-like protein 1	Q6UWY5	OLFL1_HUMAN	2	2	3	3	2	3	2	Filtered	1	2	5	Filtered	4	2	2	3	1	1	1	1	1	Filtered	3	3	1	2	3	3	1	2	3	3	2	2	3	1	1	3	3	1	2	3	Filtered
43108.44;43108.44-2	Q6UX15;Q6UX15-2	Q6UX15;Q6UX15-2	LAYN	Layilin;Isoform 2 of Layilin	Q6UX15;Q6UX15-2	LAYN_HUMAN	2	2	2	2	2	2	2	2	1	1	2	2	2	2	2	1	2	1	2	1	1	2	2	2	2	2	2	2	2	2	2	2	2	2	2	2	2	2	2	2	2	2	2
59583.2	Q6UX71	Q6UX71	PLXDC2	Plexin domain-containing protein 2	Q6UX71	PXDC2_HUMAN	9	10	10	11	10	10	9	9	10	10	11	10	10	10	10	11	11	10	10	10	9	11	10	11	11	10	11	10	12	10	10	10	10	11	11	10	11	10	11	11	11	11	11
43751.3	Q6UX72	Q6UX72	B3GNT9	UDP-GlcNAc:betaGal beta-1,3-N-acetylglucosaminyltransferase 9	Q6UX72	B3GN9_HUMAN	2	6	4	5	4	7	7	4	4	5	5	5	6	6	5	6	5	6	4	5	5	5	4	4	3	6	7	6	7	4	6	6	6	6	4	4	3	6	3	5	7	4	6
45391.24;45391.24-2	Q6UX73;Q6UX73-2	Q6UX73;Q6UX73-2	C16orf89	UPF0764 protein C16orf89;Isoform 2 of UPF0764 protein C16orf89	Q6UX73;Q6UX73-2	CP089_HUMAN	10	10	11	12	9	13	11	12	12	12	13	11	13	12	12	10	4	11	11	11	11	13	10	10	10	12	12	11	12	12	10	11	13	11	11	11	10	12	12	11	10	11	12
49471.1	Q6UXB8	Q6UXB8	PI16	Peptidase inhibitor 16	Q6UXB8	PI16_HUMAN	7	7	6	9	8	8	7	9	8	7	9	7	9	9	8	9	8	8	8	8	8	8	8	7	8	8	8	7	8	7	8	9	7	6	7	7	7	8	7	8	8	7	7
92455.36;94469.48	Q6UXD5-3;Q6UXD5-5	Q6UXD5-3;Q6UXD5-5	SEZ6L2	Isoform 3 of Seizure 6-like protein 2;Isoform 5 of Seizure 6-like protein 2	Q6UXD5-3;Q6UXD5-5	SE6L2_HUMAN	10	9	9	13	12	13	13	14	14	12	12	13	15	13	12	15	15	13	11	11	12	11	11	12	14	13	12	14	14	12	13	13	12	13	11	12	12	13	11	10	14	14	11
38191.61;38191.61-2;38191.61-3;38191.61-4;38191.61-5;38191.61-6	Q6UXH1;Q6UXH1-2;Q6UXH1-3;Q6UXH1-4;Q6UXH1-5;Q6UXH1-6	Q6UXH1;Q6UXH1-2;Q6UXH1-3;Q6UXH1-4;Q6UXH1-5;Q6UXH1-6	CRELD2	Cysteine-rich with EGF-like domain protein 2;Isoform 2 of Cysteine-rich with EGF-like domain protein 2;Isoform 3 of Cysteine-rich with EGF-like domain protein 2;Isoform 4 of Cysteine-rich with EGF-like domain protein 2;Isoform 5 of Cysteine-rich with EGF-like domain protein 2;Isoform 6 of Cysteine-rich with EGF-like domain protein 2	Q6UXH1;Q6UXH1-2;Q6UXH1-3;Q6UXH1-4;Q6UXH1-5;Q6UXH1-6	CREL2_HUMAN	Filtered	Filtered	Filtered	Filtered	Filtered	Filtered	Filtered	Filtered	Filtered	Filtered	1	1	1	Filtered	Filtered	Filtered	Filtered	Filtered	Filtered	Filtered	Filtered	Filtered	Filtered	Filtered	Filtered	1	Filtered	1	Filtered	Filtered	1	Filtered	1	1	Filtered	Filtered	Filtered	Filtered	Filtered	Filtered	1	Filtered	Filtered
80198.79;80198.79-2	Q6UXH9;Q6UXH9-2	Q6UXH9;Q6UXH9-2	PAMR1	Inactive serine protease PAMR1;Isoform 2 of Inactive serine protease PAMR1	Q6UXH9;Q6UXH9-2	PAMR1_HUMAN	2	3	2	2	2	3	3	3	3	4	7	4	5	4	6	7	4	6	4	4	4	4	2	5	5	5	5	5	3	3	5	4	5	2	4	2	2	5	3	3	5	5	2
61906.88;61906.88-3;61906.88-4;61906.88-5;61906.88-6	Q6UXI9;Q6UXI9-3;Q6UXI9-4;Q6UXI9-5;Q6UXI9-6	Q6UXI9;Q6UXI9-3;Q6UXI9-4;Q6UXI9-5;Q6UXI9-6	NPNT	Nephronectin;Isoform 3 of Nephronectin;Isoform 4 of Nephronectin;Isoform 5 of Nephronectin;Isoform 6 of Nephronectin	Q6UXI9;Q6UXI9-3;Q6UXI9-4;Q6UXI9-5;Q6UXI9-6	NPNT_HUMAN	1	2	1	2	2	2	2	4	4	3	4	4	4	4	5	3	3	5	4	3	3	3	1	3	1	4	4	3	3	2	1	3	2	2	3	1	2	3	1	1	1	2	2
78990.3	Q6UXK2	Q6UXK2	ISLR2	Immunoglobulin superfamily containing leucine-rich repeat protein 2	Q6UXK2	ISLR2_HUMAN	2	3	2	4	1	2	2	3	3	2	3	1	3	1	Filtered	3	3	2	2	2	3	2	4	1	Filtered	3	Filtered	2	3	1	1	3	3	3	2	1	Filtered	4	2	Filtered	4	5	Filtered
80716.4	Q6UXK5	Q6UXK5	LRRN1	Leucine-rich repeat neuronal protein 1	Q6UXK5	LRRN1_HUMAN	1	Filtered	Filtered	1	Filtered	1	1	Filtered	1	1	3	Filtered	1	Filtered	1	Filtered	1	1	1	1	2	1	2	2	1	2	1	2	3	Filtered	1	1	1	1	1	1	1	3	2	1	3	1	1
105879.65;105879.65-2	Q6UXZ4;Q6UXZ4-2	Q6UXZ4;Q6UXZ4-2	UNC5D	Netrin receptor UNC5D;Isoform 2 of Netrin receptor UNC5D	Q6UXZ4;Q6UXZ4-2	UNC5D_HUMAN	2	2	2	2	3	3	1	2	2	2	3	2	3	2	2	3	3	3	2	2	2	2	2	2	2	2	2	2	2	2	2	2	1	2	2	2	1	2	2	2	2	2	2
116545.08;116545.08-2;116545.08-3	Q6UY14;Q6UY14-2;Q6UY14-3	Q6UY14;Q6UY14-2;Q6UY14-3	ADAMTSL4	ADAMTS-like protein 4;Isoform 2 of ADAMTS-like protein 4;Isoform 3 of ADAMTS-like protein 4	Q6UY14;Q6UY14-2;Q6UY14-3	ATL4_HUMAN	1	1	1	2	1	1	2	2	1	1	Filtered	2	1	2	Filtered	Filtered	Filtered	2	Filtered	1	1	Filtered	1	Filtered	1	2	1	1	1	1	2	2	2	2	1	1	1	1	1	1	2	1	2
161689	Q6YHK3	Q6YHK3	CD109	CD109 antigen	Q6YHK3	CD109_HUMAN	11	11	8	12	11	14	10	10	13	12	14	12	15	15	14	14	15	11	11	8	15	11	13	12	11	14	9	13	16	8	11	10	13	8	10	10	8	15	12	6	15	15	10
58957.3	Q6ZMI3	Q6ZMI3	GLDN	Gliomedin	Q6ZMI3	GLDN_HUMAN	8	9	5	8	8	9	9	12	12	12	14	13	13	15	14	11	13	13	14	13	13	11	12	14	10	14	12	13	13	10	12	11	15	10	12	9	7	14	14	9	14	13	9
112450	Q6ZMP0	Q6ZMP0	THSD4	Thrombospondin type-1 domain-containing protein 4	Q6ZMP0	THSD4_HUMAN	3	1	2	2	4	4	6	3	4	5	4	5	5	4	5	4	4	6	2	3	5	2	2	1	Filtered	4	5	3	3	2	3	3	2	4	4	2	3	4	1	3	5	3	4
122329.51;122329.51-2	Q6ZN30;Q6ZN30-2	Q6ZN30;Q6ZN30-2	BNC2	Zinc finger protein basonuclin-2;Isoform 2 of Zinc finger protein basonuclin-2	Q6ZN30;Q6ZN30-2	BNC2_HUMAN	1	1	1	1	1	1	1	1	1	1	1	1	1	1	1	1	1	1	1	1	1	1	1	1	1	1	1	1	1	1	1	1	1	1	1	1	1	1	1	1	1	1	1
77528.7	Q6ZRP7	Q6ZRP7	QSOX2	Sulfhydryl oxidase 2	Q6ZRP7	QSOX2_HUMAN	6	6	5	7	7	8	8	9	10	6	11	11	14	9	4	14	11	9	9	9	10	11	7	12	11	13	4	13	12	10	7	11	10	9	8	7	7	13	6	5	12	9	4
55764.02;55764.02-2;55764.02-3	Q6ZSJ9;Q6ZSJ9-2;Q6ZSJ9-3	Q6ZSJ9;Q6ZSJ9-2;Q6ZSJ9-3	SHISA6	Protein shisa-6;Isoform 2 of Protein shisa-6;Isoform 3 of Protein shisa-6	Q6ZSJ9;Q6ZSJ9-2;Q6ZSJ9-3	SHSA6_HUMAN	2	3	3	3	3	3	2	3	3	3	3	3	3	3	3	3	3	3	3	3	3	3	3	3	3	3	3	3	3	3	3	3	3	3	3	3	2	3	2	2	3	3	3
198999	Q6ZVL6	Q6ZVL6	KIAA1549L	UPF0606 protein KIAA1549L	Q6ZVL6	K154L_HUMAN	4	3	2	5	4	8	5	5	4	4	6	3	8	3	3	7	5	4	4	4	4	5	5	4	4	7	2	7	6	2	2	5	5	5	2	2	2	7	4	1	7	7	3
131202	Q6ZVL6-2	Q6ZVL6-2	KIAA1549L	Isoform 2 of UPF0606 protein KIAA1549L	Q6ZVL6-2	K154L_HUMAN	Filtered	Filtered	Filtered	1	Filtered	1	1	Filtered	Filtered	Filtered	Filtered	Filtered	Filtered	Filtered	Filtered	Filtered	Filtered	Filtered	Filtered	Filtered	Filtered	1	1	Filtered	Filtered	Filtered	Filtered	1	1	Filtered	Filtered	1	1	Filtered	Filtered	Filtered	Filtered	1	Filtered	Filtered	Filtered	1	Filtered
100284	Q70JA7	Q70JA7	CHSY3	Chondroitin sulfate synthase 3	Q70JA7	CHSS3_HUMAN	2	1	Filtered	1	1	2	1	1	2	2	1	2	2	2	1	1	2	1	1	2	1	2	2	3	2	1	1	2	3	1	1	1	1	2	Filtered	1	1	2	2	1	2	2	Filtered
50135.63;50135.63-2;49895.33	Q71U36;Q71U36-2;Q9BQE3	Q71U36;Q71U36-2;Q9BQE3	TUBA1A;TUBA1A;TUBA1C	Tubulin alpha-1A chain;Isoform 2 of Tubulin alpha-1A chain;Tubulin alpha-1C chain	Q71U36;Q71U36-2;Q9BQE3	TBA1A_HUMAN;TBA1A_HUMAN;TBA1C_HUMAN	2	2	2	1	1	2	2	3	3	3	5	3	3	2	3	2	4	3	3	Filtered	4	1	1	3	4	1	2	2	1	1	4	2	2	3	1	1	1	Filtered	1	1	3	2	Filtered
116513	Q76KP1	Q76KP1	B4GALNT4	N-acetyl-beta-glucosaminyl-glycoprotein 4-beta-N-acetylgalactosaminyltransferase 1	Q76KP1	B4GN4_HUMAN	1	Filtered	Filtered	3	1	5	3	1	4	Filtered	3	3	4	3	2	4	2	5	2	2	7	2	Filtered	2	4	3	2	4	5	1	3	4	3	1	3	1	1	8	2	Filtered	3	4	Filtered
59632.56;59632.56-1;59632.56-4;59632.56-6;59070.24;59070.24-2;59070.24-3	Q7KYR7;Q7KYR7-1;Q7KYR7-4;Q7KYR7-6;Q8WVV5;Q8WVV5-2;Q8WVV5-3	Q7KYR7;Q7KYR7-1;Q7KYR7-4;Q7KYR7-6;Q8WVV5;Q8WVV5-2;Q8WVV5-3	BTN2A1;BTN2A1;BTN2A1;BTN2A1;BTN2A2;BTN2A2;BTN2A2	Butyrophilin subfamily 2 member A1;Isoform 2 of Butyrophilin subfamily 2 member A1;Isoform 4 of Butyrophilin subfamily 2 member A1;Isoform 6 of Butyrophilin subfamily 2 member A1;Butyrophilin subfamily 2 member A2;Isoform 2 of Butyrophilin subfamily 2 member A2;Isoform 3 of Butyrophilin subfamily 2 member A2	Q7KYR7;Q7KYR7-1;Q7KYR7-4;Q7KYR7-6;Q8WVV5;Q8WVV5-2;Q8WVV5-3	BT2A1_HUMAN;BT2A1_HUMAN;BT2A1_HUMAN;BT2A1_HUMAN;BT2A2_HUMAN;BT2A2_HUMAN;BT2A2_HUMAN	Filtered	1	Filtered	Filtered	1	1	1	Filtered	Filtered	Filtered	1	1	1	Filtered	1	1	1	1	1	1	1	Filtered	Filtered	1	1	1	Filtered	1	1	1	1	2	1	1	1	Filtered	1	1	1	Filtered	2	1	1
88722.7	Q7L0X0	Q7L0X0	TRIL	TLR4 interactor with leucine rich repeats	Q7L0X0	TRIL_HUMAN	Filtered	1	Filtered	Filtered	1	3	Filtered	2	1	1	1	1	3	2	Filtered	2	3	2	1	2	1	1	2	1	2	2	Filtered	2	2	Filtered	Filtered	1	Filtered	2	1	1	Filtered	1	1	Filtered	1	2	1
64926.2	Q7LFX5	Q7LFX5	CHST15	Carbohydrate sulfotransferase 15	Q7LFX5	CHSTF_HUMAN	8	7	8	9	8	8	9	6	10	7	10	9	9	5	8	8	6	7	6	4	9	6	8	3	6	6	6	7	9	5	8	8	10	8	7	7	4	9	7	8	10	9	6
54706	Q7LGC8	Q7LGC8	CHST3	Carbohydrate sulfotransferase 3	Q7LGC8	CHST3_HUMAN	1	1	2	2	1	2	1	1	1	2	2	2	3	Filtered	1	Filtered	2	1	3	2	2	1	2	4	1	1	1	3	2	1	2	1	3	1	2	1	Filtered	2	1	1	2	2	Filtered
77555.7	Q7Z304	Q7Z304	MAMDC2	MAM domain-containing protein 2	Q7Z304	MAMC2_HUMAN	1	Filtered	1	1	1	Filtered	2	Filtered	Filtered	2	2	Filtered	2	2	2	2	1	1	2	1	1	1	Filtered	1	Filtered	2	Filtered	2	Filtered	Filtered	1	1	1	1	2	Filtered	Filtered	2	1	Filtered	2	1	1
38719.1	Q7Z3B1	Q7Z3B1	NEGR1	Neuronal growth regulator 1	Q7Z3B1	NEGR1_HUMAN	11	10	9	11	10	13	13	10	12	11	15	13	12	9	10	10	12	11	11	10	11	11	12	10	11	13	11	12	13	10	10	12	13	13	11	10	8	13	12	8	14	13	10
34537.6	Q7Z3D4	Q7Z3D4	LYSMD3	LysM and putative peptidoglycan-binding domain-containing protein 3	Q7Z3D4	LYSM3_HUMAN	1	1	Filtered	1	1	Filtered	1	1	1	1	1	1	1	1	1	1	1	1	Filtered	1	1	1	1	1	1	1	1	1	1	1	1	1	Filtered	1	Filtered	Filtered	Filtered	1	1	1	1	2	Filtered
20772.4	Q7Z4R8	Q7Z4R8	C6orf120	UPF0669 protein C6orf120	Q7Z4R8	CF120_HUMAN	Filtered	1	Filtered	1	1	Filtered	1	Filtered	1	Filtered	1	2	2	Filtered	2	2	1	2	2	1	1	1	1	Filtered	1	1	1	1	1	1	1	1	1	1	Filtered	1	1	1	1	Filtered	1	1	Filtered
107435.88;107435.88-3	Q7Z553;Q7Z553-3	Q7Z553;Q7Z553-3	MDGA2	MAM domain-containing glycosylphosphatidylinositol anchor protein 2;Isoform 3 of MAM domain-containing glycosylphosphatidylinositol anchor protein 2	Q7Z553;Q7Z553-3	MDGA2_HUMAN	4	7	2	2	5	10	8	5	4	3	4	3	7	4	1	4	3	1	4	3	5	2	3	3	3	5	4	5	4	2	2	4	5	3	6	Filtered	Filtered	6	2	1	6	7	Filtered
14300.56;14300.56-2	Q7Z5A7;Q7Z5A7-2	Q7Z5A7;Q7Z5A7-2	TAFA5	Chemokine-like protein TAFA-5;Isoform 2 of Chemokine-like protein TAFA-5	Q7Z5A7;Q7Z5A7-2	TAFA5_HUMAN	2	2	2	1	2	2	2	2	1	1	2	2	1	2	1	1	1	2	1	1	1	1	2	1	2	2	1	1	2	1	1	2	1	2	2	1	Filtered	1	2	Filtered	2	1	1
21534.1	Q7Z5L0	Q7Z5L0	VMO1	Vitelline membrane outer layer protein 1 homolog	Q7Z5L0	VMO1_HUMAN	1	1	3	1	3	3	3	Filtered	Filtered	Filtered	3	2	3	1	3	3	2	2	2	2	2	2	3	3	3	2	1	3	3	2	2	3	2	2	3	Filtered	2	3	2	1	3	3	2
29468.1	Q7Z5L3	Q7Z5L3	C1QL2	Complement C1q-like protein 2	Q7Z5L3	C1QL2_HUMAN	Filtered	Filtered	Filtered	Filtered	Filtered	1	Filtered	1	1	1	1	Filtered	1	Filtered	Filtered	Filtered	Filtered	Filtered	Filtered	Filtered	Filtered	Filtered	Filtered	Filtered	Filtered	1	Filtered	1	Filtered	Filtered	Filtered	Filtered	1	Filtered	Filtered	Filtered	Filtered	2	Filtered	Filtered	1	2	Filtered
68975.86;68975.86-2;68975.86-3	Q7Z5L7;Q7Z5L7-2;Q7Z5L7-3	Q7Z5L7;Q7Z5L7-2;Q7Z5L7-3	PODN	Podocan;Isoform 2 of Podocan;Isoform 3 of Podocan	Q7Z5L7;Q7Z5L7-2;Q7Z5L7-3	PODN_HUMAN	4	3	3	6	2	4	4	4	4	5	6	5	6	6	4	3	5	6	5	6	4	4	1	5	3	8	6	4	5	5	5	5	5	5	3	3	5	4	7	3	5	5	3
242111.84;242111.84-3	Q7Z5N4;Q7Z5N4-3	Q7Z5N4;Q7Z5N4-3	SDK1	Protein sidekick-1;Isoform 3 of Protein sidekick-1	Q7Z5N4;Q7Z5N4-3	SDK1_HUMAN	1	Filtered	Filtered	1	2	1	1	1	1	1	1	1	1	1	1	1	1	1	1	1	1	1	1	1	1	1	1	1	1	1	1	1	1	1	Filtered	1	Filtered	1	1	1	1	1	1
34944.9;34944.9-2;34944.9-3	Q7Z6L0;Q7Z6L0-2;Q7Z6L0-3	Q7Z6L0;Q7Z6L0-2;Q7Z6L0-3	PRRT2	Proline-rich transmembrane protein 2;Isoform 2 of Proline-rich transmembrane protein 2;Isoform 3 of Proline-rich transmembrane protein 2	Q7Z6L0;Q7Z6L0-2;Q7Z6L0-3	PRRT2_HUMAN	1	2	Filtered	2	1	4	3	1	1	1	3	1	4	1	1	3	3	1	1	1	2	1	1	1	1	2	Filtered	2	1	1	Filtered	1	1	1	Filtered	1	1	1	Filtered	1	2	1	1
61901.4	Q7Z794	Q7Z794	KRT77	Keratin, type II cytoskeletal 1b	Q7Z794	K2C1B_HUMAN	1	1	1	1	Filtered	Filtered	Filtered	Filtered	1	Filtered	Filtered	Filtered	1	Filtered	Filtered	Filtered	Filtered	Filtered	Filtered	Filtered	Filtered	1	2	1	1	Filtered	Filtered	Filtered	Filtered	Filtered	1	Filtered	Filtered	Filtered	1	1	1	Filtered	Filtered	Filtered	Filtered	Filtered	Filtered
118642	Q7Z7G0	Q7Z7G0	ABI3BP	Target of Nesh-SH3	Q7Z7G0	TARSH_HUMAN	2	2	2	2	2	2	2	2	2	2	4	3	3	1	4	4	2	4	2	2	5	3	2	2	3	3	3	3	3	1	3	3	3	2	4	1	1	5	3	2	3	3	1
25942.8;25942.8-3	Q7Z7H5;Q7Z7H5-3	Q7Z7H5;Q7Z7H5-3	TMED4	Transmembrane emp24 domain-containing protein 4;Isoform 3 of Transmembrane emp24 domain-containing protein 4	Q7Z7H5;Q7Z7H5-3	TMED4_HUMAN	2	2	2	3	4	4	2	4	2	4	4	4	4	2	3	4	3	3	3	3	4	4	3	4	3	3	3	3	4	3	3	3	3	3	3	2	2	4	3	3	3	3	3
303100	Q7Z7M0	Q7Z7M0	MEGF8	Multiple epidermal growth factor-like domains protein 8	Q7Z7M0	MEGF8_HUMAN	21	21	19	21	20	23	24	23	24	21	24	23	25	26	18	24	25	24	23	23	24	22	23	21	23	25	24	23	22	21	23	22	25	23	22	20	19	24	22	20	25	26	21
43396	Q7Z7M8	Q7Z7M8	B3GNT8	UDP-GlcNAc:betaGal beta-1,3-N-acetylglucosaminyltransferase 8	Q7Z7M8	B3GN8_HUMAN	2	1	1	2	1	1	1	1	1	3	2	1	3	2	1	2	2	2	2	1	1	2	1	1	1	2	2	1	1	2	1	1	1	1	1	1	2	1	1	1	1	2	2
106266	Q7Z7M9	Q7Z7M9	GALNT5	Polypeptide N-acetylgalactosaminyltransferase 5	Q7Z7M9	GALT5_HUMAN	1	1	2	2	1	Filtered	2	3	2	4	2	1	3	1	2	5	2	1	2	1	1	2	3	Filtered	1	2	1	Filtered	2	1	Filtered	2	1	2	3	1	1	2	3	1	1	Filtered	3
75389.1	Q86SF2	Q86SF2	GALNT7	N-acetylgalactosaminyltransferase 7	Q86SF2	GALT7_HUMAN	9	9	7	12	13	14	10	12	13	14	14	12	16	14	13	16	15	14	13	9	14	12	13	11	11	12	8	16	16	11	15	15	14	13	11	9	10	16	12	11	16	15	11
68991.8	Q86SR1	Q86SR1	GALNT10	Polypeptide N-acetylgalactosaminyltransferase 10	Q86SR1	GLT10_HUMAN	6	5	6	6	9	11	8	11	10	9	10	9	11	8	7	9	10	9	7	8	10	8	6	10	8	8	9	11	12	5	9	8	9	6	5	7	3	11	10	6	8	8	4
48470.33;48470.33-2;48470.33-3	Q86TJ2;Q86TJ2-2;Q86TJ2-3	Q86TJ2;Q86TJ2-2;Q86TJ2-3	TADA2B	Transcriptional adapter 2-beta;Isoform 2 of Transcriptional adapter 2-beta;Isoform 3 of Transcriptional adapter 2-beta	Q86TJ2;Q86TJ2-2;Q86TJ2-3	TAD2B_HUMAN	Filtered	Filtered	Filtered	Filtered	Filtered	Filtered	Filtered	Filtered	Filtered	Filtered	Filtered	Filtered	Filtered	Filtered	Filtered	Filtered	Filtered	Filtered	Filtered	Filtered	Filtered	Filtered	Filtered	Filtered	Filtered	Filtered	Filtered	Filtered	Filtered	Filtered	Filtered	Filtered	Filtered	Filtered	Filtered	Filtered	Filtered	Filtered	Filtered	Filtered	Filtered	Filtered	Filtered
84172.96;84172.96-2	Q86TY3;Q86TY3-2	Q86TY3;Q86TY3-2	ARMH4	Armadillo-like helical domain-containing protein 4;Isoform 2 of Armadillo-like helical domain-containing protein 4	Q86TY3;Q86TY3-2	ARMD4_HUMAN	3	3	2	3	3	3	3	3	3	3	3	3	3	2	2	3	3	2	3	3	3	3	2	3	2	3	2	3	3	3	3	2	3	3	3	2	2	4	3	2	3	3	2
30688.3	Q86UD1	Q86UD1	OAF	Out at first protein homolog	Q86UD1	OAF_HUMAN	5	5	6	6	5	6	6	6	7	5	6	6	6	6	6	5	5	5	5	5	4	4	5	3	4	5	4	5	5	4	4	6	5	5	4	4	4	5	4	4	4	5	4
49065.3	Q86UN2	Q86UN2	RTN4RL1	Reticulon-4 receptor-like 1	Q86UN2	R4RL1_HUMAN	5	5	5	6	6	5	7	7	7	6	7	5	7	5	6	5	6	6	6	5	6	4	6	4	6	6	6	5	6	6	6	7	6	6	6	6	5	7	6	4	6	6	4
46105.7	Q86UN3	Q86UN3	RTN4RL2	Reticulon-4 receptor-like 2	Q86UN3	R4RL2_HUMAN	8	8	6	8	9	9	8	7	8	6	7	7	9	7	6	7	7	7	7	5	6	5	7	5	6	8	7	6	8	6	7	8	8	8	7	5	4	8	7	5	9	8	7
42801.4	Q86UW8	Q86UW8	HAPLN4	Hyaluronan and proteoglycan link protein 4	Q86UW8	HPLN4_HUMAN	2	2	2	2	3	4	3	3	3	4	3	4	4	3	2	3	2	3	2	3	2	2	3	2	2	2	1	2	4	2	2	3	2	4	2	2	1	3	2	1	3	4	1
104576	Q86UX2	Q86UX2	ITIH5	Inter-alpha-trypsin inhibitor heavy chain H5	Q86UX2	ITIH5_HUMAN	25	27	24	25	27	33	29	31	31	31	38	32	35	29	34	36	34	29	32	31	29	31	32	28	32	34	35	35	33	26	34	35	31	27	30	30	26	32	31	29	38	33	32
49395.4	Q86V85	Q86V85	GPR180	Integral membrane protein GPR180	Q86V85	GP180_HUMAN	1	1	1	1	1	1	2	1	1	Filtered	1	1	1	1	1	1	1	1	1	1	1	1	1	2	1	1	1	2	1	1	1	2	1	1	1	1	1	3	1	1	3	2	1
125450.64;125450.64-2;125450.64-3;125450.64-4	Q86VB7;Q86VB7-2;Q86VB7-3;Q86VB7-4	Q86VB7;Q86VB7-2;Q86VB7-3;Q86VB7-4	CD163	Scavenger receptor cysteine-rich type 1 protein M130;Isoform 2 of Scavenger receptor cysteine-rich type 1 protein M130;Isoform 3 of Scavenger receptor cysteine-rich type 1 protein M130;Isoform 4 of Scavenger receptor cysteine-rich type 1 protein M130	Q86VB7;Q86VB7-2;Q86VB7-3;Q86VB7-4	C163A_HUMAN	3	4	3	4	4	6	4	1	4	3	6	4	5	4	4	5	3	5	4	3	6	4	7	3	3	5	4	4	5	5	4	5	4	2	4	3	2	4	4	3	5	6	2
248630.11;248630.11-2;248630.11-3;248630.11-4	Q86VV8;Q86VV8-2;Q86VV8-3;Q86VV8-4	Q86VV8;Q86VV8-2;Q86VV8-3;Q86VV8-4	RTTN	Rotatin;Isoform 2 of Rotatin;Isoform 3 of Rotatin;Isoform 4 of Rotatin	Q86VV8;Q86VV8-2;Q86VV8-3;Q86VV8-4	RTTN_HUMAN	1	1	Filtered	1	1	1	1	1	1	1	1	1	1	1	1	1	1	1	1	Filtered	1	1	1	1	1	1	Filtered	1	1	1	1	1	1	1	1	1	1	1	1	1	1	1	1
53311.3	Q86VZ4	Q86VZ4	LRP11	Low-density lipoprotein receptor-related protein 11	Q86VZ4	LRP11_HUMAN	6	5	4	5	7	7	7	7	7	6	7	7	7	7	7	7	7	7	7	5	7	6	6	6	7	7	7	7	7	4	7	7	6	6	7	5	4	7	6	5	7	7	4
71438.87;71438.87-4;71438.87-5;71438.87-6	Q86X29;Q86X29-4;Q86X29-5;Q86X29-6	Q86X29;Q86X29-4;Q86X29-5;Q86X29-6	LSR	Lipolysis-stimulated lipoprotein receptor;Isoform 4 of Lipolysis-stimulated lipoprotein receptor;Isoform 5 of Lipolysis-stimulated lipoprotein receptor;Isoform 6 of Lipolysis-stimulated lipoprotein receptor	Q86X29;Q86X29-4;Q86X29-5;Q86X29-6	LSR_HUMAN	4	5	5	6	6	5	5	6	6	4	5	4	6	4	3	6	4	3	5	3	5	4	5	6	4	6	4	7	7	2	3	7	4	5	3	2	1	5	5	5	7	5	4
46172.69;25171.57;25171.57-2	Q86XR7-2;Q9Y3B3;Q9Y3B3-2	Q86XR7-2;Q9Y3B3;Q9Y3B3-2	TICAM2;TMED7;TMED7	Isoform 2 of TIR domain-containing adapter molecule 2;Transmembrane emp24 domain-containing protein 7;Isoform 2 of Transmembrane emp24 domain-containing protein 7	Q86XR7-2;Q9Y3B3;Q9Y3B3-2	TCAM2_HUMAN;TMED7_HUMAN;TMED7_HUMAN	1	2	1	2	1	2	2	2	2	2	2	2	1	2	1	2	2	1	1	Filtered	1	1	2	1	1	1	1	1	3	1	1	2	1	1	2	1	2	3	2	1	2	2	1
107569	Q86Y38	Q86Y38	XYLT1	Xylosyltransferase 1	Q86Y38	XYLT1_HUMAN	4	8	4	9	8	9	12	9	13	10	16	12	16	15	10	11	15	14	11	9	12	8	10	10	9	13	10	11	14	6	9	12	16	10	9	7	8	14	12	6	12	13	6
58923.3	Q86Y46	Q86Y46	KRT73	Keratin, type II cytoskeletal 73	Q86Y46	K2C73_HUMAN	Filtered	Filtered	Filtered	Filtered	Filtered	Filtered	Filtered	1	1	Filtered	Filtered	Filtered	Filtered	Filtered	Filtered	Filtered	1	1	Filtered	Filtered	Filtered	Filtered	Filtered	Filtered	1	Filtered	Filtered	Filtered	Filtered	Filtered	Filtered	Filtered	Filtered	Filtered	Filtered	Filtered	Filtered	1	1	Filtered	Filtered	Filtered	Filtered
31641.9	Q86Y82	Q86Y82	STX12	Syntaxin-12	Q86Y82	STX12_HUMAN	1	Filtered	Filtered	2	Filtered	Filtered	1	1	1	Filtered	3	Filtered	1	Filtered	1	2	2	Filtered	1	Filtered	1	Filtered	1	1	Filtered	Filtered	Filtered	Filtered	3	Filtered	Filtered	1	2	1	Filtered	Filtered	Filtered	1	Filtered	Filtered	1	2	Filtered
39284.78;39284.78-2;39284.78-4;39284.78-5	Q86YD3;Q86YD3-2;Q86YD3-4;Q86YD3-5	Q86YD3;Q86YD3-2;Q86YD3-4;Q86YD3-5	TMEM25	Transmembrane protein 25;Isoform 2 of Transmembrane protein 25;Isoform 4 of Transmembrane protein 25;Isoform 5 of Transmembrane protein 25	Q86YD3;Q86YD3-2;Q86YD3-4;Q86YD3-5	TMM25_HUMAN	4	3	3	3	3	4	4	3	5	4	4	4	4	4	3	5	3	5	5	4	5	5	5	4	3	3	5	4	5	4	3	4	5	5	4	4	3	5	4	4	5	4	4
44339.47;44339.47-2;44339.47-3;44339.47-4	Q86YT9;Q86YT9-2;Q86YT9-3;Q86YT9-4	Q86YT9;Q86YT9-2;Q86YT9-3;Q86YT9-4	JAML	Junctional adhesion molecule-like;Isoform 2 of Junctional adhesion molecule-like;Isoform 3 of Junctional adhesion molecule-like;Isoform 4 of Junctional adhesion molecule-like	Q86YT9;Q86YT9-2;Q86YT9-3;Q86YT9-4	JAML_HUMAN	2	1	1	2	2	2	3	2	1	3	3	1	3	1	1	2	1	2	2	3	2	1	1	3	2	2	3	3	3	2	2	2	3	Filtered	2	1	1	3	2	3	1	1	Filtered
282390	Q86YZ3	Q86YZ3	HRNR	Hornerin	Q86YZ3	HORN_HUMAN	1	2	2	6	2	Filtered	2	2	1	1	1	1	1	1	1	1	1	2	1	Filtered	Filtered	Filtered	2	3	1	1	1	Filtered	Filtered	Filtered	1	Filtered	1	Filtered	Filtered	1	Filtered	1	1	Filtered	Filtered	Filtered	Filtered
64050.6	Q8IUC8	Q8IUC8	GALNT13	Polypeptide N-acetylgalactosaminyltransferase 13	Q8IUC8	GLT13_HUMAN	4	5	2	7	5	8	9	12	11	9	13	11	10	10	9	10	11	10	9	9	10	9	12	12	8	10	4	11	10	8	8	8	10	9	8	8	5	10	8	7	13	11	5
55760.33;55760.33-2;55760.33-3	Q8IUK5;Q8IUK5-2;Q8IUK5-3	Q8IUK5;Q8IUK5-2;Q8IUK5-3	PLXDC1	Plexin domain-containing protein 1;Isoform 2 of Plexin domain-containing protein 1;Isoform 3 of Plexin domain-containing protein 1	Q8IUK5;Q8IUK5-2;Q8IUK5-3	PLDX1_HUMAN	6	5	5	6	8	8	8	7	8	6	8	7	8	6	7	7	8	8	8	7	7	8	7	7	8	7	6	8	9	7	7	9	8	8	6	5	6	7	9	6	8	7	5
24083.9	Q8IUK8	Q8IUK8	CBLN2	Cerebellin-2	Q8IUK8	CBLN2_HUMAN	1	2	1	2	1	2	2	2	2	2	3	2	3	2	2	2	3	2	3	2	2	2	2	1	1	2	2	3	2	2	1	3	4	3	2	1	1	4	2	2	4	4	1
130929	Q8IUX7	Q8IUX7	AEBP1	Adipocyte enhancer-binding protein 1	Q8IUX7	AEBP1_HUMAN	10	10	13	13	13	12	13	17	16	16	21	16	17	16	19	18	18	19	17	17	18	15	16	15	14	18	19	17	17	11	20	18	15	15	15	16	11	16	15	13	17	16	14
54705.3	Q8IV08	Q8IV08	PLD3	Phospholipase D3	Q8IV08	PLD3_HUMAN	4	8	7	7	7	7	8	5	7	7	8	7	8	7	7	8	9	9	8	8	8	8	7	8	6	9	7	7	8	8	6	7	8	7	7	6	6	8	7	5	8	7	5
94331	Q8IW52	Q8IW52	SLITRK4	SLIT and NTRK-like protein 4	Q8IW52	SLIK4_HUMAN	4	4	4	4	4	4	4	4	6	4	5	6	7	5	5	5	6	5	5	4	5	6	5	5	4	5	3	5	4	5	4	5	5	5	3	3	4	6	5	4	5	4	4
24969	Q8IWT1	Q8IWT1	SCN4B	Sodium channel subunit beta-4	Q8IWT1	SCN4B_HUMAN	2	3	1	4	2	5	4	2	2	2	4	2	4	2	2	4	3	2	3	2	4	2	4	3	4	4	3	4	4	3	4	2	3	2	4	3	2	4	4	2	5	5	1
100454.62;100454.62-2	Q8IWU5;Q8IWU5-2	Q8IWU5;Q8IWU5-2	SULF2	Extracellular sulfatase Sulf-2;Isoform 2 of Extracellular sulfatase Sulf-2	Q8IWU5;Q8IWU5-2	SULF2_HUMAN	2	5	4	5	4	6	6	5	4	5	6	4	6	5	5	4	6	4	5	6	4	2	3	3	3	4	3	3	4	2	3	4	4	4	3	2	3	4	5	3	4	3	2
113454	Q8IWV2	Q8IWV2	CNTN4	Contactin-4	Q8IWV2	CNTN4_HUMAN	14	7	7	11	10	16	11	14	14	11	14	12	16	12	9	15	13	14	14	13	12	12	11	12	13	14	6	13	15	10	10	13	14	14	9	9	7	14	12	9	13	13	6
107910	Q8IWY4	Q8IWY4	SCUBE1	Signal peptide, CUB and EGF-like domain-containing protein 1	Q8IWY4	SCUB1_HUMAN	1	1	1	1	1	1	1	1	1	2	1	1	2	1	Filtered	1	1	1	1	2	1	1	Filtered	2	Filtered	1	Filtered	2	3	1	1	2	1	1	1	1	1	1	1	Filtered	2	2	1
66234.5	Q8IXL6	Q8IXL6	FAM20C	Extracellular serine/threonine protein kinase FAM20C	Q8IXL6	FA20C_HUMAN	9	10	9	10	11	11	10	10	12	11	11	10	12	11	11	13	10	9	8	11	9	9	8	11	9	11	9	12	13	9	9	11	10	13	9	10	9	12	10	9	11	11	9
30076.27;30076.27-2	Q8IYJ0;Q8IYJ0-2	Q8IYJ0;Q8IYJ0-2	PIANP	PILR alpha-associated neural protein;Isoform 2 of PILR alpha-associated neural protein	Q8IYJ0;Q8IYJ0-2	PIANP_HUMAN	2	2	2	2	2	2	2	2	2	2	2	2	2	2	2	2	2	2	2	2	2	2	2	2	2	2	2	2	2	1	2	2	2	2	2	2	1	1	2	2	1	2	1
30480.96;30480.96-2;30480.96-3;30480.96-4;30480.96-5;30480.96-6;30480.96-7	Q8IYS5;Q8IYS5-2;Q8IYS5-3;Q8IYS5-4;Q8IYS5-5;Q8IYS5-6;Q8IYS5-7	Q8IYS5;Q8IYS5-2;Q8IYS5-3;Q8IYS5-4;Q8IYS5-5;Q8IYS5-6;Q8IYS5-7	OSCAR	Osteoclast-associated immunoglobulin-like receptor;Isoform 2 of Osteoclast-associated immunoglobulin-like receptor;Isoform 3 of Osteoclast-associated immunoglobulin-like receptor;Isoform 4 of Osteoclast-associated immunoglobulin-like receptor;Isoform 5 of Osteoclast-associated immunoglobulin-like receptor;Isoform 6 of Osteoclast-associated immunoglobulin-like receptor;Isoform 7 of Osteoclast-asso…	Q8IYS5;Q8IYS5-2;Q8IYS5-3;Q8IYS5-4;Q8IYS5-5;Q8IYS5-6;Q8IYS5-7	OSCAR_HUMAN	2	2	2	2	2	2	2	2	2	2	2	2	3	3	2	2	2	2	2	2	2	2	3	2	2	2	2	3	2	1	2	3	2	2	3	1	2	3	3	2	2	3	3
115657.74;115657.74-2	Q8IZA0;Q8IZA0-2	Q8IZA0;Q8IZA0-2	KIAA0319L	Dyslexia-associated protein KIAA0319-like protein;Isoform 2 of Dyslexia-associated protein KIAA0319-like protein	Q8IZA0;Q8IZA0-2	K319L_HUMAN	4	4	3	4	4	5	4	3	3	3	5	5	5	4	4	6	5	3	4	2	4	3	4	4	5	4	3	4	5	2	4	5	5	5	3	3	1	4	4	1	5	4	2
103637.91;103637.91-2	Q8IZJ1;Q8IZJ1-2	Q8IZJ1;Q8IZJ1-2	UNC5B	Netrin receptor UNC5B;Isoform 2 of Netrin receptor UNC5B	Q8IZJ1;Q8IZJ1-2	UNC5B_HUMAN	1	2	2	1	1	1	1	2	1	1	2	1	1	1	1	3	1	1	1	2	2	1	1	1	1	1	2	1	2	1	2	2	2	Filtered	Filtered	1	1	1	1	1	2	2	Filtered
206701.92;206701.92-2	Q8IZJ3;Q8IZJ3-2	Q8IZJ3;Q8IZJ3-2	CPAMD8	C3 and PZP-like alpha-2-macroglobulin domain-containing protein 8;Isoform 2 of C3 and PZP-like alpha-2-macroglobulin domain-containing protein 8	Q8IZJ3;Q8IZJ3-2	CPMD8_HUMAN	2	2	3	4	1	5	5	3	2	2	7	6	4	3	2	5	3	3	3	2	5	4	3	4	3	3	5	5	4	1	3	4	5	4	3	3	1	4	3	2	7	2	1
54843.7	Q8IZP7	Q8IZP7	HS6ST3	Heparan-sulfate 6-O-sulfotransferase 3	Q8IZP7	H6ST3_HUMAN	8	8	8	11	12	12	11	9	10	8	10	10	10	7	7	8	9	10	10	8	10	10	11	8	8	11	11	13	11	5	9	11	10	10	9	4	6	11	8	6	12	13	6
123011	Q8IZS8	Q8IZS8	CACNA2D3	Voltage-dependent calcium channel subunit alpha-2/delta-3	Q8IZS8	CA2D3_HUMAN	9	3	5	7	7	12	8	12	12	12	14	12	14	11	8	12	12	8	10	7	11	10	10	7	5	12	7	12	10	7	8	10	9	8	7	3	4	13	7	3	9	11	6
91915.29;91915.29-2;92020.54;92020.54-2	Q8N0W4;Q8N0W4-2;Q8NFZ3;Q8NFZ3-2	Q8N0W4;Q8N0W4-2;Q8NFZ3;Q8NFZ3-2	NLGN4X;NLGN4X;NLGN4Y;NLGN4Y	Neuroligin-4, X-linked;Isoform 2 of Neuroligin-4, X-linked;Neuroligin-4, Y-linked;Isoform 2 of Neuroligin-4, Y-linked	Q8N0W4;Q8N0W4-2;Q8NFZ3;Q8NFZ3-2	NLGNX_HUMAN;NLGNX_HUMAN;NLGNY_HUMAN;NLGNY_HUMAN	3	5	2	4	5	5	5	4	5	5	6	6	6	6	4	5	6	5	4	4	4	3	3	4	3	6	3	4	6	3	5	4	3	4	4	4	2	5	4	3	5	6	3
25581.78;25581.78-2	Q8N114;Q8N114-2	Q8N114;Q8N114-2	SHISA5	Protein shisa-5;Isoform 2 of Protein shisa-5	Q8N114;Q8N114-2	SHSA5_HUMAN	2	2	2	2	2	2	2	2	2	2	2	2	2	2	2	2	2	2	2	2	2	2	2	2	2	2	2	2	2	2	2	2	2	2	2	2	2	2	2	2	2	2	2
43299.88;43299.88-2	Q8N126;Q8N126-2	Q8N126;Q8N126-2	CADM3	Cell adhesion molecule 3;Isoform 2 of Cell adhesion molecule 3	Q8N126;Q8N126-2	CADM3_HUMAN	14	13	13	12	13	14	13	14	14	13	14	14	15	14	13	14	15	14	14	15	13	13	14	13	12	14	13	14	14	14	12	14	13	13	12	13	10	14	14	13	14	14	12
52991.72;52991.72-2;52991.72-3;52991.72-4	Q8N149;Q8N149-2;Q8N149-3;Q8N149-4	Q8N149;Q8N149-2;Q8N149-3;Q8N149-4	LILRA2	Leukocyte immunoglobulin-like receptor subfamily A member 2;Isoform 2 of Leukocyte immunoglobulin-like receptor subfamily A member 2;Isoform 3 of Leukocyte immunoglobulin-like receptor subfamily A member 2;Isoform 4 of Leukocyte immunoglobulin-like receptor subfamily A member 2	Q8N149;Q8N149-2;Q8N149-3;Q8N149-4	LIRA2_HUMAN	2	3	2	3	3	4	3	4	2	3	5	4	4	4	4	4	2	4	4	3	3	3	1	2	3	3	3	3	3	3	3	2	4	2	3	2	2	3	3	3	2	3	3
56865.8	Q8N1N4	Q8N1N4	KRT78	Keratin, type II cytoskeletal 78	Q8N1N4	K2C78_HUMAN	Filtered	1	1	1	Filtered	2	Filtered	2	Filtered	1	1	2	1	Filtered	Filtered	2	Filtered	1	1	Filtered	Filtered	Filtered	1	1	2	Filtered	Filtered	Filtered	Filtered	Filtered	Filtered	Filtered	Filtered	Filtered	1	Filtered	1	Filtered	Filtered	Filtered	1	1	Filtered
93835.29;93835.29-2	Q8N2Q7;Q8N2Q7-2	Q8N2Q7;Q8N2Q7-2	NLGN1	Neuroligin-1;Isoform 2 of Neuroligin-1	Q8N2Q7;Q8N2Q7-2	NLGN1_HUMAN	3	3	2	4	4	3	4	4	4	3	4	2	4	2	3	3	4	3	1	3	2	3	2	3	2	3	1	2	5	3	3	3	4	3	2	3	4	6	4	3	4	5	3
165742	Q8N2S1-2	Q8N2S1-2	LTBP4	Isoform 2 of Latent-transforming growth factor beta-binding protein 4	Q8N2S1-2	LTBP4_HUMAN	6	7	6	7	5	11	9	7	8	7	8	8	8	8	7	9	7	7	8	8	9	9	7	8	9	9	6	9	10	7	9	8	8	6	8	6	6	10	9	8	9	9	6
48329.1;48329.1-2	Q8N3G9;Q8N3G9-2	Q8N3G9;Q8N3G9-2	TMEM130	Transmembrane protein 130;Isoform 2 of Transmembrane protein 130	Q8N3G9;Q8N3G9-2	TM130_HUMAN	1	1	1	2	1	3	3	2	2	2	2	2	2	2	2	2	2	2	2	2	2	2	2	2	2	2	2	2	2	2	2	2	2	2	2	2	2	3	2	2	2	2	2
14620.1	Q8N3H0	Q8N3H0	TAFA2	Chemokine-like protein TAFA-2	Q8N3H0	TAFA2_HUMAN	Filtered	Filtered	Filtered	1	1	1	1	Filtered	Filtered	Filtered	1	Filtered	1	Filtered	Filtered	Filtered	Filtered	Filtered	Filtered	1	1	1	1	1	1	1	Filtered	1	1	1	Filtered	Filtered	Filtered	1	1	Filtered	Filtered	1	Filtered	Filtered	1	1	Filtered
47553.94;47553.94-2;47553.94-3	Q8N3J6;Q8N3J6-2;Q8N3J6-3	Q8N3J6;Q8N3J6-2;Q8N3J6-3	CADM2	Cell adhesion molecule 2;Isoform 2 of Cell adhesion molecule 2;Isoform 3 of Cell adhesion molecule 2	Q8N3J6;Q8N3J6-2;Q8N3J6-3	CADM2_HUMAN	5	7	6	8	6	9	9	7	7	7	9	8	8	7	8	7	8	8	8	7	6	8	7	8	7	8	7	9	9	9	8	8	7	8	7	5	6	8	6	4	7	8	5
73063.4	Q8N3T1	Q8N3T1	GALNT15	Polypeptide N-acetylgalactosaminyltransferase 15	Q8N3T1	GLT15_HUMAN	2	3	3	6	3	6	7	3	5	3	6	6	5	3	5	5	4	3	5	4	3	3	2	6	4	6	3	6	7	2	4	5	6	4	3	3	2	6	4	2	3	3	3
121787	Q8N3T6	Q8N3T6	TMEM132C	Transmembrane protein 132C	Q8N3T6	T132C_HUMAN	10	11	6	12	11	17	15	11	14	8	18	15	18	12	9	18	13	14	11	13	10	12	12	12	10	17	12	16	17	8	13	17	17	9	12	10	6	22	16	6	15	19	6
63074.2	Q8N428	Q8N428	GALNT16	Polypeptide N-acetylgalactosaminyltransferase 16	Q8N428	GLT16_HUMAN	4	4	4	4	5	7	4	4	3	4	6	4	6	5	3	5	4	4	5	6	4	4	6	4	4	4	2	6	3	4	4	5	4	5	4	5	3	4	3	4	5	6	4
85870	Q8N436	Q8N436	CPXM2	Inactive carboxypeptidase-like protein X2	Q8N436	CPXM2_HUMAN	7	8	7	5	5	7	8	8	6	7	7	5	7	6	8	8	5	7	8	4	7	6	9	5	6	4	7	5	6	4	7	7	8	8	7	7	6	6	7	5	8	8	5
35385.6	Q8N474	Q8N474	SFRP1	Secreted frizzled-related protein 1	Q8N474	SFRP1_HUMAN	Filtered	Filtered	Filtered	1	Filtered	Filtered	2	1	Filtered	1	2	2	2	2	1	2	2	2	1	1	1	1	1	1	1	2	1	Filtered	Filtered	1	2	2	1	Filtered	Filtered	Filtered	Filtered	2	1	Filtered	1	2	Filtered
95751.02;95751.02-2	Q8N475;Q8N475-2	Q8N475;Q8N475-2	FSTL5	Follistatin-related protein 5;Isoform 2 of Follistatin-related protein 5	Q8N475;Q8N475-2	FSTL5_HUMAN	6	6	8	9	8	12	12	10	10	10	18	10	16	9	8	14	14	13	9	13	10	11	7	15	11	15	10	12	13	5	6	11	10	10	6	8	6	10	8	10	11	9	8
90888.13;90888.13-2;90888.13-3;90888.13-4	Q8N608;Q8N608-2;Q8N608-3;Q8N608-4	Q8N608;Q8N608-2;Q8N608-3;Q8N608-4	DPP10	Inactive dipeptidyl peptidase 10;Isoform 2 of Inactive dipeptidyl peptidase 10;Isoform 3 of Inactive dipeptidyl peptidase 10;Isoform 4 of Inactive dipeptidyl peptidase 10	Q8N608;Q8N608-2;Q8N608-3;Q8N608-4	DPP10_HUMAN	4	3	1	2	2	6	7	3	4	3	7	2	4	2	3	4	3	4	3	2	5	3	3	2	1	5	1	5	6	Filtered	2	4	5	3	1	Filtered	Filtered	5	2	Filtered	4	5	1
148935.8;148935.8-2;148935.8-4	Q8N6C5;Q8N6C5-2;Q8N6C5-4	Q8N6C5;Q8N6C5-2;Q8N6C5-4	IGSF1	Immunoglobulin superfamily member 1;Isoform 2 of Immunoglobulin superfamily member 1;Isoform 4 of Immunoglobulin superfamily member 1	Q8N6C5;Q8N6C5-2;Q8N6C5-4	IGSF1_HUMAN	3	2	2	4	5	5	4	3	3	4	4	4	5	4	2	4	4	4	4	4	4	4	4	2	4	5	3	4	4	2	4	5	4	4	2	2	1	2	2	3	4	3	1
77920.48;77920.48-2	Q8N8Z6;Q8N8Z6-2	Q8N8Z6;Q8N8Z6-2	DCBLD1	Discoidin, CUB and LCCL domain-containing protein 1;Isoform 2 of Discoidin, CUB and LCCL domain-containing protein 1	Q8N8Z6;Q8N8Z6-2	DCBD1_HUMAN	Filtered	1	2	2	1	2	2	1	1	2	2	2	2	1	1	1	2	1	1	Filtered	1	2	1	1	1	2	1	2	2	1	1	2	1	2	1	1	1	2	1	1	2	1	1
41157.6	Q8N967	Q8N967	LRTM2	Leucine-rich repeat and transmembrane domain-containing protein 2	Q8N967	LRTM2_HUMAN	2	1	Filtered	1	2	3	1	3	2	3	3	2	3	2	2	2	3	3	3	Filtered	2	2	2	1	2	3	1	2	3	2	2	2	1	2	1	1	1	2	1	Filtered	2	2	Filtered
46872.2	Q8N9I0	Q8N9I0	SYT2	Synaptotagmin-2	Q8N9I0	SYT2_HUMAN	1	Filtered	1	1	Filtered	1	Filtered	Filtered	1	1	1	1	1	1	1	1	1	1	1	1	1	1	1	1	1	1	Filtered	1	1	Filtered	1	1	1	1	1	1	Filtered	Filtered	Filtered	1	Filtered	Filtered	1
43806.8	Q8NBI6	Q8NBI6	XXYLT1	Xyloside xylosyltransferase 1	Q8NBI6	XXLT1_HUMAN	6	7	5	7	8	7	6	7	8	7	8	8	7	8	6	8	8	8	8	7	7	8	7	7	6	7	6	7	9	6	6	8	7	7	9	7	6	8	8	6	7	6	7
45333.24;45333.24-2	Q8NBJ4;Q8NBJ4-2	Q8NBJ4;Q8NBJ4-2	GOLM1	Golgi membrane protein 1;Isoform 2 of Golgi membrane protein 1	Q8NBJ4;Q8NBJ4-2	GOLM1_HUMAN	17	15	15	16	20	20	18	15	15	14	18	16	18	15	13	16	16	16	16	16	16	16	17	16	17	17	15	16	19	14	16	16	16	15	16	14	16	17	16	16	17	16	17
33843.1	Q8NBJ7	Q8NBJ7	SUMF2	Inactive C-alpha-formylglycine-generating enzyme 2	Q8NBJ7	SUMF2_HUMAN	2	3	1	2	Filtered	3	2	6	5	2	3	2	5	1	2	4	4	7	3	2	2	7	4	Filtered	3	3	2	3	4	Filtered	4	4	7	4	Filtered	2	2	6	Filtered	Filtered	2	Filtered	1
40556.42;40556.42-4;40556.42-5	Q8NBK3;Q8NBK3-4;Q8NBK3-5	Q8NBK3;Q8NBK3-4;Q8NBK3-5	SUMF1	Formylglycine-generating enzyme;Isoform 4 of Formylglycine-generating enzyme;Isoform 5 of Formylglycine-generating enzyme	Q8NBK3;Q8NBK3-4;Q8NBK3-5	SUMF1_HUMAN	1	Filtered	Filtered	Filtered	Filtered	Filtered	Filtered	1	Filtered	Filtered	Filtered	Filtered	Filtered	Filtered	Filtered	Filtered	1	Filtered	Filtered	Filtered	1	Filtered	Filtered	Filtered	Filtered	Filtered	Filtered	Filtered	Filtered	1	Filtered	1	Filtered	Filtered	Filtered	Filtered	Filtered	Filtered	Filtered	Filtered	Filtered	1	Filtered
74286.2	Q8NBP7	Q8NBP7	PCSK9	Proprotein convertase subtilisin/kexin type 9	Q8NBP7	PCSK9_HUMAN	3	5	4	6	6	6	6	6	6	4	9	5	7	3	5	8	7	6	3	4	8	9	6	8	8	8	5	7	9	7	7	8	9	6	5	7	4	6	6	7	8	8	7
47628.86;47628.86-2	Q8NBS9;Q8NBS9-2	Q8NBS9;Q8NBS9-2	TXNDC5	Thioredoxin domain-containing protein 5;Isoform 2 of Thioredoxin domain-containing protein 5	Q8NBS9;Q8NBS9-2	TXND5_HUMAN	Filtered	Filtered	Filtered	2	Filtered	2	1	3	1	2	1	1	1	1	1	1	2	2	2	2	1	2	2	2	1	1	1	4	1	Filtered	Filtered	1	3	2	2	1	2	3	Filtered	2	3	3	Filtered
46657.8	Q8NCC3	Q8NCC3	PLA2G15	Group XV phospholipase A2	Q8NCC3	PAG15_HUMAN	4	3	3	3	4	4	5	2	4	3	4	4	5	3	4	4	5	4	3	4	3	3	4	5	4	4	3	4	5	3	4	5	5	5	3	3	4	4	4	3	5	5	4
42997	Q8NCH0	Q8NCH0	CHST14	Carbohydrate sulfotransferase 14	Q8NCH0	CHSTE_HUMAN	2	Filtered	1	2	1	Filtered	1	1	2	1	4	2	3	1	2	1	2	2	1	2	1	2	2	2	3	5	2	3	2	1	2	2	1	1	2	2	2	1	1	1	2	2	1
71158.6	Q8NCL4	Q8NCL4	GALNT6	Polypeptide N-acetylgalactosaminyltransferase 6	Q8NCL4	GALT6_HUMAN	4	7	7	7	7	9	8	6	7	7	8	9	8	6	9	9	9	10	6	7	7	8	7	9	8	8	5	9	10	6	8	10	10	7	7	7	5	9	7	5	10	6	6
31674.59;31674.59-2	Q8NCW5;Q8NCW5-2	Q8NCW5;Q8NCW5-2	NAXE	NAD(P)H-hydrate epimerase;Isoform 2 of NAD(P)H-hydrate epimerase	Q8NCW5;Q8NCW5-2	NNRE_HUMAN	5	3	2	5	4	6	6	5	5	4	5	4	6	4	5	6	5	4	4	4	6	5	3	5	5	6	3	5	7	3	4	5	5	5	4	3	4	6	4	3	5	5	4
68918.9	Q8NCW6	Q8NCW6	GALNT11	Polypeptide N-acetylgalactosaminyltransferase 11	Q8NCW6	GLT11_HUMAN	Filtered	1	1	1	2	3	5	1	1	2	5	1	5	1	2	2	2	1	2	1	1	2	2	2	2	3	2	4	4	Filtered	3	5	1	2	1	1	Filtered	2	1	1	3	1	Filtered
41773.22;41773.22-3	Q8NES3;Q8NES3-3	Q8NES3;Q8NES3-3	LFNG	Beta-1,3-N-acetylglucosaminyltransferase lunatic fringe;Isoform 3 of Beta-1,3-N-acetylglucosaminyltransferase lunatic fringe	Q8NES3;Q8NES3-3	LFNG_HUMAN	7	5	8	8	11	13	9	9	9	7	11	7	10	9	7	12	11	11	10	10	9	10	9	9	9	13	9	10	13	9	8	10	10	9	7	6	7	11	7	8	10	11	9
202471.75;202471.75-2;202471.75-3;202471.75-4;202471.75-6;202471.75-7	Q8NEY1;Q8NEY1-2;Q8NEY1-3;Q8NEY1-4;Q8NEY1-6;Q8NEY1-7	Q8NEY1;Q8NEY1-2;Q8NEY1-3;Q8NEY1-4;Q8NEY1-6;Q8NEY1-7	NAV1	Neuron navigator 1;Isoform 2 of Neuron navigator 1;Isoform 3 of Neuron navigator 1;Isoform 4 of Neuron navigator 1;Isoform 6 of Neuron navigator 1;Isoform 7 of Neuron navigator 1	Q8NEY1;Q8NEY1-2;Q8NEY1-3;Q8NEY1-4;Q8NEY1-6;Q8NEY1-7	NAV1_HUMAN	1	1	1	1	1	1	1	1	1	1	1	1	1	1	1	1	1	1	1	1	1	1	1	1	1	1	1	1	1	1	1	1	1	1	1	1	1	1	1	1	1	1	1
45987.2	Q8NFL0	Q8NFL0	B3GNT7	UDP-GlcNAc:betaGal beta-1,3-N-acetylglucosaminyltransferase 7	Q8NFL0	B3GN7_HUMAN	Filtered	1	Filtered	1	Filtered	2	Filtered	1	2	1	3	2	2	1	1	1	2	1	1	1	2	1	1	2	1	1	2	2	1	Filtered	1	1	2	Filtered	Filtered	Filtered	Filtered	2	1	Filtered	1	Filtered	Filtered
105790.35;105790.35-2	Q8NFP4;Q8NFP4-2	Q8NFP4;Q8NFP4-2	MDGA1	MAM domain-containing glycosylphosphatidylinositol anchor protein 1;Isoform 2 of MAM domain-containing glycosylphosphatidylinositol anchor protein 1	Q8NFP4;Q8NFP4-2	MDGA1_HUMAN	5	4	2	6	6	7	10	7	8	5	11	7	10	8	5	9	12	6	5	6	5	5	7	8	7	8	2	10	9	4	5	8	8	8	4	5	4	8	6	5	8	7	2
78474.7	Q8NFT8	Q8NFT8	DNER	Delta and Notch-like epidermal growth factor-related receptor	Q8NFT8	DNER_HUMAN	1	1	1	1	1	1	1	1	1	1	1	1	1	1	1	1	1	1	1	1	1	1	1	1	1	1	1	1	1	1	1	1	1	1	1	1	1	1	1	1	1	1	1
119872.21;119872.21-6	Q8NFY4;Q8NFY4-6	Q8NFY4;Q8NFY4-6	SEMA6D	Semaphorin-6D;Isoform 6 of Semaphorin-6D	Q8NFY4;Q8NFY4-6	SEM6D_HUMAN	7	8	4	8	9	11	9	6	8	6	12	6	11	8	7	6	11	8	8	7	9	9	9	9	8	12	9	11	12	9	11	9	11	11	5	5	9	13	11	7	10	11	7
90820	Q8NFZ4	Q8NFZ4	NLGN2	Neuroligin-2	Q8NFZ4	NLGN2_HUMAN	5	4	3	3	5	5	5	4	4	5	5	4	6	5	3	5	6	4	4	4	3	3	3	3	3	5	2	5	3	1	2	2	1	1	3	2	1	3	2	2	4	5	3
42785.3	Q8NFZ8	Q8NFZ8	CADM4	Cell adhesion molecule 4	Q8NFZ8	CADM4_HUMAN	6	7	6	7	8	9	10	7	9	6	10	8	10	7	6	8	8	9	8	8	8	6	8	10	7	9	7	7	10	6	8	9	8	8	10	9	5	9	8	6	10	9	7
49355.63;49355.63-2;49355.63-3	Q8NHJ6;Q8NHJ6-2;Q8NHJ6-3	Q8NHJ6;Q8NHJ6-2;Q8NHJ6-3	LILRB4	Leukocyte immunoglobulin-like receptor subfamily B member 4;Isoform 2 of Leukocyte immunoglobulin-like receptor subfamily B member 4;Isoform 3 of Leukocyte immunoglobulin-like receptor subfamily B member 4	Q8NHJ6;Q8NHJ6-2;Q8NHJ6-3	LIRB4_HUMAN	Filtered	1	1	1	2	3	2	2	1	2	3	3	3	2	1	2	1	1	2	1	1	3	3	1	1	2	1	2	3	Filtered	1	3	2	1	3	1	1	3	2	Filtered	3	3	2
65471.8	Q8NHP8	Q8NHP8	PLBD2	Putative phospholipase B-like 2	Q8NHP8	PLBL2_HUMAN	2	2	1	2	Filtered	2	4	1	4	1	3	3	3	1	2	3	3	1	1	1	1	1	3	1	1	2	2	Filtered	2	Filtered	Filtered	2	2	Filtered	3	2	1	3	3	1	3	2	2
16390.3	Q8NI22	Q8NI22	MCFD2	Multiple coagulation factor deficiency protein 2	Q8NI22	MCFD2_HUMAN	1	1	1	1	1	1	1	1	1	1	1	1	1	1	1	1	1	1	2	1	1	2	1	1	1	1	2	2	2	1	1	2	2	1	1	1	1	2	2	1	2	1	1
126252.63;126252.63-2;126252.63-3	Q8TAB3;Q8TAB3-2;Q8TAB3-3	Q8TAB3;Q8TAB3-2;Q8TAB3-3	PCDH19	Protocadherin-19;Isoform 2 of Protocadherin-19;Isoform 3 of Protocadherin-19	Q8TAB3;Q8TAB3-2;Q8TAB3-3	PCD19_HUMAN	1	1	Filtered	3	2	6	2	Filtered	1	3	2	Filtered	1	Filtered	2	1	Filtered	1	1	1	1	1	4	2	Filtered	2	Filtered	1	3	Filtered	Filtered	3	2	1	1	Filtered	1	5	Filtered	Filtered	4	5	Filtered
27181.6	Q8TAG5-2	Q8TAG5-2	VSTM2A	Isoform 2 of V-set and transmembrane domain-containing protein 2A	Q8TAG5-2	VTM2A_HUMAN	5	5	5	5	5	6	7	6	6	7	8	5	7	6	5	6	5	4	7	5	7	5	7	4	5	6	4	6	7	7	5	7	6	10	6	5	4	8	5	4	8	6	6
24273.2	Q8TAL6	Q8TAL6	FIBIN	Fin bud initiation factor homolog	Q8TAL6	FIBIN_HUMAN	Filtered	1	2	1	Filtered	1	2	2	1	1	3	1	Filtered	2	Filtered	4	2	2	3	2	2	1	Filtered	2	2	1	Filtered	4	3	1	1	3	4	3	2	1	Filtered	4	2	2	2	1	Filtered
39158.8	Q8TAX7	Q8TAX7	MUC7	Mucin-7	Q8TAX7	MUC7_HUMAN	Filtered	Filtered	Filtered	Filtered	Filtered	Filtered	Filtered	Filtered	Filtered	Filtered	Filtered	Filtered	Filtered	Filtered	Filtered	Filtered	Filtered	Filtered	Filtered	Filtered	Filtered	Filtered	Filtered	Filtered	Filtered	Filtered	Filtered	Filtered	Filtered	Filtered	1	Filtered	Filtered	Filtered	Filtered	Filtered	Filtered	Filtered	Filtered	Filtered	Filtered	Filtered	Filtered
19953.8	Q8TBP5	Q8TBP5	FAM174A	Membrane protein FAM174A	Q8TBP5	F174A_HUMAN	1	1	1	1	1	1	1	1	1	1	1	1	1	1	1	1	1	1	1	1	1	1	1	Filtered	1	1	1	1	1	1	1	1	1	1	1	1	1	1	1	1	1	1	1
117493.78;117493.78-1;117493.78-3;117493.78-4	Q8TBY8;Q8TBY8-1;Q8TBY8-3;Q8TBY8-4	Q8TBY8;Q8TBY8-1;Q8TBY8-3;Q8TBY8-4	PMFBP1	Polyamine-modulated factor 1-binding protein 1;Isoform 1 of Polyamine-modulated factor 1-binding protein 1;Isoform 3 of Polyamine-modulated factor 1-binding protein 1;Isoform 4 of Polyamine-modulated factor 1-binding protein 1	Q8TBY8;Q8TBY8-1;Q8TBY8-3;Q8TBY8-4	PMFBP_HUMAN	1	1	1	1	1	1	1	1	1	1	1	1	1	1	1	1	1	1	1	1	1	1	1	1	1	1	1	1	1	1	1	1	1	1	1	1	1	1	1	1	1	1	1
27985.9	Q8TCZ2	Q8TCZ2	CD99L2	CD99 antigen-like protein 2	Q8TCZ2	C99L2_HUMAN	6	6	5	9	8	9	8	7	7	7	9	7	9	8	9	8	7	7	8	8	9	8	8	8	9	9	6	9	11	9	8	8	9	8	7	8	9	10	9	6	9	11	7
60191.39;60191.39-1;60191.39-2	Q8TDF5;Q8TDF5-1;Q8TDF5-2	Q8TDF5;Q8TDF5-1;Q8TDF5-2	NETO1	Neuropilin and tolloid-like protein 1;Isoform 1 of Neuropilin and tolloid-like protein 1;Isoform 2 of Neuropilin and tolloid-like protein 1	Q8TDF5;Q8TDF5-1;Q8TDF5-2	NETO1_HUMAN	1	1	Filtered	2	1	2	2	2	1	Filtered	2	1	2	Filtered	2	2	2	Filtered	1	Filtered	1	Filtered	1	1	Filtered	1	Filtered	1	1	Filtered	Filtered	1	1	2	Filtered	Filtered	Filtered	1	Filtered	Filtered	2	1	Filtered
33394.31;33394.31-2	Q8TDQ0;Q8TDQ0-2	Q8TDQ0;Q8TDQ0-2	HAVCR2	Hepatitis A virus cellular receptor 2;Isoform 2 of Hepatitis A virus cellular receptor 2	Q8TDQ0;Q8TDQ0-2	HAVR2_HUMAN	1	2	2	1	2	2	2	1	2	1	3	2	2	3	2	2	2	2	2	1	3	2	2	2	1	3	1	2	3	1	2	2	2	2	2	1	2	3	2	1	3	3	2
136203.46;136203.46-2	Q8TE57;Q8TE57-2	Q8TE57;Q8TE57-2	ADAMTS16	A disintegrin and metalloproteinase with thrombospondin motifs 16;Isoform 2 of A disintegrin and metalloproteinase with thrombospondin motifs 16	Q8TE57;Q8TE57-2	ATS16_HUMAN	Filtered	1	Filtered	1	Filtered	Filtered	Filtered	1	1	Filtered	2	1	1	1	Filtered	1	2	1	Filtered	Filtered	2	Filtered	Filtered	2	1	2	Filtered	1	2	Filtered	1	1	1	Filtered	Filtered	Filtered	Filtered	1	1	1	2	2	Filtered
23423.5	Q8TEA8	Q8TEA8	DTD1	D-aminoacyl-tRNA deacylase 1	Q8TEA8	DTD1_HUMAN	1	3	1	1	1	2	1	2	2	2	2	2	2	1	2	2	1	1	1	2	2	2	1	2	2	2	3	2	2	2	1	2	2	2	3	1	1	3	2	2	2	3	1
152204	Q8TER0	Q8TER0	SNED1	Sushi, nidogen and EGF-like domain-containing protein 1	Q8TER0	SNED1_HUMAN	8	8	10	10	14	9	10	7	8	11	17	11	16	11	12	13	12	13	12	9	12	14	11	11	10	13	13	14	17	10	14	12	11	11	10	14	8	14	11	10	17	12	6
63941.1	Q8TEU8	Q8TEU8	WFIKKN2	WAP, Kazal, immunoglobulin, Kunitz and NTR domain-containing protein 2	Q8TEU8	WFKN2_HUMAN	8	8	8	8	8	9	9	8	7	8	9	8	10	8	8	9	7	8	8	8	8	6	7	8	10	9	8	7	8	6	7	6	10	8	7	5	6	8	7	6	10	8	6
37807.3	Q8WUA8	Q8WUA8	TSKU	Tsukushin	Q8WUA8	TSK_HUMAN	Filtered	1	1	2	Filtered	2	2	3	2	3	4	2	2	1	3	2	Filtered	2	1	1	1	2	3	2	1	2	2	2	3	Filtered	1	3	Filtered	1	2	2	1	Filtered	2	Filtered	2	2	2
152998	Q8WUJ3	Q8WUJ3	CEMIP	Cell migration-inducing and hyaluronan-binding protein	Q8WUJ3	CEMIP_HUMAN	16	15	22	21	22	21	25	22	26	23	27	23	28	26	28	27	25	26	25	26	28	24	21	27	21	27	23	28	27	21	22	23	24	26	20	22	17	28	24	19	28	30	20
27039	Q8WVN6	Q8WVN6	SECTM1	Secreted and transmembrane protein 1	Q8WVN6	SCTM1_HUMAN	2	1	1	1	1	1	1	2	2	2	2	2	2	2	1	2	2	2	2	2	2	2	2	2	2	2	2	2	2	2	2	2	2	2	2	2	2	2	2	2	2	2	2
44839.6;44839.6-3	Q8WVQ1;Q8WVQ1-3	Q8WVQ1;Q8WVQ1-3	CANT1	Soluble calcium-activated nucleotidase 1;Isoform 3 of Soluble calcium-activated nucleotidase 1	Q8WVQ1;Q8WVQ1-3	CANT1_HUMAN	8	6	4	11	9	13	9	12	10	10	16	12	14	8	11	10	10	8	12	8	11	13	13	11	7	11	8	8	12	8	8	13	10	8	10	6	4	14	12	5	13	11	8
68065.05;68065.05-1	Q8WVV4;Q8WVV4-1	Q8WVV4;Q8WVV4-1	POF1B	Protein POF1B;Isoform 1 of Protein POF1B	Q8WVV4;Q8WVV4-1	POF1B_HUMAN	Filtered	Filtered	Filtered	Filtered	Filtered	Filtered	Filtered	Filtered	Filtered	Filtered	1	Filtered	Filtered	Filtered	Filtered	Filtered	Filtered	Filtered	Filtered	Filtered	Filtered	Filtered	Filtered	Filtered	Filtered	Filtered	1	Filtered	Filtered	Filtered	Filtered	Filtered	Filtered	Filtered	Filtered	Filtered	Filtered	Filtered	Filtered	Filtered	Filtered	Filtered	Filtered
16231.6	Q8WWX9	Q8WWX9	SELENOM	Selenoprotein M	Q8WWX9	SELM_HUMAN	2	2	2	3	2	3	3	3	3	3	3	3	3	3	3	3	3	3	3	3	3	3	3	3	3	3	3	3	3	3	3	3	3	3	3	3	3	3	3	2	3	3	2
29005.5	Q8WX77	Q8WX77	IGFBPL1	Insulin-like growth factor-binding protein-like 1	Q8WX77	IBPL1_HUMAN	2	2	2	3	3	2	2	4	4	2	4	1	3	3	3	3	3	4	3	4	3	3	4	4	4	4	3	5	4	1	3	3	4	4	4	4	1	4	3	4	4	4	3
53005.3	Q8WXD2	Q8WXD2	SCG3	Secretogranin-3	Q8WXD2	SCG3_HUMAN	10	11	9	11	12	12	13	12	9	10	13	12	13	10	10	13	12	11	11	11	10	12	11	11	10	11	11	11	12	11	10	11	11	11	9	10	8	11	10	11	11	11	10
26909.2	Q8WXD2-2	Q8WXD2-2	SCG3	Isoform 2 of Secretogranin-3	Q8WXD2-2	SCG3_HUMAN	14	13	14	17	14	17	16	13	17	15	14	14	15	17	13	17	14	15	16	16	17	17	16	11	14	15	12	15	16	13	15	18	15	16	14	14	12	14	15	14	16	17	16
129634.84;129634.84-2;129634.84-3;129634.84-4	Q8WY21;Q8WY21-2;Q8WY21-3;Q8WY21-4	Q8WY21;Q8WY21-2;Q8WY21-3;Q8WY21-4	SORCS1	VPS10 domain-containing receptor SorCS1;Isoform 2 of VPS10 domain-containing receptor SorCS1;Isoform 3 of VPS10 domain-containing receptor SorCS1;Isoform 4 of VPS10 domain-containing receptor SorCS1	Q8WY21;Q8WY21-2;Q8WY21-3;Q8WY21-4	SORC1_HUMAN	3	5	6	9	8	10	7	4	12	7	13	9	13	11	9	9	8	12	7	10	13	9	11	9	8	13	11	10	9	6	8	10	10	8	6	6	7	13	8	5	11	9	6
145623	Q8WYK1	Q8WYK1	CNTNAP5	Contactin-associated protein-like 5	Q8WYK1	CNTP5_HUMAN	3	5	5	5	6	9	5	4	4	2	6	6	7	3	2	6	7	5	3	2	6	4	5	4	4	5	4	5	7	2	5	6	4	5	2	2	2	9	3	2	10	9	1
107457.42;107457.42-2	Q8WZ75;Q8WZ75-2	Q8WZ75;Q8WZ75-2	ROBO4	Roundabout homolog 4;Isoform 2 of Roundabout homolog 4	Q8WZ75;Q8WZ75-2	ROBO4_HUMAN	1	1	1	2	1	3	2	2	1	2	3	3	3	3	3	3	3	2	2	3	1	1	1	2	2	2	1	1	1	1	2	4	3	3	2	3	1	3	3	1	3	4	1
75251.9	Q8WZA1	Q8WZA1	POMGNT1	Protein O-linked-mannose beta-1,2-N-acetylglucosaminyltransferase 1	Q8WZA1	PMGT1_HUMAN	13	13	12	15	17	17	15	15	16	15	20	15	21	14	16	16	18	11	15	14	19	14	17	15	13	19	14	20	19	16	17	18	18	16	18	12	10	21	16	13	19	18	14
41295	Q92187	Q92187	ST8SIA4	CMP-N-acetylneuraminate-poly-alpha-2,8-sialyltransferase	Q92187	SIA8D_HUMAN	2	1	1	2	1	2	1	3	3	1	2	1	2	1	1	4	Filtered	1	1	1	Filtered	Filtered	1	2	2	1	Filtered	1	1	Filtered	Filtered	2	Filtered	3	Filtered	1	Filtered	2	1	Filtered	2	2	Filtered
51260.4	Q92484	Q92484	SMPDL3A	Acid sphingomyelinase-like phosphodiesterase 3a	Q92484	ASM3A_HUMAN	2	1	3	2	1	3	3	3	3	4	5	4	3	2	3	2	5	3	3	3	1	3	3	3	4	2	3	4	3	2	3	4	3	2	4	3	2	3	4	2	4	2	3
50813.8	Q92485	Q92485	SMPDL3B	Acid sphingomyelinase-like phosphodiesterase 3b	Q92485	ASM3B_HUMAN	7	5	5	2	1	8	8	7	8	5	8	8	8	7	7	8	8	6	7	8	8	5	8	8	8	8	4	8	8	8	8	8	8	7	8	7	7	7	8	8	8	7	7
24680.5	Q92520	Q92520	FAM3C	Protein FAM3C	Q92520	FAM3C_HUMAN	12	11	10	12	12	11	12	12	11	12	13	12	12	12	11	12	11	13	11	11	11	11	11	11	11	13	9	11	12	10	8	13	11	11	10	9	10	13	12	11	12	12	9
78410.92;78410.92-2	Q92542;Q92542-2	Q92542;Q92542-2	NCSTN	Nicastrin;Isoform 2 of Nicastrin	Q92542;Q92542-2	NICA_HUMAN	3	4	4	3	4	4	3	3	2	3	3	4	3	4	4	3	3	3	3	3	3	3	3	3	3	3	2	2	3	2	3	3	3	3	3	1	2	3	3	1	3	3	2
46779.1	Q92563	Q92563	SPOCK2	Testican-2	Q92563	TICN2_HUMAN	3	5	3	4	4	6	4	4	5	4	7	3	5	4	5	6	5	5	3	3	5	3	3	4	5	4	4	5	5	5	6	6	5	4	4	4	4	5	5	6	5	5	4
42835.44;42835.44-2;42835.44-3	Q92597;Q92597-2;Q92597-3	Q92597;Q92597-2;Q92597-3	NDRG1	Protein NDRG1;Isoform 2 of Protein NDRG1;Isoform 3 of Protein NDRG1	Q92597;Q92597-2;Q92597-3	NDRG1_HUMAN	1	1	Filtered	1	1	1	1	1	1	1	1	2	2	Filtered	1	1	Filtered	2	1	1	1	2	2	2	1	1	Filtered	1	1	1	1	1	1	Filtered	1	1	Filtered	1	Filtered	1	1	2	Filtered
165275	Q92626	Q92626	PXDN	Peroxidasin homolog	Q92626	PXDN_HUMAN	2	Filtered	Filtered	2	1	1	2	3	Filtered	1	2	Filtered	2	Filtered	1	4	2	1	3	1	2	1	1	4	1	Filtered	1	2	2	2	1	3	1	1	Filtered	Filtered	Filtered	1	Filtered	1	1	1	Filtered
248426	Q92673	Q92673	SORL1	Sortilin-related receptor	Q92673	SORL_HUMAN	22	28	21	28	26	32	33	27	25	28	32	27	35	29	28	30	35	27	20	24	31	21	34	30	28	34	33	34	29	23	27	32	28	28	27	19	17	36	28	22	30	32	19
57742.03;57742.03-2	Q92692;Q92692-2	Q92692;Q92692-2	NECTIN2	Nectin-2;Isoform Alpha of Nectin-2	Q92692;Q92692-2	NECT2_HUMAN	1	1	Filtered	1	2	1	2	1	3	1	1	1	3	1	2	3	3	2	2	2	2	2	Filtered	3	2	3	1	2	3	2	1	2	2	2	1	1	1	3	3	2	3	3	2
162423.45;162423.45-2;162423.45-3;162423.45-4	Q92729;Q92729-2;Q92729-3;Q92729-4	Q92729;Q92729-2;Q92729-3;Q92729-4	PTPRU	Receptor-type tyrosine-protein phosphatase U;Isoform 2 of Receptor-type tyrosine-protein phosphatase U;Isoform 3 of Receptor-type tyrosine-protein phosphatase U;Isoform 4 of Receptor-type tyrosine-protein phosphatase U	Q92729;Q92729-2;Q92729-3;Q92729-4	PTPRU_HUMAN	2	Filtered	2	Filtered	2	3	Filtered	2	1	1	Filtered	1	1	2	1	2	3	1	Filtered	1	2	2	2	1	1	2	1	2	2	1	1	2	1	1	Filtered	Filtered	Filtered	2	1	1	2	1	1
51286.9	Q92743	Q92743	HTRA1	Serine protease HTRA1	Q92743	HTRA1_HUMAN	4	6	5	4	4	5	8	8	8	8	9	5	11	6	8	8	7	9	7	7	5	5	3	6	6	8	5	6	7	3	6	7	7	6	6	4	5	9	6	5	5	7	4
149562	Q92752	Q92752	TNR	Tenascin-R	Q92752	TENR_HUMAN	10	9	7	11	10	12	11	12	12	15	15	15	17	11	10	15	14	9	13	11	14	12	12	12	11	15	9	13	14	9	9	13	12	7	9	9	9	15	13	9	13	13	9
36254	Q92765	Q92765	FRZB	Secreted frizzled-related protein 3	Q92765	SFRP3_HUMAN	2	2	2	3	2	3	3	3	4	3	4	2	3	3	3	3	3	3	3	3	3	3	3	3	3	3	3	3	4	2	3	3	3	3	3	3	3	3	3	3	3	3	2
35964.4	Q92820	Q92820	GGH	Gamma-glutamyl hydrolase	Q92820	GGH_HUMAN	7	10	8	10	9	10	11	11	11	12	11	11	10	10	11	10	10	9	11	12	10	10	9	10	10	12	10	9	9	8	10	10	8	9	8	10	8	9	10	8	10	10	9
143890	Q92823	Q92823	NRCAM	Neuronal cell adhesion molecule	Q92823	NRCAM_HUMAN	33	34	33	35	40	42	37	38	38	35	40	37	37	36	32	38	36	34	38	34	37	33	38	29	29	42	33	38	39	33	30	37	39	36	33	30	28	41	34	30	37	41	31
89634.87;89634.87-2	Q92832;Q92832-2	Q92832;Q92832-2	NELL1	Protein kinase C-binding protein NELL1;Isoform 2 of Protein kinase C-binding protein NELL1	Q92832;Q92832-2	NELL1_HUMAN	1	2	Filtered	1	1	3	1	1	1	1	1	1	2	1	1	2	2	2	1	1	2	Filtered	1	1	Filtered	3	Filtered	2	2	1	Filtered	Filtered	Filtered	2	Filtered	Filtered	Filtered	2	1	Filtered	1	1	Filtered
96149.9	Q92854	Q92854	SEMA4D	Semaphorin-4D	Q92854	SEM4D_HUMAN	1	3	1	2	3	4	3	1	3	2	3	3	3	3	1	1	5	2	1	1	2	3	1	3	3	4	Filtered	3	4	Filtered	2	2	3	3	2	Filtered	1	2	2	1	3	2	1
160016.54;160016.54-2;160016.54-3	Q92859;Q92859-2;Q92859-3	Q92859;Q92859-2;Q92859-3	NEO1	Neogenin;Isoform 2 of Neogenin;Isoform 3 of Neogenin	Q92859;Q92859-2;Q92859-3	NEO1_HUMAN	27	25	26	26	28	31	28	27	26	24	30	27	30	28	26	31	29	29	29	30	32	27	28	28	28	30	26	29	31	25	26	28	28	26	28	25	23	31	29	23	28	29	25
26855.7	Q92876	Q92876	KLK6	Kallikrein-6	Q92876	KLK6_HUMAN	12	13	13	13	13	14	15	14	14	14	15	14	15	14	13	14	15	15	14	15	14	15	12	15	13	14	14	15	14	14	13	14	14	13	14	13	14	14	14	14	14	14	12
134551.84;134551.84-2;134551.84-3	Q92896;Q92896-2;Q92896-3	Q92896;Q92896-2;Q92896-3	GLG1	Golgi apparatus protein 1;Isoform 2 of Golgi apparatus protein 1;Isoform 3 of Golgi apparatus protein 1	Q92896;Q92896-2;Q92896-3	GSLG1_HUMAN	1	2	Filtered	2	1	3	2	1	2	1	6	2	2	2	2	2	2	2	3	1	2	2	2	Filtered	2	2	Filtered	1	2	1	1	3	3	1	1	2	1	5	1	1	2	2	1
68666.4	Q92911	Q92911	SLC5A5	Sodium/iodide cotransporter	Q92911	SC5A5_HUMAN	2	2	2	2	2	3	3	2	Filtered	3	3	2	4	1	4	3	6	4	2	1	2	3	4	3	4	3	3	3	2	3	3	2	2	3	2	1	2	1	1	1	4	1	1
23584.1	Q92930	Q92930	RAB8B	Ras-related protein Rab-8B	Q92930	RAB8B_HUMAN	1	1	Filtered	1	1	1	1	1	1	1	1	1	2	1	1	1	1	1	1	1	1	1	1	1	1	1	1	1	1	1	1	1	1	1	1	1	1	1	1	1	1	1	1
111271.41;111271.41-3;111271.41-4	Q92932;Q92932-3;Q92932-4	Q92932;Q92932-3;Q92932-4	PTPRN2	Receptor-type tyrosine-protein phosphatase N2;Isoform 3 of Receptor-type tyrosine-protein phosphatase N2;Isoform 4 of Receptor-type tyrosine-protein phosphatase N2	Q92932;Q92932-3;Q92932-4	PTPR2_HUMAN	10	11	8	13	14	17	12	11	11	9	14	11	12	10	7	11	12	11	11	9	13	9	12	10	10	12	11	13	15	10	10	13	11	14	10	8	8	14	12	7	13	14	10
151061.05;151061.05-2;151061.05-6	Q92954;Q92954-2;Q92954-6	Q92954;Q92954-2;Q92954-6	PRG4	Proteoglycan 4;Isoform B of Proteoglycan 4;Isoform F of Proteoglycan 4	Q92954;Q92954-2;Q92954-6	PRG4_HUMAN	8	4	8	10	8	9	12	13	9	13	14	11	12	12	12	11	7	12	8	10	7	12	10	14	10	10	15	12	13	8	15	15	11	12	13	7	5	12	11	12	9	15	11
82254.53;82254.53-3	Q93063;Q93063-3	Q93063;Q93063-3	EXT2	Exostosin-2;Isoform 3 of Exostosin-2	Q93063;Q93063-3	EXT2_HUMAN	2	2	1	3	2	4	4	5	4	1	5	4	7	1	1	7	5	1	5	1	4	4	4	4	2	4	2	5	5	1	1	5	4	3	Filtered	1	3	3	3	3	5	4	1
17196.1	Q93091	Q93091	RNASE6	Ribonuclease K6	Q93091	RNAS6_HUMAN	1	1	1	1	2	2	2	2	2	2	2	2	3	2	3	2	1	1	1	2	1	1	2	2	1	1	2	3	1	1	1	2	2	1	2	1	2	2	1	2	1	2	1
18795.2	Q969H8	Q969H8	MYDGF	Myeloid-derived growth factor	Q969H8	MYDGF_HUMAN	Filtered	Filtered	1	1	1	1	1	1	1	1	1	1	1	Filtered	1	1	Filtered	1	Filtered	Filtered	1	Filtered	1	1	1	1	1	1	1	1	1	1	1	1	1	1	1	1	1	Filtered	1	1	Filtered
65034.24;65034.24-3	Q969P0;Q969P0-3	Q969P0;Q969P0-3	IGSF8	Immunoglobulin superfamily member 8;Isoform 3 of Immunoglobulin superfamily member 8	Q969P0;Q969P0-3	IGSF8_HUMAN	9	10	10	11	12	12	11	11	13	11	14	11	14	13	12	13	11	11	10	10	11	10	11	10	11	13	10	14	12	10	10	10	10	9	12	10	9	13	12	10	12	13	12
28086.9	Q969T9	Q969T9	WBP2	WW domain-binding protein 2	Q969T9	WBP2_HUMAN	3	2	Filtered	2	3	3	3	6	4	3	6	4	6	6	5	6	5	3	4	3	6	5	6	4	5	6	3	6	6	5	5	6	6	5	5	2	3	5	5	3	5	6	4
46091.9	Q969Z4	Q969Z4	RELT	Tumor necrosis factor receptor superfamily member 19L	Q969Z4	TR19L_HUMAN	Filtered	1	1	1	1	1	1	1	1	Filtered	Filtered	Filtered	Filtered	1	Filtered	Filtered	Filtered	Filtered	Filtered	Filtered	Filtered	Filtered	Filtered	Filtered	Filtered	Filtered	Filtered	1	1	Filtered	Filtered	Filtered	1	1	Filtered	1	1	1	1	1	1	1	1
41176.3	Q96AP7	Q96AP7	ESAM	Endothelial cell-selective adhesion molecule	Q96AP7	ESAM_HUMAN	3	2	2	1	2	5	3	4	2	3	3	2	4	3	1	4	3	3	3	2	2	3	2	3	1	3	3	4	3	2	2	3	3	3	1	1	1	3	2	3	2	2	1
80643.26;80643.26-2	Q96AQ6;Q96AQ6-2	Q96AQ6;Q96AQ6-2	PBXIP1	Pre-B-cell leukemia transcription factor-interacting protein 1;Isoform 2 of Pre-B-cell leukemia transcription factor-interacting protein 1	Q96AQ6;Q96AQ6-2	PBIP1_HUMAN	2	2	3	4	2	1	2	3	3	3	3	3	6	2	3	4	2	2	2	3	3	2	3	2	2	2	2	3	2	2	2	3	3	3	2	2	1	3	2	1	3	3	1
49347.13;49347.13-3;49347.13-4	Q96B86;Q96B86-3;Q96B86-4	Q96B86;Q96B86-3;Q96B86-4	RGMA	Repulsive guidance molecule A;Isoform 2 of Repulsive guidance molecule A;Isoform 3 of Repulsive guidance molecule A	Q96B86;Q96B86-3;Q96B86-4	RGMA_HUMAN	3	4	4	3	5	7	3	4	5	4	6	5	3	5	3	5	4	4	4	3	4	5	4	3	4	4	3	4	5	3	3	4	6	4	5	4	2	5	4	3	4	5	3
36975.2	Q96BY9	Q96BY9	SARAF	Store-operated calcium entry-associated regulatory factor	Q96BY9	SARAF_HUMAN	1	1	1	1	1	1	2	1	3	2	1	2	3	2	1	1	Filtered	2	1	Filtered	2	1	1	2	2	1	1	2	2	1	2	1	1	3	1	3	Filtered	2	2	2	2	2	2
55626.5	Q96BZ4	Q96BZ4	PLD4	Phospholipase D4	Q96BZ4	PLD4_HUMAN	6	6	5	7	7	5	8	7	6	7	8	8	8	8	8	6	7	8	7	7	8	6	6	5	5	6	8	8	6	5	5	7	6	7	6	5	7	8	6	7	6	5	6
26223.95;26223.95-3	Q96CG8;Q96CG8-3	Q96CG8;Q96CG8-3	CTHRC1	Collagen triple helix repeat-containing protein 1;Isoform 3 of Collagen triple helix repeat-containing protein 1	Q96CG8;Q96CG8-3	CTHR1_HUMAN	2	1	Filtered	2	2	1	1	1	1	1	2	1	1	Filtered	2	2	2	1	2	Filtered	2	1	1	2	1	2	1	1	1	2	1	2	2	2	2	2	1	2	1	Filtered	2	2	2
35700.8	Q96CX2	Q96CX2	KCTD12	BTB/POZ domain-containing protein KCTD12	Q96CX2	KCD12_HUMAN	Filtered	3	Filtered	2	2	2	3	2	Filtered	3	4	2	2	2	2	2	2	Filtered	1	3	3	3	3	3	2	2	Filtered	4	4	1	2	2	2	1	1	Filtered	Filtered	3	Filtered	1	2	2	Filtered
22739	Q96DA0	Q96DA0	ZG16B	Zymogen granule protein 16 homolog B	Q96DA0	ZG16B_HUMAN	Filtered	Filtered	Filtered	Filtered	Filtered	Filtered	Filtered	Filtered	Filtered	Filtered	Filtered	Filtered	Filtered	Filtered	Filtered	Filtered	Filtered	Filtered	Filtered	Filtered	Filtered	Filtered	Filtered	Filtered	Filtered	Filtered	Filtered	Filtered	Filtered	Filtered	Filtered	Filtered	Filtered	Filtered	Filtered	Filtered	Filtered	Filtered	Filtered	Filtered	Filtered	2	Filtered
27011.4	Q96DR5	Q96DR5	BPIFA2	BPI fold-containing family A member 2	Q96DR5	BPIA2_HUMAN	Filtered	Filtered	Filtered	Filtered	Filtered	Filtered	Filtered	Filtered	Filtered	Filtered	Filtered	Filtered	Filtered	Filtered	Filtered	Filtered	Filtered	Filtered	Filtered	Filtered	Filtered	Filtered	Filtered	Filtered	Filtered	Filtered	Filtered	Filtered	1	Filtered	Filtered	Filtered	Filtered	Filtered	Filtered	Filtered	Filtered	Filtered	Filtered	Filtered	Filtered	Filtered	Filtered
15668.2	Q96EE4	Q96EE4	CCDC126	Coiled-coil domain-containing protein 126	Q96EE4	CC126_HUMAN	1	1	1	2	2	3	3	2	2	3	4	2	4	3	1	3	3	2	2	3	3	2	4	3	2	3	3	3	3	3	2	3	3	2	3	2	3	3	3	1	2	2	2
57060.6	Q96EG1	Q96EG1	ARSG	Arylsulfatase G	Q96EG1	ARSG_HUMAN	2	1	2	1	2	4	3	1	1	1	2	3	2	2	2	2	3	2	Filtered	1	1	2	2	2	2	3	1	3	2	1	2	3	3	2	2	1	2	3	3	1	1	3	1
36382	Q96EU7	Q96EU7	C1GALT1C1	C1GALT1-specific chaperone 1	Q96EU7	C1GLC_HUMAN	Filtered	Filtered	Filtered	Filtered	1	2	1	1	1	1	3	1	3	1	2	1	2	1	1	1	1	1	2	1	1	3	1	2	5	1	1	1	3	3	3	Filtered	Filtered	3	Filtered	Filtered	3	2	1
69875.9;69875.9-2	Q96FE5;Q96FE5-2	Q96FE5;Q96FE5-2	LINGO1	Leucine-rich repeat and immunoglobulin-like domain-containing nogo receptor-interacting protein 1;Isoform 2 of Leucine-rich repeat and immunoglobulin-like domain-containing nogo receptor-interacting protein 1	Q96FE5;Q96FE5-2	LIGO1_HUMAN	4	4	4	4	5	8	7	4	4	4	6	4	5	7	3	5	4	4	5	3	5	3	3	2	5	7	4	6	5	4	4	6	7	5	5	3	2	7	6	3	7	7	3
18490.7	Q96FE7-4	Q96FE7-4	PIK3IP1	Isoform 4 of Phosphoinositide-3-kinase-interacting protein 1	Q96FE7-4	P3IP1_HUMAN	4	5	4	6	6	7	6	4	4	3	4	3	3	3	3	3	3	3	3	2	6	3	5	4	4	3	3	5	6	3	5	6	7	5	3	3	3	5	3	2	5	7	2
10349.8	Q96FJ2	Q96FJ2	DYNLL2	Dynein light chain 2, cytoplasmic	Q96FJ2	DYL2_HUMAN	1	1	1	1	1	1	1	1	1	Filtered	1	1	1	1	1	1	1	1	1	1	1	Filtered	1	1	Filtered	1	1	1	1	1	1	1	1	1	1	Filtered	1	Filtered	1	Filtered	1	1	1
31284.1	Q96FW1	Q96FW1	OTUB1	Ubiquitin thioesterase OTUB1	Q96FW1	OTUB1_HUMAN	Filtered	Filtered	1	Filtered	Filtered	2	Filtered	2	2	2	3	1	3	2	3	4	2	1	2	2	3	3	1	2	3	2	1	1	3	1	1	1	1	1	1	Filtered	Filtered	3	1	Filtered	1	1	1
99118.1	Q96GW7	Q96GW7	BCAN	Brevican core protein	Q96GW7	PGCB_HUMAN	14	14	14	16	17	18	16	15	15	14	19	17	20	17	15	18	16	16	17	16	16	16	17	16	17	20	16	18	19	14	18	18	19	17	17	14	15	20	19	15	19	16	15
45941.8	Q96HD1-2	Q96HD1-2	CRELD1	Isoform 2 of Cysteine-rich with EGF-like domain protein 1	Q96HD1-2	CREL1_HUMAN	Filtered	Filtered	Filtered	1	3	2	2	3	2	1	1	1	2	Filtered	Filtered	1	1	1	Filtered	1	1	2	2	Filtered	2	2	Filtered	1	2	1	1	1	Filtered	1	Filtered	1	2	1	1	Filtered	2	3	Filtered
35610.86;35610.86-2	Q96HY6;Q96HY6-2	Q96HY6;Q96HY6-2	DDRGK1	DDRGK domain-containing protein 1;Isoform 2 of DDRGK domain-containing protein 1	Q96HY6;Q96HY6-2	DDRGK_HUMAN	Filtered	1	Filtered	1	1	1	1	1	1	1	1	Filtered	1	1	1	1	1	1	1	1	1	1	1	Filtered	Filtered	Filtered	1	1	1	Filtered	1	1	Filtered	1	1	1	1	1	1	1	1	Filtered	1
51835.3	Q96ID5	Q96ID5	IGSF21	Immunoglobulin superfamily member 21	Q96ID5	IGS21_HUMAN	4	5	5	6	7	8	7	5	5	5	7	6	7	6	5	7	7	7	6	7	6	6	7	4	8	7	5	7	8	6	6	7	6	7	5	6	5	7	5	5	7	7	4
22345.7	Q96IU4	Q96IU4	ABHD14B	Protein ABHD14B	Q96IU4	ABHEB_HUMAN	2	2	2	2	2	3	3	2	2	2	3	1	3	1	2	3	3	3	3	2	2	2	2	3	3	2	2	3	3	2	2	2	2	2	1	2	2	2	3	2	3	3	1
48424.2	Q96IY4	Q96IY4	CPB2	Carboxypeptidase B2	Q96IY4	CBPB2_HUMAN	11	11	11	11	11	11	11	12	11	12	12	10	11	11	12	12	12	12	11	12	12	12	12	12	12	10	10	12	10	12	12	12	11	12	12	12	12	11	12	12	12	12	12
119113	Q96JA1	Q96JA1	LRIG1	Leucine-rich repeats and immunoglobulin-like domains protein 1	Q96JA1	LRIG1_HUMAN	Filtered	Filtered	1	1	1	3	3	Filtered	2	1	2	1	3	1	1	2	1	2	3	1	2	2	1	1	2	2	2	1	2	Filtered	1	1	1	1	2	Filtered	Filtered	4	Filtered	Filtered	3	4	1
60157.9	Q96JF0	Q96JF0	ST6GAL2	Beta-galactoside alpha-2,6-sialyltransferase 2	Q96JF0	SIAT2_HUMAN	6	8	6	6	9	10	7	7	6	6	7	5	7	7	7	9	8	8	9	7	9	6	11	6	7	10	11	8	10	5	8	8	6	6	7	4	7	10	9	6	10	8	5
86730.9	Q96JK4	Q96JK4	HHIPL1	HHIP-like protein 1	Q96JK4	HIPL1_HUMAN	1	Filtered	1	1	1	1	1	1	1	Filtered	1	Filtered	1	Filtered	1	1	1	1	1	1	1	Filtered	1	1	Filtered	Filtered	1	1	Filtered	Filtered	Filtered	Filtered	Filtered	Filtered	Filtered	1	1	1	1	1	1	Filtered	1
56706.1	Q96KN2	Q96KN2	CNDP1	Beta-Ala-His dipeptidase	Q96KN2	CNDP1_HUMAN	23	24	19	23	27	25	24	24	27	24	26	27	29	28	23	28	27	25	24	23	25	25	26	26	27	27	25	27	25	24	24	27	27	26	27	25	23	26	25	25	25	28	23
73567.99;73567.99-3	Q96KR4;Q96KR4-3	Q96KR4;Q96KR4-3	LMLN	Leishmanolysin-like peptidase;Isoform 3 of Leishmanolysin-like peptidase	Q96KR4;Q96KR4-3	LMLN_HUMAN	Filtered	Filtered	Filtered	1	1	1	1	1	Filtered	1	1	1	1	1	1	1	Filtered	1	1	1	1	1	Filtered	Filtered	Filtered	1	Filtered	1	1	Filtered	Filtered	Filtered	1	1	1	1	Filtered	1	1	Filtered	1	1	1
69239.3;69239.3-2	Q96LB3;Q96LB3-2	Q96LB3;Q96LB3-2	IFT74	Intraflagellar transport protein 74 homolog;Isoform 2 of Intraflagellar transport protein 74 homolog	Q96LB3;Q96LB3-2	IFT74_HUMAN	Filtered	1	Filtered	Filtered	Filtered	Filtered	1	Filtered	Filtered	1	Filtered	1	Filtered	Filtered	Filtered	1	1	Filtered	1	Filtered	Filtered	Filtered	1	Filtered	1	Filtered	Filtered	1	1	Filtered	Filtered	Filtered	Filtered	Filtered	Filtered	Filtered	Filtered	Filtered	Filtered	1	Filtered	Filtered	Filtered
61416.5	Q96MK3	Q96MK3	FAM20A	Pseudokinase FAM20A	Q96MK3	FA20A_HUMAN	Filtered	1	Filtered	2	2	2	2	3	2	2	3	3	3	3	3	3	2	2	3	3	3	3	3	3	3	3	3	3	3	2	2	2	2	2	3	3	2	3	3	2	3	3	3
51744.41;51744.41-2;51744.41-3	Q96MU8;Q96MU8-2;Q96MU8-3	Q96MU8;Q96MU8-2;Q96MU8-3	KREMEN1	Kremen protein 1;Isoform 2 of Kremen protein 1;Isoform 3 of Kremen protein 1	Q96MU8;Q96MU8-2;Q96MU8-3	KREM1_HUMAN	1	2	1	2	1	2	1	3	2	2	2	3	2	2	1	3	3	2	3	2	3	2	1	2	2	3	1	3	3	1	2	3	1	1	1	1	1	2	1	2	2	3	2
17207.7	Q96NZ9	Q96NZ9	PRAP1	Proline-rich acidic protein 1	Q96NZ9	PRAP1_HUMAN	3	2	4	3	1	3	3	3	4	5	4	3	3	3	5	4	4	4	4	4	5	4	5	4	4	4	5	3	4	1	5	5	4	5	4	4	3	5	5	4	4	5	5
99368.57;99368.57-3	Q96P44;Q96P44-3	Q96P44;Q96P44-3	COL21A1	Collagen alpha-1(XXI) chain;Isoform 3 of Collagen alpha-1(XXI) chain	Q96P44;Q96P44-3	COLA1_HUMAN	2	4	3	5	4	2	4	4	3	3	4	3	3	3	4	3	5	4	3	4	3	3	3	5	2	4	5	4	3	3	5	4	4	4	4	4	4	5	3	3	5	3	4
46276.42;46276.42-2	Q96P63;Q96P63-2	Q96P63;Q96P63-2	SERPINB12	Serpin B12;Isoform 2 of Serpin B12	Q96P63;Q96P63-2	SPB12_HUMAN	1	Filtered	1	1	Filtered	1	Filtered	Filtered	Filtered	Filtered	1	1	Filtered	Filtered	1	1	Filtered	Filtered	Filtered	1	Filtered	Filtered	Filtered	1	Filtered	Filtered	Filtered	Filtered	1	Filtered	1	Filtered	Filtered	Filtered	Filtered	Filtered	1	1	Filtered	1	1	1	Filtered
85034.64;85034.64-2	Q96PD2;Q96PD2-2	Q96PD2;Q96PD2-2	DCBLD2	Discoidin, CUB and LCCL domain-containing protein 2;Isoform 2 of Discoidin, CUB and LCCL domain-containing protein 2	Q96PD2;Q96PD2-2	DCBD2_HUMAN	2	2	1	2	2	3	2	Filtered	2	1	1	Filtered	3	Filtered	1	2	1	1	1	Filtered	2	1	2	1	1	2	1	1	1	Filtered	1	2	2	2	1	1	Filtered	2	Filtered	1	1	2	Filtered
62217	Q96PD5	Q96PD5	PGLYRP2	N-acetylmuramoyl-L-alanine amidase	Q96PD5	PGRP2_HUMAN	8	9	9	9	10	10	8	8	14	11	10	11	12	12	9	12	11	11	8	10	11	11	9	9	9	7	10	10	10	11	11	8	9	11	10	9	10	10	12	12	11	9	11
10161.3	Q96PL1	Q96PL1	SCGB3A2	Secretoglobin family 3A member 2	Q96PL1	SG3A2_HUMAN	Filtered	Filtered	2	Filtered	Filtered	Filtered	Filtered	Filtered	1	1	Filtered	Filtered	Filtered	Filtered	Filtered	Filtered	Filtered	Filtered	Filtered	Filtered	Filtered	1	Filtered	Filtered	Filtered	Filtered	Filtered	Filtered	Filtered	Filtered	Filtered	3	Filtered	Filtered	Filtered	Filtered	Filtered	Filtered	Filtered	3	Filtered	Filtered	1
128152	Q96PQ0	Q96PQ0	SORCS2	VPS10 domain-containing receptor SorCS2	Q96PQ0	SORC2_HUMAN	1	2	2	2	2	2	1	2	2	2	2	2	2	2	2	2	1	2	2	2	1	2	2	1	2	2	2	1	2	2	1	2	2	2	2	2	2	2	2	2	2	2	1
77734.9	Q96PX8	Q96PX8	SLITRK1	SLIT and NTRK-like protein 1	Q96PX8	SLIK1_HUMAN	8	7	7	8	8	9	6	8	8	8	10	9	9	7	8	9	9	8	7	6	7	8	8	7	8	9	8	8	9	8	7	7	9	8	7	6	6	8	7	5	9	9	7
54166.2	Q96RP7	Q96RP7	GAL3ST4	Galactose-3-O-sulfotransferase 4	Q96RP7	G3ST4_HUMAN	2	Filtered	1	1	2	1	2	1	1	3	5	2	1	2	1	1	1	1	1	2	1	3	2	2	1	2	1	1	2	2	1	3	2	1	2	1	1	Filtered	1	Filtered	2	Filtered	2
613389.57;613389.57-2	Q96RW7;Q96RW7-2	Q96RW7;Q96RW7-2	HMCN1	Hemicentin-1;Isoform 2 of Hemicentin-1	Q96RW7;Q96RW7-2	HMCN1_HUMAN	5	4	7	8	7	6	10	11	9	9	11	9	9	10	12	10	9	10	9	9	7	8	8	8	6	6	9	13	9	2	8	5	7	6	6	3	3	9	3	8	7	6	5
25733.4	Q96S96	Q96S96	PEBP4	Phosphatidylethanolamine-binding protein 4	Q96S96	PEBP4_HUMAN	6	7	6	7	7	8	7	6	7	7	7	7	7	7	7	7	6	7	6	6	7	8	7	8	7	7	6	7	8	6	8	7	7	5	6	6	8	7	6	6	7	7	6
81667.6	Q96SM3	Q96SM3	CPXM1	Probable carboxypeptidase X1	Q96SM3	CPXM1_HUMAN	Filtered	2	2	2	1	2	3	2	2	2	3	2	3	4	4	2	1	4	1	1	2	1	3	2	2	1	5	2	4	Filtered	2	2	2	2	2	2	1	2	2	3	4	4	1
91346.37;91346.37-2;91346.37-3;91346.37-4	Q99435;Q99435-2;Q99435-3;Q99435-4	Q99435;Q99435-2;Q99435-3;Q99435-4	NELL2	Protein kinase C-binding protein NELL2;Isoform 2 of Protein kinase C-binding protein NELL2;Isoform 3 of Protein kinase C-binding protein NELL2;Isoform 4 of Protein kinase C-binding protein NELL2	Q99435;Q99435-2;Q99435-3;Q99435-4	NELL2_HUMAN	16	16	13	17	14	18	18	16	17	15	18	16	19	17	16	16	17	18	18	16	17	19	17	15	17	17	15	18	17	15	16	18	17	18	19	14	13	18	17	15	18	19	13
31621	Q99453	Q99453	PHOX2B	Paired mesoderm homeobox protein 2B	Q99453	PHX2B_HUMAN	1	1	Filtered	1	1	1	1	1	1	1	1	1	1	1	1	1	1	1	1	Filtered	1	1	1	1	1	1	Filtered	Filtered	1	1	Filtered	1	Filtered	1	1	2	1	1	1	1	1	1	1
19891	Q99497	Q99497	PARK7	Protein/nucleic acid deglycase DJ-1	Q99497	PARK7_HUMAN	7	5	6	7	7	7	5	7	6	8	8	7	8	6	9	7	8	8	7	7	6	7	7	7	6	7	5	7	7	7	7	7	8	8	6	6	6	8	7	7	6	9	6
45467.3	Q99519	Q99519	NEU1	Sialidase-1	Q99519	NEUR1_HUMAN	1	3	3	3	3	3	3	3	2	4	4	2	3	3	4	4	3	3	3	3	3	3	3	3	3	3	3	3	4	2	3	4	3	3	2	3	Filtered	3	3	2	3	3	1
92067.7	Q99523	Q99523	SORT1	Sortilin	Q99523	SORT_HUMAN	3	4	4	5	6	6	7	6	5	4	8	5	9	7	8	6	5	6	6	5	5	6	5	8	8	9	9	8	4	4	7	6	7	7	6	4	4	7	7	4	7	7	5
49411.16;49411.16-2;49411.16-3	Q99538;Q99538-2;Q99538-3	Q99538;Q99538-2;Q99538-3	LGMN	Legumain;Isoform 2 of Legumain;Isoform 3 of Legumain	Q99538;Q99538-2;Q99538-3	LGMN_HUMAN	1	1	1	1	Filtered	1	2	1	2	2	2	2	2	2	2	1	2	2	2	1	1	2	2	1	1	1	1	1	2	1	2	3	2	2	1	1	1	1	1	1	1	1	1
46427	Q99574	Q99574	SERPINI1	Neuroserpin	Q99574	NEUS_HUMAN	13	12	12	12	13	16	14	11	14	12	15	15	16	14	13	15	13	14	15	12	13	11	14	12	13	14	14	13	15	10	11	16	14	16	12	12	9	14	13	8	14	14	13
11471.2	Q99584	Q99584	S100A13	Protein S100-A13	Q99584	S10AD_HUMAN	1	1	1	1	1	1	1	1	2	1	2	2	2	1	1	1	1	2	2	1	2	1	2	1	1	2	2	1	2	1	1	1	2	1	2	1	2	1	1	1	2	1	1
110508.51;110508.51-2	Q99650;Q99650-2	Q99650;Q99650-2	OSMR	Oncostatin-M-specific receptor subunit beta;Isoform 2 of Oncostatin-M-specific receptor subunit beta	Q99650;Q99650-2	OSMR_HUMAN	2	1	3	3	Filtered	3	2	5	2	4	4	3	6	3	3	3	3	2	4	1	3	1	1	2	2	3	2	3	1	3	2	1	1	1	3	1	1	3	2	1	4	3	2
33455.97;47064.06	Q99674-4;Q99674-5	Q99674-4;Q99674-5	CGREF1	Isoform 4 of Cell growth regulator with EF hand domain protein 1;Isoform 5 of Cell growth regulator with EF hand domain protein 1	Q99674-4;Q99674-5	CGRE1_HUMAN	8	10	9	11	10	11	8	9	10	12	10	9	9	10	9	10	11	12	10	10	11	11	11	8	9	11	8	10	10	8	8	12	11	11	10	9	9	12	8	9	9	8	9
333147	Q99715	Q99715	COL12A1	Collagen alpha-1(XII) chain	Q99715	COCA1_HUMAN	10	13	14	16	12	16	17	14	13	19	20	14	23	10	16	24	17	17	18	15	22	14	11	16	18	20	18	20	23	7	12	20	16	17	15	9	9	18	17	13	24	16	13
55342.6	Q99784	Q99784	OLFM1	Noelin	Q99784	NOE1_HUMAN	7	6	4	7	7	9	7	8	7	6	8	7	6	6	7	7	6	6	7	7	7	6	7	5	7	7	6	6	8	6	5	7	8	6	5	6	5	8	8	4	9	7	5
76709.18;76709.18-2	Q99941;Q99941-2	Q99941;Q99941-2	ATF6B	Cyclic AMP-dependent transcription factor ATF-6 beta;Isoform 1 of Cyclic AMP-dependent transcription factor ATF-6 beta	Q99941;Q99941-2	ATF6B_HUMAN	1	Filtered	1	1	2	4	2	1	1	1	2	1	3	1	1	2	Filtered	3	2	1	2	2	1	4	Filtered	4	1	3	2	1	1	2	1	2	Filtered	Filtered	1	2	2	Filtered	4	1	1
31429.9	Q99946	Q99946	PRRT1	Proline-rich transmembrane protein 1	Q99946	PRRT1_HUMAN	1	1	1	1	1	1	1	2	1	1	1	1	2	1	1	1	1	1	1	1	1	1	1	1	1	1	Filtered	1	1	1	Filtered	2	1	1	1	1	1	2	1	1	1	1	1
18617.6	Q99969	Q99969	RARRES2	Retinoic acid receptor responder protein 2	Q99969	RARR2_HUMAN	5	6	6	6	6	5	4	6	6	6	6	6	6	6	6	6	6	5	6	6	5	5	5	5	5	5	5	5	5	5	5	5	5	5	5	5	5	5	5	5	5	5	6
56972.1	Q99972	Q99972	MYOC	Myocilin	Q99972	MYOC_HUMAN	3	4	4	3	4	4	5	1	4	6	6	4	8	2	10	5	8	2	4	5	2	2	6	7	2	3	4	5	4	4	8	4	4	2	4	3	5	11	4	2	4	9	3
49492.1	Q99983	Q99983	OMD	Osteomodulin	Q99983	OMD_HUMAN	7	6	7	7	7	8	7	5	6	8	8	6	7	6	7	7	7	8	7	8	8	8	5	5	6	8	6	7	8	7	6	6	8	8	7	6	6	7	7	6	8	7	8
85207	Q99985	Q99985	SEMA3C	Semaphorin-3C	Q99985	SEM3C_HUMAN	2	3	2	5	4	4	6	6	5	4	7	5	8	6	4	5	8	5	6	4	Filtered	3	5	4	5	6	3	6	5	Filtered	5	5	6	4	4	2	2	6	5	3	5	5	4
49428.9	Q9BQ16	Q9BQ16	SPOCK3	Testican-3	Q9BQ16	TICN3_HUMAN	5	8	7	8	7	9	8	6	7	8	8	8	8	8	7	8	7	8	8	8	8	7	8	9	9	8	8	8	8	6	6	8	7	5	9	6	6	9	10	6	7	8	6
21163	Q9BQE4	Q9BQE4	SELENOS	Selenoprotein S	Q9BQE4	SELS_HUMAN	1	1	1	1	1	1	1	1	1	1	1	1	1	1	1	1	1	1	1	1	1	1	1	1	1	1	1	1	1	1	1	1	1	1	1	1	1	1	1	1	1	1	1
130448.58;130448.58-2;130448.58-3	Q9BQS7;Q9BQS7-2;Q9BQS7-3	Q9BQS7;Q9BQS7-2;Q9BQS7-3	HEPH	Hephaestin;Isoform 2 of Hephaestin;Isoform 3 of Hephaestin	Q9BQS7;Q9BQS7-2;Q9BQS7-3	HEPH_HUMAN	1	2	2	2	1	2	2	1	2	2	2	2	2	2	2	2	2	2	2	2	2	2	3	3	1	1	3	2	2	1	2	1	1	1	1	Filtered	1	2	1	1	2	2	1
106097.51;106097.51-2	Q9BQT9;Q9BQT9-2	Q9BQT9;Q9BQT9-2	CLSTN3	Calsyntenin-3;Isoform 2 of Calsyntenin-3	Q9BQT9;Q9BQT9-2	CSTN3_HUMAN	9	7	7	8	10	10	9	10	10	7	10	9	12	8	10	12	12	9	10	7	10	11	10	9	9	10	7	10	11	9	8	10	9	10	10	7	9	11	9	8	10	13	8
13940.8	Q9BRA2	Q9BRA2	TXNDC17	Thioredoxin domain-containing protein 17	Q9BRA2	TXD17_HUMAN	Filtered	1	Filtered	Filtered	1	1	1	1	1	1	2	1	3	Filtered	1	1	1	1	Filtered	1	1	Filtered	2	1	2	2	1	1	2	Filtered	1	1	1	1	1	1	Filtered	2	2	2	1	1	1
49131.54;49131.54-2;49131.54-3	Q9BRK3;Q9BRK3-2;Q9BRK3-3	Q9BRK3;Q9BRK3-2;Q9BRK3-3	MXRA8	Matrix remodeling-associated protein 8;Isoform 2 of Matrix remodeling-associated protein 8;Isoform 3 of Matrix remodeling-associated protein 8	Q9BRK3;Q9BRK3-2;Q9BRK3-3	MXRA8_HUMAN	5	5	5	7	6	7	7	4	6	7	8	6	8	6	8	7	6	5	6	6	6	6	5	7	5	6	7	6	6	5	6	5	7	5	5	7	4	6	5	5	8	7	7
41806.8	Q9BRK5	Q9BRK5	SDF4	45 kDa calcium-binding protein	Q9BRK5	CAB45_HUMAN	10	11	12	11	11	12	12	10	11	10	13	12	12	11	11	11	11	11	11	12	11	11	11	10	11	11	11	11	11	12	12	11	11	10	11	11	9	12	11	11	13	11	10
46971.2	Q9BS26	Q9BS26	ERP44	Endoplasmic reticulum resident protein 44	Q9BS26	ERP44_HUMAN	1	3	Filtered	1	1	3	1	3	1	1	5	1	5	2	Filtered	1	2	1	3	3	Filtered	1	2	1	1	3	1	2	3	1	Filtered	1	4	2	1	1	Filtered	4	1	Filtered	3	1	Filtered
24615.01;24615.01-2;24615.01-3	Q9BSG5;Q9BSG5-2;Q9BSG5-3	Q9BSG5;Q9BSG5-2;Q9BSG5-3	RTBDN	Retbindin;Isoform 2 of Retbindin;Isoform 3 of Retbindin	Q9BSG5;Q9BSG5-2;Q9BSG5-3	RTBDN_HUMAN	2	1	1	2	2	2	2	2	2	2	2	2	2	2	2	2	2	2	2	2	2	2	2	2	2	2	2	2	2	2	2	2	2	2	2	2	1	2	2	2	2	2	2
122856.44;122856.44-2	Q9BSJ8;Q9BSJ8-2	Q9BSJ8;Q9BSJ8-2	ESYT1	Extended synaptotagmin-1;Isoform 2 of Extended synaptotagmin-1	Q9BSJ8;Q9BSJ8-2	ESYT1_HUMAN	1	1	1	1	1	1	1	1	1	1	1	1	1	1	1	1	1	1	1	1	1	1	1	1	1	1	1	1	1	1	1	1	1	1	1	1	1	1	1	1	1	1	1
48296.9	Q9BT88	Q9BT88	SYT11	Synaptotagmin-11	Q9BT88	SYT11_HUMAN	Filtered	Filtered	1	1	1	Filtered	1	1	Filtered	Filtered	1	1	1	1	Filtered	1	Filtered	Filtered	Filtered	Filtered	Filtered	Filtered	Filtered	Filtered	Filtered	Filtered	1	Filtered	Filtered	1	1	1	1	1	1	1	1	1	Filtered	Filtered	1	1	Filtered
54066.7	Q9BTY2	Q9BTY2	FUCA2	Plasma alpha-L-fucosidase	Q9BTY2	FUCO2_HUMAN	8	9	7	8	6	9	9	10	11	12	12	9	11	9	11	10	12	13	4	8	11	13	11	7	8	7	7	11	8	9	11	9	11	6	10	7	7	10	7	5	10	11	6
52283.99;52154.88	Q9BU40-4;Q9BU40-5	Q9BU40-4;Q9BU40-5	CHRDL1	Isoform 3 of Chordin-like protein 1;Isoform 4 of Chordin-like protein 1	Q9BU40-4;Q9BU40-5	CRDL1_HUMAN	5	6	6	7	7	6	9	9	8	9	9	6	10	8	9	6	9	9	9	7	7	9	7	8	7	9	9	9	9	7	8	10	8	9	8	9	6	7	8	6	9	8	7
35846.3	Q9BUD6	Q9BUD6	SPON2	Spondin-2	Q9BUD6	SPON2_HUMAN	3	2	2	3	4	4	4	4	5	4	6	5	6	3	5	5	6	5	4	4	3	4	1	3	2	4	2	4	4	2	2	5	4	2	3	2	3	4	5	4	5	4	3
29764.6	Q9BUJ0	Q9BUJ0	ABHD14A	Protein ABHD14A	Q9BUJ0	ABHEA_HUMAN	4	3	3	4	3	4	4	4	4	4	4	4	5	4	4	5	5	4	5	4	5	4	5	4	4	5	4	5	4	4	4	5	5	4	4	4	4	5	4	5	4	5	1
38442.8	Q9BVH7	Q9BVH7	ST6GALNAC5	Alpha-N-acetylgalactosaminide alpha-2,6-sialyltransferase 5	Q9BVH7	SIA7E_HUMAN	Filtered	Filtered	Filtered	3	1	1	2	1	3	1	2	1	2	1	1	2	2	2	2	1	1	2	Filtered	Filtered	2	1	Filtered	2	2	Filtered	2	3	1	1	Filtered	Filtered	Filtered	3	1	Filtered	2	3	Filtered
27277.4	Q9BVK6	Q9BVK6	TMED9	Transmembrane emp24 domain-containing protein 9	Q9BVK6	TMED9_HUMAN	Filtered	Filtered	Filtered	1	Filtered	1	1	1	1	1	1	1	1	1	1	1	1	1	1	Filtered	1	1	1	1	1	1	1	1	1	1	1	1	1	1	1	1	1	1	1	1	1	1	1
18985.4	Q9BW30	Q9BW30	TPPP3	Tubulin polymerization-promoting protein family member 3	Q9BW30	TPPP3_HUMAN	Filtered	1	2	1	1	1	2	2	2	2	2	2	3	2	2	2	3	2	2	1	1	1	2	2	2	2	2	2	1	1	2	3	3	2	1	Filtered	Filtered	1	1	1	2	2	Filtered
28665.37;28665.37-10;28665.37-2;28665.37-3;28665.37-4;28665.37-5;28665.37-6;28665.37-7;28665.37-8;28665.37-9	Q9BWP8;Q9BWP8-10;Q9BWP8-2;Q9BWP8-3;Q9BWP8-4;Q9BWP8-5;Q9BWP8-6;Q9BWP8-7;Q9BWP8-8;Q9BWP8-9	Q9BWP8;Q9BWP8-10;Q9BWP8-2;Q9BWP8-3;Q9BWP8-4;Q9BWP8-5;Q9BWP8-6;Q9BWP8-7;Q9BWP8-8;Q9BWP8-9	COLEC11	Collectin-11;Isoform 10 of Collectin-11;Isoform 2 of Collectin-11;Isoform 3 of Collectin-11;Isoform 4 of Collectin-11;Isoform 5 of Collectin-11;Isoform 6 of Collectin-11;Isoform 7 of Collectin-11;Isoform 8 of Collectin-11;Isoform 9 of Collectin-11	Q9BWP8;Q9BWP8-10;Q9BWP8-2;Q9BWP8-3;Q9BWP8-4;Q9BWP8-5;Q9BWP8-6;Q9BWP8-7;Q9BWP8-8;Q9BWP8-9	COL11_HUMAN	Filtered	Filtered	Filtered	1	Filtered	Filtered	Filtered	Filtered	Filtered	Filtered	Filtered	Filtered	1	Filtered	1	Filtered	Filtered	1	Filtered	Filtered	Filtered	1	Filtered	Filtered	Filtered	1	Filtered	Filtered	Filtered	Filtered	Filtered	1	1	2	Filtered	Filtered	Filtered	Filtered	Filtered	Filtered	Filtered	Filtered	Filtered
35109.7	Q9BWQ8	Q9BWQ8	FAIM2	Protein lifeguard 2	Q9BWQ8	LFG2_HUMAN	1	1	1	1	1	1	1	1	1	1	1	1	1	1	1	1	1	1	1	1	1	1	1	1	1	1	1	1	1	1	1	1	1	1	1	1	1	2	1	1	1	1	1
44940.6	Q9BWS9	Q9BWS9	CHID1	Chitinase domain-containing protein 1	Q9BWS9	CHID1_HUMAN	4	5	5	5	4	5	4	4	2	4	6	3	7	5	5	5	5	5	5	5	5	3	6	5	4	6	5	5	6	1	6	6	5	5	6	5	4	6	4	5	6	5	5
35019.9	Q9BX67	Q9BX67	JAM3	Junctional adhesion molecule C	Q9BX67	JAM3_HUMAN	1	1	1	1	1	2	2	1	1	Filtered	1	1	3	1	Filtered	1	Filtered	1	Filtered	Filtered	1	Filtered	1	1	Filtered	3	Filtered	Filtered	3	Filtered	Filtered	1	1	Filtered	Filtered	Filtered	Filtered	4	3	Filtered	3	3	Filtered
25298.4	Q9BXJ0	Q9BXJ0	C1QTNF5	Complement C1q tumor necrosis factor-related protein 5	Q9BXJ0	C1QT5_HUMAN	4	2	3	3	4	4	4	3	3	3	4	2	6	4	4	4	4	4	2	2	3	3	3	4	2	2	2	3	4	2	4	2	2	2	2	2	2	3	2	3	4	5	3
31742.83;31742.83-2	Q9BXJ1;Q9BXJ1-2	Q9BXJ1;Q9BXJ1-2	C1QTNF1	Complement C1q tumor necrosis factor-related protein 1;Isoform 2 of Complement C1q tumor necrosis factor-related protein 1	Q9BXJ1;Q9BXJ1-2	C1QT1_HUMAN	1	2	1	1	2	2	2	1	1	1	2	1	2	1	2	1	2	2	2	1	1	1	1	2	1	2	1	2	3	1	1	1	3	2	1	1	2	2	1	1	4	2	1
35256	Q9BXJ3	Q9BXJ3	C1QTNF4	Complement C1q tumor necrosis factor-related protein 4	Q9BXJ3	C1QT4_HUMAN	4	5	3	5	4	4	6	5	4	7	9	6	9	2	5	6	4	5	5	5	4	5	7	7	6	7	5	5	8	3	5	6	5	6	4	4	4	6	6	4	8	5	5
35183.4	Q9BXJ4-3	Q9BXJ4-3	C1QTNF3	Isoform 3 of Complement C1q tumor necrosis factor-related protein 3	Q9BXJ4-3	C1QT3_HUMAN	2	2	4	4	4	4	2	2	3	3	3	2	4	4	2	4	2	3	2	3	3	3	4	3	3	3	4	3	4	2	4	3	4	3	4	3	3	3	4	4	4	2	2
198539	Q9BXP8	Q9BXP8	PAPPA2	Pappalysin-2	Q9BXP8	PAPP2_HUMAN	3	2	2	3	2	4	3	4	4	2	7	2	2	2	1	3	2	2	2	2	2	3	2	2	3	3	1	3	3	2	1	5	5	4	4	2	2	3	3	1	6	3	2
115687	Q9BXX0	Q9BXX0	EMILIN2	EMILIN-2	Q9BXX0	EMIL2_HUMAN	1	3	1	1	1	5	3	4	1	1	3	3	4	1	3	3	1	1	1	1	2	2	1	3	2	2	1	1	3	4	1	1	2	2	2	1	1	2	2	1	1	3	1
48509.09;48509.09-3;48509.09-4;48509.09-5	Q9BY67;Q9BY67-3;Q9BY67-4;Q9BY67-5	Q9BY67;Q9BY67-3;Q9BY67-4;Q9BY67-5	CADM1	Cell adhesion molecule 1;Isoform 3 of Cell adhesion molecule 1;Isoform 4 of Cell adhesion molecule 1;Isoform 5 of Cell adhesion molecule 1	Q9BY67;Q9BY67-3;Q9BY67-4;Q9BY67-5	CADM1_HUMAN	7	7	7	6	6	9	7	5	8	8	9	9	8	10	8	9	9	8	8	7	8	8	7	6	8	8	4	8	9	4	5	6	6	5	5	4	3	7	5	4	8	9	4
45214.09;45214.09-2	Q9BY76;Q9BY76-2	Q9BY76;Q9BY76-2	ANGPTL4	Angiopoietin-related protein 4;Isoform 2 of Angiopoietin-related protein 4	Q9BY76;Q9BY76-2	ANGL4_HUMAN	Filtered	1	1	2	1	1	2	Filtered	2	1	1	1	1	2	1	1	1	1	2	2	1	1	Filtered	1	1	2	1	1	1	1	1	1	1	1	1	1	Filtered	1	1	1	1	2	1
66515.8	Q9BYC5	Q9BYC5	FUT8	Alpha-(1,6)-fucosyltransferase	Q9BYC5	FUT8_HUMAN	Filtered	Filtered	1	1	1	3	Filtered	Filtered	Filtered	Filtered	Filtered	Filtered	1	2	2	1	1	1	1	Filtered	2	1	2	1	1	3	1	1	1	1	1	1	1	1	1	2	1	2	1	Filtered	2	2	1
111781.64;111781.64-5;111781.64-6;111781.64-7	Q9BYH1;Q9BYH1-5;Q9BYH1-6;Q9BYH1-7	Q9BYH1;Q9BYH1-5;Q9BYH1-6;Q9BYH1-7	SEZ6L	Seizure 6-like protein;Isoform 5 of Seizure 6-like protein;Isoform 6 of Seizure 6-like protein;Isoform 7 of Seizure 6-like protein	Q9BYH1;Q9BYH1-5;Q9BYH1-6;Q9BYH1-7	SE6L1_HUMAN	7	8	7	9	9	11	9	8	7	7	7	7	8	7	8	10	7	9	8	7	7	8	7	8	7	9	8	10	8	7	7	8	7	7	7	7	8	7	7	7	10	9	6
24581	Q9BYJ0	Q9BYJ0	FGFBP2	Fibroblast growth factor-binding protein 2	Q9BYJ0	FGFP2_HUMAN	1	Filtered	Filtered	2	Filtered	Filtered	1	1	1	1	1	1	1	Filtered	1	1	1	1	1	1	1	1	Filtered	1	1	1	1	2	3	1	2	2	1	1	1	1	1	Filtered	Filtered	1	1	3	2
140690	Q9BZ76	Q9BZ76	CNTNAP3	Contactin-associated protein-like 3	Q9BZ76	CNTP3_HUMAN	Filtered	3	Filtered	1	4	2	1	1	1	1	2	1	2	1	1	1	2	1	1	2	1	1	1	3	1	3	1	1	2	1	1	1	2	1	2	3	1	3	2	2	2	3	3
269832.84;269832.84-2;269832.84-3	Q9BZC7;Q9BZC7-2;Q9BZC7-3	Q9BZC7;Q9BZC7-2;Q9BZC7-3	ABCA2	ATP-binding cassette sub-family A member 2;Isoform 2 of ATP-binding cassette sub-family A member 2;Isoform 3 of ATP-binding cassette sub-family A member 2	Q9BZC7;Q9BZC7-2;Q9BZC7-3	ABCA2_HUMAN	3	3	2	3	2	2	3	3	2	3	3	3	3	2	3	3	3	3	3	3	3	3	3	3	1	3	2	3	3	2	2	3	2	2	3	2	2	3	2	2	3	3	2
27367.9	Q9BZM5	Q9BZM5	ULBP2	UL16-binding protein 2	Q9BZM5	ULBP2_HUMAN	Filtered	Filtered	Filtered	Filtered	1	1	Filtered	Filtered	Filtered	Filtered	Filtered	Filtered	Filtered	Filtered	Filtered	Filtered	Filtered	Filtered	Filtered	Filtered	Filtered	Filtered	Filtered	Filtered	Filtered	Filtered	Filtered	Filtered	Filtered	Filtered	Filtered	Filtered	1	Filtered	Filtered	Filtered	Filtered	1	Filtered	Filtered	Filtered	Filtered	Filtered
50708	Q9BZR6	Q9BZR6	RTN4R	Reticulon-4 receptor	Q9BZR6	RTN4R_HUMAN	12	9	8	12	10	12	12	11	12	9	12	8	13	11	8	11	12	9	8	10	10	9	10	11	9	12	10	13	12	8	11	13	13	11	7	10	7	12	13	9	13	12	8
48131.1	Q9C075	Q9C075	KRT23	Keratin, type I cytoskeletal 23	Q9C075	K1C23_HUMAN	Filtered	Filtered	Filtered	Filtered	Filtered	Filtered	Filtered	Filtered	Filtered	Filtered	Filtered	Filtered	Filtered	Filtered	Filtered	Filtered	Filtered	1	Filtered	Filtered	Filtered	Filtered	Filtered	Filtered	Filtered	Filtered	Filtered	Filtered	Filtered	Filtered	Filtered	Filtered	Filtered	Filtered	Filtered	Filtered	Filtered	Filtered	Filtered	Filtered	Filtered	Filtered	Filtered
145274	Q9C0A0	Q9C0A0	CNTNAP4	Contactin-associated protein-like 4	Q9C0A0	CNTP4_HUMAN	16	16	14	19	17	22	18	19	20	17	23	19	23	20	19	21	22	21	18	19	20	17	19	18	20	24	16	21	22	16	19	19	20	19	18	17	15	20	19	16	21	23	15
92622.9	Q9C0C4	Q9C0C4	SEMA4C	Semaphorin-4C	Q9C0C4	SEM4C_HUMAN	Filtered	Filtered	Filtered	Filtered	Filtered	2	Filtered	Filtered	1	Filtered	1	1	Filtered	1	1	1	Filtered	1	Filtered	Filtered	Filtered	Filtered	Filtered	Filtered	Filtered	Filtered	Filtered	Filtered	Filtered	Filtered	Filtered	Filtered	Filtered	Filtered	Filtered	Filtered	Filtered	Filtered	Filtered	Filtered	Filtered	Filtered	Filtered
30139.3	Q9GIY3	Q9GIY3	HLA-DRB1	HLA class II histocompatibility antigen, DRB1-14 beta chain	Q9GIY3	2B1E_HUMAN	Filtered	Filtered	Filtered	Filtered	Filtered	Filtered	Filtered	Filtered	Filtered	Filtered	Filtered	Filtered	Filtered	Filtered	Filtered	Filtered	Filtered	Filtered	Filtered	Filtered	Filtered	Filtered	Filtered	Filtered	Filtered	Filtered	Filtered	Filtered	Filtered	Filtered	Filtered	Filtered	Filtered	Filtered	Filtered	Filtered	Filtered	Filtered	Filtered	Filtered	Filtered	Filtered	Filtered
38247.5	Q9GZM5	Q9GZM5	YIPF3	Protein YIPF3	Q9GZM5	YIPF3_HUMAN	1	2	1	2	2	2	2	2	2	2	2	2	2	2	2	2	2	2	2	2	2	2	2	2	2	2	2	2	2	1	2	2	2	2	2	2	2	2	2	2	2	2	2
42848.3	Q9GZP0	Q9GZP0	PDGFD	Platelet-derived growth factor D	Q9GZP0	PDGFD_HUMAN	2	3	1	1	1	3	1	1	2	1	3	3	2	1	3	2	4	2	3	2	3	1	5	2	2	2	3	1	3	1	2	3	3	1	2	1	1	3	5	1	3	1	1
24177.8	Q9GZP4	Q9GZP4	PITHD1	PITH domain-containing protein 1	Q9GZP4	PITH1_HUMAN	4	6	4	6	7	7	6	8	8	7	8	6	7	6	5	7	8	7	5	5	6	7	5	7	7	8	5	7	6	5	4	7	4	4	3	3	4	5	4	4	7	7	4
41968.03;41968.03-2	Q9GZT8;Q9GZT8-2	Q9GZT8;Q9GZT8-2	NIF3L1	NIF3-like protein 1;Isoform 2 of NIF3-like protein 1	Q9GZT8;Q9GZT8-2	NIF3L_HUMAN	Filtered	1	Filtered	Filtered	Filtered	2	Filtered	1	1	2	4	1	2	1	3	2	2	2	2	2	1	2	1	1	1	3	Filtered	1	2	1	1	2	1	2	1	1	1	2	1	1	2	2	Filtered
37775.1	Q9GZV7	Q9GZV7	HAPLN2	Hyaluronan and proteoglycan link protein 2	Q9GZV7	HPLN2_HUMAN	Filtered	Filtered	Filtered	Filtered	1	2	Filtered	2	1	2	2	1	2	1	2	2	2	2	2	2	2	2	1	1	2	2	2	2	2	1	2	2	2	1	Filtered	1	Filtered	1	1	1	2	2	Filtered
44098.9	Q9GZX3	Q9GZX3	CHST6	Carbohydrate sulfotransferase 6	Q9GZX3	CHST6_HUMAN	2	1	3	1	Filtered	3	3	3	3	1	2	3	4	2	3	2	1	4	2	3	2	1	1	3	2	4	3	3	3	2	3	2	2	3	3	1	1	3	2	1	1	1	1
25016.8	Q9GZX9	Q9GZX9	TWSG1	Twisted gastrulation protein homolog 1	Q9GZX9	TWSG1_HUMAN	1	1	1	1	1	1	1	1	1	1	1	1	1	1	1	1	1	1	1	1	1	1	1	1	1	1	1	1	1	1	1	1	1	1	1	1	1	1	1	1	1	1	1
29165.3	Q9H008	Q9H008	LHPP	Phospholysine phosphohistidine inorganic pyrophosphate phosphatase	Q9H008	LHPP_HUMAN	1	2	1	2	1	1	2	1	1	Filtered	3	Filtered	4	1	1	Filtered	Filtered	Filtered	Filtered	1	1	1	2	1	2	1	1	1	1	1	2	3	2	2	1	1	1	2	3	1	2	2	1
30281.8;30281.8-2	Q9H0E2;Q9H0E2-2	Q9H0E2;Q9H0E2-2	TOLLIP	Toll-interacting protein;Isoform 2 of Toll-interacting protein	Q9H0E2;Q9H0E2-2	TOLIP_HUMAN	1	1	1	1	1	1	1	1	1	Filtered	1	1	1	1	1	1	1	1	1	1	1	1	1	1	Filtered	1	1	1	Filtered	1	1	1	Filtered	Filtered	1	1	1	1	1	1	1	1	1
10542.3;10542.3-2	Q9H0Q3;Q9H0Q3-2	Q9H0Q3;Q9H0Q3-2	FXYD6	FXYD domain-containing ion transport regulator 6;Isoform 2 of FXYD domain-containing ion transport regulator 6	Q9H0Q3;Q9H0Q3-2	FXYD6_HUMAN	1	1	1	1	1	1	1	1	1	1	1	1	1	1	1	1	1	1	1	1	1	1	1	1	1	1	1	1	1	1	1	1	1	1	1	1	1	1	1	1	1	1	1
28535.91;28535.91-2	Q9H0R4;Q9H0R4-2	Q9H0R4;Q9H0R4-2	HDHD2	Haloacid dehalogenase-like hydrolase domain-containing protein 2;Isoform 2 of Haloacid dehalogenase-like hydrolase domain-containing protein 2	Q9H0R4;Q9H0R4-2	HDHD2_HUMAN	2	3	3	3	3	3	3	3	3	3	3	3	3	2	2	3	3	3	3	3	3	3	3	3	2	3	2	3	3	2	2	3	3	2	2	2	1	3	3	2	3	3	2
14044.06;14044.06-2	Q9H0R8;Q9H0R8-2	Q9H0R8;Q9H0R8-2	GABARAPL1	Gamma-aminobutyric acid receptor-associated protein-like 1;Isoform 2 of Gamma-aminobutyric acid receptor-associated protein-like 1	Q9H0R8;Q9H0R8-2	GBRL1_HUMAN	1	3	2	2	4	3	4	1	1	1	2	2	2	1	3	3	1	3	1	2	2	1	1	1	1	1	Filtered	3	1	1	2	2	3	2	1	Filtered	2	3	2	1	3	2	1
59659.5	Q9H0X4	Q9H0X4	FAM234A	Protein FAM234A	Q9H0X4	F234A_HUMAN	Filtered	Filtered	Filtered	Filtered	1	Filtered	1	1	1	Filtered	2	1	1	1	1	1	1	1	1	1	2	1	2	1	1	Filtered	1	Filtered	1	1	1	1	1	1	Filtered	1	1	1	Filtered	Filtered	Filtered	1	Filtered
95404.4;95404.4-2	Q9H156;Q9H156-2	Q9H156;Q9H156-2	SLITRK2	SLIT and NTRK-like protein 2;Isoform 2 of SLIT and NTRK-like protein 2	Q9H156;Q9H156-2	SLIK2_HUMAN	2	3	2	3	2	2	2	2	3	2	6	2	5	3	2	2	2	2	2	1	2	4	4	2	1	3	3	1	3	1	2	2	2	2	2	2	2	2	3	3	5	3	2
52084.7	Q9H173	Q9H173	SIL1	Nucleotide exchange factor SIL1	Q9H173	SIL1_HUMAN	2	1	2	4	2	3	1	7	4	8	7	7	6	3	7	5	3	7	4	2	5	2	7	5	4	7	4	5	7	2	4	4	6	2	4	3	3	6	6	2	6	4	3
62983.7	Q9H1U4	Q9H1U4	MEGF9	Multiple epidermal growth factor-like domains protein 9	Q9H1U4	MEGF9_HUMAN	1	2	2	2	2	2	2	2	2	2	2	2	2	1	1	2	1	1	2	1	2	1	2	1	1	2	1	1	2	1	1	2	2	2	2	Filtered	1	2	2	1	2	2	Filtered
17183.4	Q9H1Z8	Q9H1Z8	C2orf40	Augurin	Q9H1Z8	AUGN_HUMAN	4	4	4	4	4	4	5	5	4	5	5	4	5	4	5	5	5	4	4	5	5	5	5	5	2	4	5	5	5	5	5	5	5	5	5	4	4	5	5	4	5	4	5
369493.91;369493.91-2;369493.91-3;369493.91-4;369493.91-6;369493.91-8	Q9H251;Q9H251-2;Q9H251-3;Q9H251-4;Q9H251-6;Q9H251-8	Q9H251;Q9H251-2;Q9H251-3;Q9H251-4;Q9H251-6;Q9H251-8	CDH23	Cadherin-23;Isoform 2 of Cadherin-23;Isoform 3 of Cadherin-23;Isoform 4 of Cadherin-23;Isoform 6 of Cadherin-23;Isoform 8 of Cadherin-23	Q9H251;Q9H251-2;Q9H251-3;Q9H251-4;Q9H251-6;Q9H251-8	CAD23_HUMAN	Filtered	Filtered	Filtered	Filtered	1	1	1	2	2	2	4	2	2	1	1	3	2	4	1	1	1	2	3	2	2	4	2	4	3	1	1	4	2	2	2	2	Filtered	1	2	2	3	3	Filtered
10437.7	Q9H299	Q9H299	SH3BGRL3	SH3 domain-binding glutamic acid-rich-like protein 3	Q9H299	SH3L3_HUMAN	Filtered	1	1	1	1	2	1	3	1	2	2	1	3	1	1	2	1	1	1	3	2	1	2	1	Filtered	1	1	2	1	1	2	1	1	Filtered	1	Filtered	1	1	1	1	2	1	1
27578.6	Q9H2A7	Q9H2A7	CXCL16	C-X-C motif chemokine 16	Q9H2A7	CXL16_HUMAN	1	2	2	2	2	3	2	2	2	1	1	1	1	1	1	2	1	2	2	1	1	2	2	1	1	1	1	1	2	1	1	1	2	1	1	1	1	2	2	1	2	2	1
114394.76;114394.76-2	Q9H2E6;Q9H2E6-2	Q9H2E6;Q9H2E6-2	SEMA6A	Semaphorin-6A;Isoform 2 of Semaphorin-6A	Q9H2E6;Q9H2E6-2	SEM6A_HUMAN	4	5	5	4	4	4	7	5	6	4	7	6	7	5	6	7	7	8	6	6	6	5	5	6	6	8	7	7	6	4	5	6	6	4	7	4	5	8	6	6	6	7	4
102031.93;102031.93-5	Q9H2X0;Q9H2X0-5	Q9H2X0;Q9H2X0-5	CHRD	Chordin;Isoform 5 of Chordin	Q9H2X0;Q9H2X0-5	CHRD_HUMAN	8	10	12	11	13	10	13	12	11	10	15	12	14	11	11	16	14	14	12	7	10	14	9	13	9	11	11	11	13	10	13	12	10	11	9	7	6	12	10	9	14	14	10
54163.8	Q9H3G5	Q9H3G5	CPVL	Probable serine carboxypeptidase CPVL	Q9H3G5	CPVL_HUMAN	10	8	9	12	7	11	11	10	7	11	11	11	11	9	13	11	12	11	11	9	11	10	14	8	10	11	8	10	10	6	10	14	12	12	9	9	9	11	12	6	10	12	11
83573.5	Q9H3S1	Q9H3S1	SEMA4A	Semaphorin-4A	Q9H3S1	SEM4A_HUMAN	1	Filtered	Filtered	2	2	2	3	1	2	Filtered	3	1	4	1	Filtered	2	4	2	1	2	1	1	1	1	Filtered	1	Filtered	Filtered	3	2	Filtered	2	2	Filtered	1	Filtered	Filtered	2	1	Filtered	3	1	1
49560.4	Q9H3S3	Q9H3S3	TMPRSS5	Transmembrane protease serine 5	Q9H3S3	TMPS5_HUMAN	1	Filtered	1	1	1	Filtered	1	Filtered	1	Filtered	Filtered	2	Filtered	1	1	1	1	1	2	1	Filtered	1	Filtered	Filtered	Filtered	3	2	2	Filtered	1	2	Filtered	Filtered	Filtered	Filtered	Filtered	Filtered	1	Filtered	1	1	3	Filtered
99686.18;99686.18-3	Q9H3T2;Q9H3T2-3	Q9H3T2;Q9H3T2-3	SEMA6C	Semaphorin-6C;Isoform 3 of Semaphorin-6C	Q9H3T2;Q9H3T2-3	SEM6C_HUMAN	1	2	2	1	1	2	2	3	2	1	3	2	3	2	1	2	2	2	2	1	2	2	2	2	2	3	1	2	3	1	1	2	2	2	3	2	2	2	2	2	2	2	1
95284.55;95284.55-3	Q9H3T3;Q9H3T3-3	Q9H3T3;Q9H3T3-3	SEMA6B	Semaphorin-6B;Isoform 2 of Semaphorin-6B	Q9H3T3;Q9H3T3-3	SEM6B_HUMAN	4	3	2	3	5	5	6	4	5	3	5	4	4	4	2	4	4	4	3	4	4	4	4	4	3	4	4	4	4	4	4	4	4	4	2	1	4	6	3	4	5	5	3
49674.14;49674.14-2	Q9H3U7;Q9H3U7-2	Q9H3U7;Q9H3U7-2	SMOC2	SPARC-related modular calcium-binding protein 2;Isoform 2 of SPARC-related modular calcium-binding protein 2	Q9H3U7;Q9H3U7-2	SMOC2_HUMAN	Filtered	1	Filtered	Filtered	Filtered	Filtered	Filtered	1	1	1	1	1	1	1	1	1	1	1	1	1	1	1	1	1	2	Filtered	2	1	1	Filtered	Filtered	Filtered	1	1	1	Filtered	Filtered	Filtered	Filtered	Filtered	Filtered	Filtered	Filtered
107006	Q9H4D0	Q9H4D0	CLSTN2	Calsyntenin-2	Q9H4D0	CSTN2_HUMAN	9	8	6	10	7	11	11	10	7	8	8	9	10	8	7	10	11	8	8	8	9	8	11	8	9	10	8	11	11	9	7	11	12	8	8	9	5	11	10	7	13	9	8
48162.71;48162.71-2	Q9H4F8;Q9H4F8-2	Q9H4F8;Q9H4F8-2	SMOC1	SPARC-related modular calcium-binding protein 1;Isoform 2 of SPARC-related modular calcium-binding protein 1	Q9H4F8;Q9H4F8-2	SMOC1_HUMAN	2	3	5	4	5	5	4	4	5	5	6	4	5	4	5	5	6	4	6	4	5	6	4	7	4	5	5	7	7	2	2	5	5	5	6	4	3	7	5	2	5	6	3
111752	Q9H5P4	Q9H5P4	PDZD7	PDZ domain-containing protein 7	Q9H5P4	PDZD7_HUMAN	1	1	1	1	1	1	1	1	1	1	1	1	1	1	1	1	1	1	1	1	1	1	1	1	1	1	1	1	1	1	1	1	1	1	1	1	1	1	1	1	1	1	1
95109.6	Q9H5Y7	Q9H5Y7	SLITRK6	SLIT and NTRK-like protein 6	Q9H5Y7	SLIK6_HUMAN	1	Filtered	Filtered	1	1	1	1	2	1	Filtered	2	1	2	Filtered	1	Filtered	2	Filtered	1	2	2	Filtered	Filtered	2	1	2	Filtered	2	2	1	1	1	2	2	1	1	Filtered	2	Filtered	Filtered	Filtered	1	Filtered
41280.7	Q9H6B4	Q9H6B4	CLMP	CXADR-like membrane protein	Q9H6B4	CLMP_HUMAN	1	2	1	2	1	1	1	2	3	2	3	1	2	2	2	3	3	3	2	2	3	3	1	3	2	3	1	2	2	1	2	1	2	1	2	2	1	2	1	1	2	2	1
62788.97;62788.97-2;62788.97-3;62788.97-4;62788.97-5;62788.97-6	Q9H6X2;Q9H6X2-2;Q9H6X2-3;Q9H6X2-4;Q9H6X2-5;Q9H6X2-6	Q9H6X2;Q9H6X2-2;Q9H6X2-3;Q9H6X2-4;Q9H6X2-5;Q9H6X2-6	ANTXR1	Anthrax toxin receptor 1;Isoform 2 of Anthrax toxin receptor 1;Isoform 3 of Anthrax toxin receptor 1;Isoform 4 of Anthrax toxin receptor 1;Isoform 5 of Anthrax toxin receptor 1;Isoform 6 of Anthrax toxin receptor 1	Q9H6X2;Q9H6X2-2;Q9H6X2-3;Q9H6X2-4;Q9H6X2-5;Q9H6X2-6	ANTR1_HUMAN	1	1	2	3	2	2	3	2	4	2	4	2	4	2	2	5	4	3	2	3	2	3	1	1	2	3	3	3	4	2	3	4	4	2	2	2	1	4	2	1	2	3	1
23594.2	Q9H741	Q9H741	C12orf49	UPF0454 protein C12orf49	Q9H741	CL049_HUMAN	3	1	4	3	2	4	3	2	5	2	5	4	5	4	2	4	5	4	5	2	2	3	4	1	3	3	3	4	3	2	3	4	4	3	3	1	1	4	3	1	4	4	3
48554.7	Q9H7Y0	Q9H7Y0	DIPK2B	Divergent protein kinase domain 2B	Q9H7Y0	DIK2B_HUMAN	2	3	2	3	4	5	4	4	3	3	3	1	4	2	2	3	4	4	3	3	2	3	2	2	2	3	1	6	6	4	3	3	4	1	1	3	2	5	3	2	5	4	2
46810.1	Q9H8J5	Q9H8J5	MANSC1	MANSC domain-containing protein 1	Q9H8J5	MANS1_HUMAN	2	1	2	2	2	3	3	1	1	1	2	2	2	2	1	3	3	2	2	2	2	2	2	3	2	2	1	2	2	2	2	2	3	2	2	2	1	2	1	1	2	2	Filtered
104409	Q9H8L6	Q9H8L6	MMRN2	Multimerin-2	Q9H8L6	MMRN2_HUMAN	4	3	3	3	4	4	4	4	5	4	3	4	3	5	2	4	2	3	4	4	3	5	4	4	3	3	2	4	4	3	4	4	4	3	4	3	2	5	4	3	4	5	3
39087.5	Q9H9S4	Q9H9S4	CAB39L	Calcium-binding protein 39-like	Q9H9S4	CB39L_HUMAN	Filtered	Filtered	Filtered	Filtered	Filtered	Filtered	Filtered	Filtered	Filtered	Filtered	Filtered	Filtered	Filtered	Filtered	Filtered	Filtered	Filtered	Filtered	Filtered	Filtered	Filtered	Filtered	Filtered	Filtered	Filtered	Filtered	Filtered	Filtered	Filtered	Filtered	1	1	Filtered	Filtered	Filtered	Filtered	Filtered	Filtered	Filtered	Filtered	Filtered	Filtered	Filtered
161812.36;161812.36-2;161812.36-3;161812.36-4	Q9HAR2;Q9HAR2-2;Q9HAR2-3;Q9HAR2-4	Q9HAR2;Q9HAR2-2;Q9HAR2-3;Q9HAR2-4	ADGRL3	Adhesion G protein-coupled receptor L3;Isoform 2 of Adhesion G protein-coupled receptor L3;Isoform 3 of Adhesion G protein-coupled receptor L3;Isoform 4 of Adhesion G protein-coupled receptor L3	Q9HAR2;Q9HAR2-2;Q9HAR2-3;Q9HAR2-4	AGRL3_HUMAN	5	9	7	8	9	12	10	8	9	9	10	9	8	10	7	11	9	9	8	6	8	9	10	7	9	10	7	10	12	5	7	10	11	8	7	7	4	10	11	4	10	10	6
58314.8	Q9HAT2	Q9HAT2	SIAE	Sialate O-acetylesterase	Q9HAT2	SIAE_HUMAN	7	8	8	11	10	10	11	9	10	11	12	12	11	11	10	10	11	10	8	9	9	8	12	10	11	13	11	10	13	9	12	12	10	11	12	9	9	12	11	9	13	12	7
38171.1	Q9HBL6	Q9HBL6	LRTM1	Leucine-rich repeat and transmembrane domain-containing protein 1	Q9HBL6	LRTM1_HUMAN	1	1	1	Filtered	1	1	1	Filtered	Filtered	Filtered	1	Filtered	Filtered	Filtered	Filtered	Filtered	1	Filtered	Filtered	Filtered	Filtered	Filtered	Filtered	Filtered	Filtered	Filtered	Filtered	1	1	Filtered	Filtered	Filtered	Filtered	Filtered	Filtered	Filtered	Filtered	Filtered	Filtered	Filtered	1	Filtered	Filtered
119762	Q9HBR0	Q9HBR0	SLC38A10	Putative sodium-coupled neutral amino acid transporter 10	Q9HBR0	S38AA_HUMAN	12	11	12	13	12	16	12	16	15	13	19	14	21	15	14	17	16	19	16	12	17	13	12	12	13	15	11	18	17	12	13	19	18	14	14	12	11	18	12	11	19	19	10
88992.8	Q9HBT6	Q9HBT6	CDH20	Cadherin-20	Q9HBT6	CAD20_HUMAN	3	2	Filtered	1	1	3	2	3	1	2	2	2	3	2	2	3	4	1	1	Filtered	2	Filtered	1	2	1	3	1	1	2	1	1	1	2	1	Filtered	Filtered	Filtered	2	1	Filtered	3	2	Filtered
72717.3	Q9HBW1	Q9HBW1	LRRC4	Leucine-rich repeat-containing protein 4	Q9HBW1	LRRC4_HUMAN	1	1	1	Filtered	1	1	1	2	1	1	2	1	3	1	1	2	3	2	1	Filtered	1	1	1	1	1	1	1	1	1	1	1	2	1	1	1	1	1	3	1	1	3	2	Filtered
226753.05;226753.05-2;226753.05-3;226753.05-4;226753.05-5	Q9HC10;Q9HC10-2;Q9HC10-3;Q9HC10-4;Q9HC10-5	Q9HC10;Q9HC10-2;Q9HC10-3;Q9HC10-4;Q9HC10-5	OTOF	Otoferlin;Isoform 2 of Otoferlin;Isoform 3 of Otoferlin;Isoform 4 of Otoferlin;Isoform 5 of Otoferlin	Q9HC10;Q9HC10-2;Q9HC10-3;Q9HC10-4;Q9HC10-5	OTOF_HUMAN	Filtered	Filtered	Filtered	Filtered	Filtered	Filtered	Filtered	Filtered	Filtered	Filtered	Filtered	Filtered	Filtered	Filtered	Filtered	Filtered	Filtered	Filtered	Filtered	Filtered	Filtered	Filtered	Filtered	Filtered	Filtered	Filtered	Filtered	Filtered	Filtered	Filtered	Filtered	Filtered	Filtered	Filtered	Filtered	Filtered	Filtered	Filtered	Filtered	Filtered	Filtered	Filtered	Filtered
33232.8	Q9HC38-2	Q9HC38-2	GLOD4	Isoform 2 of Glyoxalase domain-containing protein 4	Q9HC38-2	GLOD4_HUMAN	Filtered	1	1	1	2	3	2	2	1	Filtered	3	2	4	3	Filtered	4	3	2	2	1	1	1	2	2	3	3	1	3	2	1	1	1	1	1	1	1	Filtered	1	2	Filtered	1	3	1
136064.45;136064.45-2	Q9HC56;Q9HC56-2	Q9HC56;Q9HC56-2	PCDH9	Protocadherin-9;Isoform 2 of Protocadherin-9	Q9HC56;Q9HC56-2	PCDH9_HUMAN	12	13	9	14	13	16	13	12	13	13	13	14	14	12	11	13	12	12	12	12	11	10	12	10	13	15	12	10	14	10	13	13	13	12	12	9	11	15	11	9	14	13	11
23976.5	Q9HC57	Q9HC57	WFDC1	WAP four-disulfide core domain protein 1	Q9HC57	WFDC1_HUMAN	4	4	2	4	4	4	4	3	2	2	4	1	4	2	3	3	3	3	2	3	3	3	4	4	2	3	Filtered	2	3	3	4	3	4	3	3	2	2	4	3	2	4	4	1
90973.5	Q9HCB6	Q9HCB6	SPON1	Spondin-1	Q9HCB6	SPON1_HUMAN	6	10	10	9	12	14	14	11	9	9	16	11	17	9	12	13	15	11	11	8	10	9	12	11	10	12	10	14	13	5	9	14	16	10	10	7	8	15	11	4	14	13	6
151199.66;151199.66-2;151199.66-3	Q9HCK4;Q9HCK4-2;Q9HCK4-3	Q9HCK4;Q9HCK4-2;Q9HCK4-3	ROBO2	Roundabout homolog 2;Isoform 2 of Roundabout homolog 2;Isoform 3 of Roundabout homolog 2	Q9HCK4;Q9HCK4-2;Q9HCK4-3	ROBO2_HUMAN	3	4	5	7	8	11	8	8	6	6	12	4	12	3	6	7	8	4	5	4	8	3	4	5	5	8	6	6	6	3	4	8	9	8	4	2	3	12	7	3	10	8	4
80859.2	Q9HCU0	Q9HCU0	CD248	Endosialin	Q9HCU0	CD248_HUMAN	6	4	4	3	4	5	5	5	4	4	5	4	4	3	3	4	4	5	3	4	3	5	4	4	4	4	4	4	5	3	4	5	5	4	5	4	3	5	5	5	5	6	3
317453	Q9HCU4	Q9HCU4	CELSR2	Cadherin EGF LAG seven-pass G-type receptor 2	Q9HCU4	CELR2_HUMAN	5	5	5	5	6	7	6	6	6	5	8	6	8	6	5	7	5	6	7	5	6	6	6	4	7	7	5	7	7	4	6	6	6	5	4	4	3	8	6	3	8	7	3
69304.9	Q9HDB5	Q9HDB5	NRXN3	Neurexin-3-beta	Q9HDB5	NRX3B_HUMAN	2	2	2	2	2	2	2	2	2	2	2	2	2	2	2	2	2	2	2	2	2	2	2	2	2	2	2	2	2	2	2	2	2	2	2	2	2	2	2	2	2	2	2
46480.4	Q9HDC9	Q9HDC9	APMAP	Adipocyte plasma membrane-associated protein	Q9HDC9	APMAP_HUMAN	2	2	1	2	2	2	1	1	1	2	3	2	2	2	3	3	3	2	2	2	3	2	2	2	4	3	3	1	2	2	1	3	3	2	3	2	2	2	3	3	2	2	2
13911.4	Q9NP84	Q9NP84	TNFRSF12A	Tumor necrosis factor receptor superfamily member 12A	Q9NP84	TNR12_HUMAN	1	1	Filtered	1	1	1	1	1	Filtered	1	1	Filtered	1	Filtered	1	1	1	1	1	1	1	1	1	1	Filtered	1	1	1	1	1	Filtered	1	1	1	1	1	1	1	1	1	Filtered	Filtered	Filtered
40499.2	Q9NPC4	Q9NPC4	A4GALT	Lactosylceramide 4-alpha-galactosyltransferase	Q9NPC4	A4GAT_HUMAN	3	2	2	5	1	4	4	6	3	5	4	3	4	3	4	5	3	3	4	5	4	3	5	3	4	5	4	6	5	4	5	4	4	3	3	4	2	4	4	2	5	4	3
15332.8	Q9NPD7	Q9NPD7	NRN1	Neuritin	Q9NPD7	NRN1_HUMAN	1	1	1	1	1	1	1	2	2	1	2	1	1	1	1	1	1	1	1	1	1	1	1	1	1	1	1	1	1	1	1	1	1	1	1	1	1	1	1	1	1	1	1
128995	Q9NPG4	Q9NPG4	PCDH12	Protocadherin-12	Q9NPG4	PCD12_HUMAN	2	1	1	1	2	3	2	2	2	2	2	2	2	Filtered	2	1	2	1	1	1	1	2	2	1	1	2	1	1	2	1	1	2	2	1	2	Filtered	Filtered	2	1	1	2	3	Filtered
48886.4	Q9NPH0	Q9NPH0	ACP6	Lysophosphatidic acid phosphatase type 6	Q9NPH0	PPA6_HUMAN	Filtered	Filtered	1	Filtered	Filtered	1	Filtered	Filtered	Filtered	1	1	1	Filtered	1	Filtered	Filtered	1	1	1	Filtered	2	Filtered	Filtered	1	1	1	Filtered	2	1	1	Filtered	1	1	1	Filtered	1	Filtered	1	1	Filtered	1	1	1
65418.44;65418.44-2;65418.44-5	Q9NPH3;Q9NPH3-2;Q9NPH3-5	Q9NPH3;Q9NPH3-2;Q9NPH3-5	IL1RAP	Interleukin-1 receptor accessory protein;Isoform 2 of Interleukin-1 receptor accessory protein;Isoform 4 of Interleukin-1 receptor accessory protein	Q9NPH3;Q9NPH3-2;Q9NPH3-5	IL1AP_HUMAN	5	5	3	2	4	2	5	6	6	6	7	8	8	6	7	8	8	6	5	3	4	8	7	5	6	7	6	5	8	7	7	4	9	5	4	6	4	6	4	8	4	4	4
92765.95;92765.95-2	Q9NPR2;Q9NPR2-2	Q9NPR2;Q9NPR2-2	SEMA4B	Semaphorin-4B;Isoform 2 of Semaphorin-4B	Q9NPR2;Q9NPR2-2	SEM4B_HUMAN	8	7	6	8	7	10	10	8	7	7	10	7	9	7	8	7	7	8	8	7	8	7	8	7	8	10	9	8	10	7	9	9	8	10	9	8	7	8	8	7	10	11	7
106757	Q9NQ36-2	Q9NQ36-2	SCUBE2	Isoform 2 of Signal peptide, CUB and EGF-like domain-containing protein 2	Q9NQ36-2	SCUB2_HUMAN	2	1	1	2	3	Filtered	2	1	1	3	2	2	2	1	2	2	2	3	2	2	2	2	1	2	2	2	3	2	Filtered	2	1	3	2	2	2	3	1	2	2	1	2	1	1
71420.7;71420.7-2	Q9NQ79;Q9NQ79-2	Q9NQ79;Q9NQ79-2	CRTAC1	Cartilage acidic protein 1;Isoform 2 of Cartilage acidic protein 1	Q9NQ79;Q9NQ79-2	CRAC1_HUMAN	19	22	20	21	21	24	21	21	22	21	22	22	23	20	19	22	23	21	22	19	23	21	21	19	21	22	21	21	22	20	18	22	22	19	22	21	20	24	21	20	24	24	21
61002.49;61002.49-2;61002.49-3	Q9NQS3;Q9NQS3-2;Q9NQS3-3	Q9NQS3;Q9NQS3-2;Q9NQS3-3	NECTIN3	Nectin-3;Isoform 2 of Nectin-3;Isoform 3 of Nectin-3	Q9NQS3;Q9NQS3-2;Q9NQS3-3	NECT3_HUMAN	1	Filtered	Filtered	1	1	1	1	Filtered	1	1	2	1	2	1	2	2	2	1	2	2	2	2	2	1	1	2	1	2	2	1	1	2	2	2	2	1	Filtered	2	1	1	2	2	1
34516.4	Q9NQX5	Q9NQX5	NPDC1	Neural proliferation differentiation and control protein 1	Q9NQX5	NPDC1_HUMAN	1	1	1	1	Filtered	2	2	2	1	1	1	1	2	1	1	2	2	2	1	2	1	1	2	1	2	2	1	1	2	1	Filtered	2	1	1	2	1	Filtered	1	1	Filtered	1	1	1
26244.15;26244.15-2;26244.15-3;26244.15-4;26244.15-5	Q9NQZ6;Q9NQZ6-2;Q9NQZ6-3;Q9NQZ6-4;Q9NQZ6-5	Q9NQZ6;Q9NQZ6-2;Q9NQZ6-3;Q9NQZ6-4;Q9NQZ6-5	ZC4H2	Zinc finger C4H2 domain-containing protein;Isoform 2 of Zinc finger C4H2 domain-containing protein;Isoform 3 of Zinc finger C4H2 domain-containing protein;Isoform 4 of Zinc finger C4H2 domain-containing protein;Isoform 5 of Zinc finger C4H2 domain-containing protein	Q9NQZ6;Q9NQZ6-2;Q9NQZ6-3;Q9NQZ6-4;Q9NQZ6-5	ZC4H2_HUMAN	1	1	1	1	1	1	1	1	1	1	Filtered	1	1	Filtered	1	Filtered	1	1	1	1	1	1	1	1	1	1	1	Filtered	1	1	Filtered	1	1	1	1	1	1	1	1	1	1	1	1
70910.6	Q9NR34	Q9NR34	MAN1C1	Mannosyl-oligosaccharide 1,2-alpha-mannosidase IC	Q9NR34	MA1C1_HUMAN	8	8	9	9	9	10	11	11	11	11	11	10	11	9	11	8	10	9	8	8	10	8	9	7	7	7	6	11	11	8	10	10	9	7	9	4	4	9	8	7	9	8	8
48414.5	Q9NRB3	Q9NRB3	CHST12	Carbohydrate sulfotransferase 12	Q9NRB3	CHSTC_HUMAN	2	2	2	4	2	4	5	3	2	3	5	3	3	4	2	2	3	3	3	2	4	3	2	5	3	5	4	3	2	2	2	2	3	3	2	3	3	5	3	3	2	4	3
46010.2	Q9NRN5	Q9NRN5	OLFML3	Olfactomedin-like protein 3	Q9NRN5	OLFL3_HUMAN	6	8	10	9	10	10	11	11	10	9	11	11	13	10	11	10	9	10	9	10	10	9	7	9	9	9	10	9	10	8	10	9	9	8	10	9	8	10	9	5	12	8	10
15577.3	Q9NRR1	Q9NRR1	CYTL1	Cytokine-like protein 1	Q9NRR1	CYTL1_HUMAN	1	2	1	2	2	2	2	1	2	1	2	2	2	1	2	2	2	2	2	2	2	2	2	2	2	2	2	2	2	1	1	2	1	1	1	1	1	1	1	1	1	1	1
42202.8	Q9NS00	Q9NS00	C1GALT1	Glycoprotein-N-acetylgalactosamine 3-beta-galactosyltransferase 1	Q9NS00	C1GLT_HUMAN	1	2	1	2	1	2	2	3	2	1	3	1	4	1	1	3	1	1	1	Filtered	2	2	1	2	2	2	Filtered	1	4	2	2	3	3	1	1	2	Filtered	2	3	1	2	2	Filtered
37562.9	Q9NS85	Q9NS85	CA10	Carbonic anhydrase-related protein 10	Q9NS85	CAH10_HUMAN	3	5	2	4	4	3	4	3	3	2	5	3	5	3	2	4	5	3	2	3	3	5	3	5	4	5	2	4	5	2	4	5	4	3	3	5	3	5	4	3	5	5	1
86700.8	Q9NS98	Q9NS98	SEMA3G	Semaphorin-3G	Q9NS98	SEM3G_HUMAN	7	8	7	10	9	9	11	11	10	9	11	10	11	9	9	9	9	8	9	8	9	9	10	9	7	10	7	10	12	9	10	9	9	10	7	8	6	11	7	6	12	11	7
68564.3	Q9NSC7	Q9NSC7	ST6GALNAC1	Alpha-N-acetylgalactosaminide alpha-2,6-sialyltransferase 1	Q9NSC7	SIA7A_HUMAN	6	6	6	5	6	7	7	7	5	3	6	4	5	4	3	3	6	6	3	3	5	6	5	2	5	8	3	8	7	6	2	7	4	5	5	5	3	6	6	5	8	7	3
82646.7	Q9NT22	Q9NT22	EMILIN3	EMILIN-3	Q9NT22	EMIL3_HUMAN	4	3	1	3	2	3	2	1	4	2	6	3	3	2	2	3	3	4	3	3	3	2	3	3	2	3	3	4	5	2	3	3	3	4	2	3	4	4	3	2	4	1	4
76433.8	Q9NT99	Q9NT99	LRRC4B	Leucine-rich repeat-containing protein 4B	Q9NT99	LRC4B_HUMAN	14	14	13	15	17	16	17	16	17	14	17	17	18	16	16	17	18	17	15	14	18	16	17	16	15	18	13	18	18	13	13	17	16	17	12	15	13	17	14	12	15	16	11
21808.1	Q9NTU7	Q9NTU7	CBLN4	Cerebellin-4	Q9NTU7	CBLN4_HUMAN	2	2	2	2	2	4	2	3	4	3	3	3	3	3	2	4	3	3	3	3	3	3	2	3	2	3	2	3	3	2	3	3	3	3	2	2	2	3	2	2	3	3	2
36748	Q9NUQ9	Q9NUQ9	FAM49B	Protein FAM49B	Q9NUQ9	FA49B_HUMAN	1	3	2	3	3	3	4	3	3	4	4	3	5	3	2	7	4	3	5	4	4	4	1	3	2	5	2	5	4	1	2	3	3	2	1	1	2	3	2	1	3	2	1
38681.4	Q9NX62	Q9NX62	IMPAD1	Inositol monophosphatase 3	Q9NX62	IMPA3_HUMAN	11	13	10	15	12	16	14	13	16	13	15	15	14	15	13	15	13	13	15	14	17	14	12	12	13	17	13	17	16	14	14	15	14	15	14	13	12	16	14	13	15	14	13
275482	Q9NY15	Q9NY15	STAB1	Stabilin-1	Q9NY15	STAB1_HUMAN	4	4	4	5	5	3	5	8	8	7	9	6	10	5	6	10	7	6	10	8	5	7	5	9	5	8	5	8	8	8	7	7	6	5	4	5	3	8	4	4	7	6	5
82589.16;82589.16-4	Q9NY33;Q9NY33-4	Q9NY33;Q9NY33-4	DPP3	Dipeptidyl peptidase 3;Isoform 4 of Dipeptidyl peptidase 3	Q9NY33;Q9NY33-4	DPP3_HUMAN	3	1	2	3	2	3	4	2	4	2	4	3	4	2	3	4	4	4	3	3	3	3	2	3	3	3	2	3	3	Filtered	3	4	1	4	4	2	2	4	4	1	4	4	1
129817.14;129817.14-2;129817.14-3;129817.14-4;129817.14-5	Q9NY47;Q9NY47-2;Q9NY47-3;Q9NY47-4;Q9NY47-5	Q9NY47;Q9NY47-2;Q9NY47-3;Q9NY47-4;Q9NY47-5	CACNA2D2	Voltage-dependent calcium channel subunit alpha-2/delta-2;Isoform 2 of Voltage-dependent calcium channel subunit alpha-2/delta-2;Isoform 3 of Voltage-dependent calcium channel subunit alpha-2/delta-2;Isoform 4 of Voltage-dependent calcium channel subunit alpha-2/delta-2;Isoform 5 of Voltage-dependent calcium channel subunit alpha-2/delta-2	Q9NY47;Q9NY47-2;Q9NY47-3;Q9NY47-4;Q9NY47-5	CA2D2_HUMAN	4	7	4	8	5	10	7	6	7	4	8	7	9	8	3	7	8	6	6	7	7	8	8	5	7	8	3	9	9	5	7	9	10	6	5	4	2	8	5	2	10	7	4
24702.3	Q9NY72	Q9NY72	SCN3B	Sodium channel subunit beta-3	Q9NY72	SCN3B_HUMAN	4	3	3	4	4	4	4	4	5	4	5	5	5	5	5	5	5	5	5	4	5	5	5	5	5	5	5	5	5	4	5	5	5	5	5	3	5	5	5	2	5	5	3
14913.5	Q9NY84-6	Q9NY84-6	VNN3	Isoform 6 of Vascular non-inflammatory molecule 3	Q9NY84-6	VNN3_HUMAN	1	1	1	1	1	1	1	1	1	1	1	1	1	Filtered	1	1	1	1	1	1	1	Filtered	Filtered	1	Filtered	1	Filtered	1	1	1	Filtered	1	1	Filtered	Filtered	Filtered	1	1	Filtered	Filtered	1	1	1
46021.99;46021.99-2	Q9NY97;Q9NY97-2	Q9NY97;Q9NY97-2	B3GNT2	N-acetyllactosaminide beta-1,3-N-acetylglucosaminyltransferase 2;Isoform 2 of N-acetyllactosaminide beta-1,3-N-acetylglucosaminyltransferase 2	Q9NY97;Q9NY97-2	B3GN2_HUMAN	5	7	7	8	8	9	9	7	8	8	9	9	11	8	9	11	9	9	10	9	10	8	9	8	8	10	9	9	10	8	8	9	8	7	8	6	6	9	7	5	8	7	6
479317	Q9NYQ8	Q9NYQ8	FAT2	Protocadherin Fat 2	Q9NYQ8	FAT2_HUMAN	71	64	58	76	67	85	77	80	83	65	95	81	92	79	57	99	88	78	65	76	82	78	74	82	80	91	48	88	92	67	69	86	87	79	79	82	71	85	72	77	91	92	68
177189.59;177189.59-2	Q9NYU2;Q9NYU2-2	Q9NYU2;Q9NYU2-2	UGGT1	UDP-glucose:glycoprotein glucosyltransferase 1;Isoform 2 of UDP-glucose:glycoprotein glucosyltransferase 1	Q9NYU2;Q9NYU2-2	UGGG1_HUMAN	1	Filtered	Filtered	1	Filtered	2	1	1	1	1	1	1	1	1	1	1	1	1	1	1	1	1	1	1	1	2	1	2	1	1	1	1	1	1	1	1	Filtered	1	1	1	1	2	Filtered
23433.7	Q9NYX4	Q9NYX4	CALY	Neuron-specific vesicular protein calcyon	Q9NYX4	CALY_HUMAN	2	2	2	2	2	2	2	2	2	2	2	2	2	2	2	2	2	2	2	2	2	2	2	2	2	2	2	2	2	2	2	2	2	2	2	2	2	2	2	2	2	2	2
107234.8;107234.8-2	Q9NZ08;Q9NZ08-2	Q9NZ08;Q9NZ08-2	ERAP1	Endoplasmic reticulum aminopeptidase 1;Isoform 2 of Endoplasmic reticulum aminopeptidase 1	Q9NZ08;Q9NZ08-2	ERAP1_HUMAN	6	6	4	7	6	12	8	12	14	13	17	14	14	11	14	15	8	10	12	12	9	8	10	10	10	15	10	13	13	6	9	12	14	3	12	11	7	14	10	10	16	15	5
65075.8	Q9NZ53	Q9NZ53	PODXL2	Podocalyxin-like protein 2	Q9NZ53	PDXL2_HUMAN	3	3	2	2	4	4	5	5	5	4	4	4	4	4	3	4	4	4	3	4	4	4	4	5	4	5	2	5	5	3	3	4	5	4	4	4	3	4	4	3	4	5	3
21016.82;21016.82-2	Q9NZ72;Q9NZ72-2	Q9NZ72;Q9NZ72-2	STMN3	Stathmin-3;Isoform 2 of Stathmin-3	Q9NZ72;Q9NZ72-2	STMN3_HUMAN	2	2	1	2	3	3	3	3	3	3	4	1	3	2	2	1	3	1	2	1	2	2	3	3	1	1	1	2	2	1	2	1	2	2	2	1	Filtered	3	1	1	3	3	1
93895.31;93895.31-2;93895.31-3	Q9NZ94;Q9NZ94-2;Q9NZ94-3	Q9NZ94;Q9NZ94-2;Q9NZ94-3	NLGN3	Neuroligin-3;Isoform 2 of Neuroligin-3;Isoform 3 of Neuroligin-3	Q9NZ94;Q9NZ94-2;Q9NZ94-3	NLGN3_HUMAN	1	1	1	2	2	3	3	2	2	2	3	1	4	2	1	2	2	1	1	1	1	1	2	1	2	2	1	2	1	1	1	Filtered	1	2	1	1	1	2	1	Filtered	3	2	1
25447.01;25447.01-2;25447.01-3	Q9NZC2;Q9NZC2-2;Q9NZC2-3	Q9NZC2;Q9NZC2-2;Q9NZC2-3	TREM2	Triggering receptor expressed on myeloid cells 2;Isoform 2 of Triggering receptor expressed on myeloid cells 2;Isoform 3 of Triggering receptor expressed on myeloid cells 2	Q9NZC2;Q9NZC2-2;Q9NZC2-3	TREM2_HUMAN	1	1	1	2	1	1	1	1	2	2	2	2	2	2	1	1	1	1	1	2	2	2	2	1	2	1	2	1	1	1	2	2	2	1	2	1	1	2	2	2	2	2	2
23849.8	Q9NZD2	Q9NZD2	GLTP	Glycolipid transfer protein	Q9NZD2	GLTP_HUMAN	Filtered	Filtered	Filtered	Filtered	Filtered	Filtered	1	Filtered	2	Filtered	1	1	1	1	1	1	1	1	1	1	1	Filtered	Filtered	1	2	1	1	1	1	1	Filtered	Filtered	1	1	Filtered	Filtered	Filtered	Filtered	Filtered	Filtered	Filtered	Filtered	1
58933.6	Q9NZK5	Q9NZK5	ADA2	Adenosine deaminase 2	Q9NZK5	ADA2_HUMAN	12	15	12	13	12	12	16	15	17	17	19	15	16	13	15	17	14	13	16	13	12	17	12	17	14	18	16	15	13	16	15	16	18	12	17	11	11	15	11	12	15	19	13
[truncated: 121 more rows]
[truncated: 347 more columns]

## Sheet: LCC_25% percentile
[truncated: 4,349 more chars]
