# Supplementary material for: Proteome profiling of cerebrospinal fluid reveals biomarker candidates for Parkinson’s disease
Source: Cell Rep Med. 2022 Jun 21;3(6):100661. doi: 10.1016/j.xcrm.2022.100661 (PMC9245058; doi:10.1016/j.xcrm.2022.100661)
Supplement: Table S4. ANCOVA and t-test statistics [file mmc5.xlsx]

## Sheet: HBS_ANCOVA_PD
protein	Source	qvalue	ProteinGroups	Gene Names
P06702_S100A9	disease status	0.717604	P06702	S100A9
P06702_S100A9	gender	0.846853	P06702	S100A9
P06702_S100A9	lrrk2 status	0.994796	P06702	S100A9
P06702_S100A9	gba status	0.986757	P06702	S100A9
P06702_S100A9	age at sample collection	0.998401	P06702	S100A9
P06331_IGHV4-34	disease status	0.994447	P06331	IGHV4-34
P06331_IGHV4-34	gender	0.529717	P06331	IGHV4-34
P06331_IGHV4-34	lrrk2 status	0.995364	P06331	IGHV4-34
P06331_IGHV4-34	gba status	0.958811	P06331	IGHV4-34
P06331_IGHV4-34	age at sample collection	0.243493	P06331	IGHV4-34
P14621_ACYP2	disease status	0.960654	P14621	ACYP2
P14621_ACYP2	gender	0.994447	P14621	ACYP2
P14621_ACYP2	lrrk2 status	0.990672	P14621	ACYP2
P14621_ACYP2	gba status	0.935025	P14621	ACYP2
P14621_ACYP2	age at sample collection	0.986757	P14621	ACYP2
Q92673_SORL1	disease status	0.651166	Q92673	SORL1
Q92673_SORL1	gender	0.392564	Q92673	SORL1
Q92673_SORL1	lrrk2 status	0.891772	Q92673	SORL1
Q92673_SORL1	gba status	0.512764	Q92673	SORL1
Q92673_SORL1	age at sample collection	0.935025	Q92673	SORL1
Q9BZ76;Q9BZ76-2_CNTNAP3	disease status	0.964762	Q9BZ76;Q9BZ76-2	CNTNAP3
Q9BZ76;Q9BZ76-2_CNTNAP3	gender	0.994429	Q9BZ76;Q9BZ76-2	CNTNAP3
Q9BZ76;Q9BZ76-2_CNTNAP3	lrrk2 status	0.983808	Q9BZ76;Q9BZ76-2	CNTNAP3
Q9BZ76;Q9BZ76-2_CNTNAP3	gba status	0.997178	Q9BZ76;Q9BZ76-2	CNTNAP3
Q9BZ76;Q9BZ76-2_CNTNAP3	age at sample collection	0.956003	Q9BZ76;Q9BZ76-2	CNTNAP3
Q9UEW3;Q9UEW3-2_MARCO	disease status	0.99847	Q9UEW3;Q9UEW3-2	MARCO
Q9UEW3;Q9UEW3-2_MARCO	gender	0.814936	Q9UEW3;Q9UEW3-2	MARCO
Q9UEW3;Q9UEW3-2_MARCO	lrrk2 status	0.335914	Q9UEW3;Q9UEW3-2	MARCO
Q9UEW3;Q9UEW3-2_MARCO	gba status	0.979318	Q9UEW3;Q9UEW3-2	MARCO
Q9UEW3;Q9UEW3-2_MARCO	age at sample collection	0.886266	Q9UEW3;Q9UEW3-2	MARCO
P42785_PRCP	disease status	0.526211	P42785	PRCP
P42785_PRCP	gender	0.886435	P42785	PRCP
P42785_PRCP	lrrk2 status	0.998041	P42785	PRCP
P42785_PRCP	gba status	0.974648	P42785	PRCP
P42785_PRCP	age at sample collection	0.249986	P42785	PRCP
Q5T9L3;Q5T9L3-2_WLS	disease status	0.986757	Q5T9L3;Q5T9L3-2	WLS
Q5T9L3;Q5T9L3-2_WLS	gender	0.946756	Q5T9L3;Q5T9L3-2	WLS
Q5T9L3;Q5T9L3-2_WLS	lrrk2 status	0.972554	Q5T9L3;Q5T9L3-2	WLS
Q5T9L3;Q5T9L3-2_WLS	gba status	0.885124	Q5T9L3;Q5T9L3-2	WLS
Q5T9L3;Q5T9L3-2_WLS	age at sample collection	0.995364	Q5T9L3;Q5T9L3-2	WLS
Q9UHG2_PCSK1N	disease status	0.657372	Q9UHG2	PCSK1N
Q9UHG2_PCSK1N	gender	0.91144	Q9UHG2	PCSK1N
Q9UHG2_PCSK1N	lrrk2 status	0.337473	Q9UHG2	PCSK1N
Q9UHG2_PCSK1N	gba status	0.904945	Q9UHG2	PCSK1N
Q9UHG2_PCSK1N	age at sample collection	0.757678	Q9UHG2	PCSK1N
P21333;P21333-2_FLNA	disease status	0.882365	P21333;P21333-2	FLNA
P21333;P21333-2_FLNA	gender	0.491813	P21333;P21333-2	FLNA
P21333;P21333-2_FLNA	lrrk2 status	0.966408	P21333;P21333-2	FLNA
P21333;P21333-2_FLNA	gba status	0.843692	P21333;P21333-2	FLNA
P21333;P21333-2_FLNA	age at sample collection	0.00736791	P21333;P21333-2	FLNA
P13645_KRT10	disease status	0.963986	P13645	KRT10
P13645_KRT10	gender	0.972165	P13645	KRT10
P13645_KRT10	lrrk2 status	0.886266	P13645	KRT10
P13645_KRT10	gba status	0.909695	P13645	KRT10
P13645_KRT10	age at sample collection	0.337473	P13645	KRT10
Q96PQ0_SORCS2	disease status	0.946879	Q96PQ0	SORCS2
Q96PQ0_SORCS2	gender	0.92406	Q96PQ0	SORCS2
Q96PQ0_SORCS2	lrrk2 status	0.933405	Q96PQ0	SORCS2
Q96PQ0_SORCS2	gba status	0.972554	Q96PQ0	SORCS2
Q96PQ0_SORCS2	age at sample collection	0.99847	Q96PQ0	SORCS2
Q24JQ0_TMEM241	disease status	0.935025	Q24JQ0	TMEM241
Q24JQ0_TMEM241	gender	0.718124	Q24JQ0	TMEM241
Q24JQ0_TMEM241	lrrk2 status	0.885873	Q24JQ0	TMEM241
Q24JQ0_TMEM241	gba status	0.886266	Q24JQ0	TMEM241
Q24JQ0_TMEM241	age at sample collection	0.737828	Q24JQ0	TMEM241
P08581;P08581-2_MET	disease status	0.865909	P08581;P08581-2	MET
P08581;P08581-2_MET	gender	0.990454	P08581;P08581-2	MET
P08581;P08581-2_MET	lrrk2 status	0.978739	P08581;P08581-2	MET
P08581;P08581-2_MET	gba status	0.966408	P08581;P08581-2	MET
P08581;P08581-2_MET	age at sample collection	0.995031	P08581;P08581-2	MET
P48740-2_MASP1	disease status	0.535443	P48740-2	MASP1
P48740-2_MASP1	gender	0.995364	P48740-2	MASP1
P48740-2_MASP1	lrrk2 status	0.470992	P48740-2	MASP1
P48740-2_MASP1	gba status	0.936372	P48740-2	MASP1
P48740-2_MASP1	age at sample collection	0.861379	P48740-2	MASP1
O60568_PLOD3	disease status	0.864062	O60568	PLOD3
O60568_PLOD3	gender	0.853723	O60568	PLOD3
O60568_PLOD3	lrrk2 status	0.986757	O60568	PLOD3
O60568_PLOD3	gba status	0.950077	O60568	PLOD3
O60568_PLOD3	age at sample collection	0.478905	O60568	PLOD3
Q6IEE7_TMEM132E	disease status	0.208624	Q6IEE7	TMEM132E
Q6IEE7_TMEM132E	gender	0.834567	Q6IEE7	TMEM132E
Q6IEE7_TMEM132E	lrrk2 status	0.986757	Q6IEE7	TMEM132E
Q6IEE7_TMEM132E	gba status	0.958565	Q6IEE7	TMEM132E
Q6IEE7_TMEM132E	age at sample collection	0.983808	Q6IEE7	TMEM132E
Q9UNN8_PROCR	disease status	0.650392	Q9UNN8	PROCR
Q9UNN8_PROCR	gender	0.82868	Q9UNN8	PROCR
Q9UNN8_PROCR	lrrk2 status	0.986757	Q9UNN8	PROCR
Q9UNN8_PROCR	gba status	0.957613	Q9UNN8	PROCR
Q9UNN8_PROCR	age at sample collection	0.999562	Q9UNN8	PROCR
P12109_COL6A1	disease status	0.879508	P12109	COL6A1
P12109_COL6A1	gender	0.685557	P12109	COL6A1
P12109_COL6A1	lrrk2 status	0.986757	P12109	COL6A1
P12109_COL6A1	gba status	0.985605	P12109	COL6A1
P12109_COL6A1	age at sample collection	0.691709	P12109	COL6A1
P01814_IGHV2-70	disease status	0.99847	P01814	IGHV2-70
P01814_IGHV2-70	gender	0.536263	P01814	IGHV2-70
P01814_IGHV2-70	lrrk2 status	0.939109	P01814	IGHV2-70
P01814_IGHV2-70	gba status	0.994429	P01814	IGHV2-70
P01814_IGHV2-70	age at sample collection	0.915504	P01814	IGHV2-70
Q969P0;Q969P0-3_IGSF8	disease status	0.599712	Q969P0;Q969P0-3	IGSF8
Q969P0;Q969P0-3_IGSF8	gender	0.948866	Q969P0;Q969P0-3	IGSF8
Q969P0;Q969P0-3_IGSF8	lrrk2 status	0.650392	Q969P0;Q969P0-3	IGSF8
Q969P0;Q969P0-3_IGSF8	gba status	0.994447	Q969P0;Q969P0-3	IGSF8
Q969P0;Q969P0-3_IGSF8	age at sample collection	0.597772	Q969P0;Q969P0-3	IGSF8
P02749_APOH	disease status	0.998041	P02749	APOH
P02749_APOH	gender	0.142247	P02749	APOH
P02749_APOH	lrrk2 status	0.997178	P02749	APOH
P02749_APOH	gba status	0.966408	P02749	APOH
P02749_APOH	age at sample collection	0.654531	P02749	APOH
Q495W5;Q495W5-2_FUT11	disease status	0.935025	Q495W5;Q495W5-2	FUT11
Q495W5;Q495W5-2_FUT11	gender	0.774139	Q495W5;Q495W5-2	FUT11
Q495W5;Q495W5-2_FUT11	lrrk2 status	0.774435	Q495W5;Q495W5-2	FUT11
Q495W5;Q495W5-2_FUT11	gba status	0.997203	Q495W5;Q495W5-2	FUT11
Q495W5;Q495W5-2_FUT11	age at sample collection	0.824741	Q495W5;Q495W5-2	FUT11
A0A075B6K5_IGLV3-9	disease status	0.99847	A0A075B6K5	IGLV3-9
A0A075B6K5_IGLV3-9	gender	0.526211	A0A075B6K5	IGLV3-9
A0A075B6K5_IGLV3-9	lrrk2 status	0.920867	A0A075B6K5	IGLV3-9
A0A075B6K5_IGLV3-9	gba status	0.99847	A0A075B6K5	IGLV3-9
A0A075B6K5_IGLV3-9	age at sample collection	0.337547	A0A075B6K5	IGLV3-9
P55290;P55290-4_CDH13	disease status	0.853723	P55290;P55290-4	CDH13
P55290;P55290-4_CDH13	gender	0.0907565	P55290;P55290-4	CDH13
P55290;P55290-4_CDH13	lrrk2 status	0.994447	P55290;P55290-4	CDH13
P55290;P55290-4_CDH13	gba status	0.950801	P55290;P55290-4	CDH13
P55290;P55290-4_CDH13	age at sample collection	0.994796	P55290;P55290-4	CDH13
Q86WR6_C17orf64	disease status	0.983694	Q86WR6	C17orf64
Q86WR6_C17orf64	gender	0.344303	Q86WR6	C17orf64
Q86WR6_C17orf64	lrrk2 status	0.949639	Q86WR6	C17orf64
Q86WR6_C17orf64	gba status	0.960905	Q86WR6	C17orf64
Q86WR6_C17orf64	age at sample collection	0.924154	Q86WR6	C17orf64
Q06830_PRDX1	disease status	0.972109	Q06830	PRDX1
Q06830_PRDX1	gender	0.972109	Q06830	PRDX1
Q06830_PRDX1	lrrk2 status	0.987326	Q06830	PRDX1
Q06830_PRDX1	gba status	0.968984	Q06830	PRDX1
Q06830_PRDX1	age at sample collection	0.998401	Q06830	PRDX1
P01860_IGHG3	disease status	0.971013	P01860	IGHG3
P01860_IGHG3	gender	0.935025	P01860	IGHG3
P01860_IGHG3	lrrk2 status	0.885873	P01860	IGHG3
P01860_IGHG3	gba status	0.817676	P01860	IGHG3
P01860_IGHG3	age at sample collection	0.994447	P01860	IGHG3
Q9H6S0_YTHDC2	disease status	0.946879	Q9H6S0	YTHDC2
Q9H6S0_YTHDC2	gender	0.64948	Q9H6S0	YTHDC2
Q9H6S0_YTHDC2	lrrk2 status	0.907855	Q9H6S0	YTHDC2
Q9H6S0_YTHDC2	gba status	0.94686	Q9H6S0	YTHDC2
Q9H6S0_YTHDC2	age at sample collection	0.995364	Q9H6S0	YTHDC2
Q96FE5;Q96FE5-2_LINGO1	disease status	0.558304	Q96FE5;Q96FE5-2	LINGO1
Q96FE5;Q96FE5-2_LINGO1	gender	0.0437759	Q96FE5;Q96FE5-2	LINGO1
Q96FE5;Q96FE5-2_LINGO1	lrrk2 status	0.972109	Q96FE5;Q96FE5-2	LINGO1
Q96FE5;Q96FE5-2_LINGO1	gba status	0.994447	Q96FE5;Q96FE5-2	LINGO1
Q96FE5;Q96FE5-2_LINGO1	age at sample collection	0.817676	Q96FE5;Q96FE5-2	LINGO1
O00533_CHL1	disease status	0.987326	O00533	CHL1
O00533_CHL1	gender	0.286664	O00533	CHL1
O00533_CHL1	lrrk2 status	0.885873	O00533	CHL1
O00533_CHL1	gba status	0.967436	O00533	CHL1
O00533_CHL1	age at sample collection	0.655447	O00533	CHL1
P78527_PRKDC	disease status	0.915504	P78527	PRKDC
P78527_PRKDC	gender	0.951845	P78527	PRKDC
P78527_PRKDC	lrrk2 status	0.979318	P78527	PRKDC
P78527_PRKDC	gba status	0.823544	P78527	PRKDC
P78527_PRKDC	age at sample collection	0.709636	P78527	PRKDC
Q8NFZ4_NLGN2	disease status	0.983694	Q8NFZ4	NLGN2
Q8NFZ4_NLGN2	gender	0.591751	Q8NFZ4	NLGN2
Q8NFZ4_NLGN2	lrrk2 status	0.972554	Q8NFZ4	NLGN2
Q8NFZ4_NLGN2	gba status	0.689634	Q8NFZ4	NLGN2
Q8NFZ4_NLGN2	age at sample collection	0.933405	Q8NFZ4	NLGN2
Q7Z5L7;Q7Z5L7-2;Q7Z5L7-3_PODN	disease status	0.99847	Q7Z5L7;Q7Z5L7-2;Q7Z5L7-3	PODN
Q7Z5L7;Q7Z5L7-2;Q7Z5L7-3_PODN	gender	0.885468	Q7Z5L7;Q7Z5L7-2;Q7Z5L7-3	PODN
Q7Z5L7;Q7Z5L7-2;Q7Z5L7-3_PODN	lrrk2 status	0.81231	Q7Z5L7;Q7Z5L7-2;Q7Z5L7-3	PODN
Q7Z5L7;Q7Z5L7-2;Q7Z5L7-3_PODN	gba status	0.598175	Q7Z5L7;Q7Z5L7-2;Q7Z5L7-3	PODN
Q7Z5L7;Q7Z5L7-2;Q7Z5L7-3_PODN	age at sample collection	0.469443	Q7Z5L7;Q7Z5L7-2;Q7Z5L7-3	PODN
P01703_IGLV1-40	disease status	0.994447	P01703	IGLV1-40
P01703_IGLV1-40	gender	0.621923	P01703	IGLV1-40
P01703_IGLV1-40	lrrk2 status	0.935025	P01703	IGLV1-40
P01703_IGLV1-40	gba status	0.940888	P01703	IGLV1-40
P01703_IGLV1-40	age at sample collection	0.671644	P01703	IGLV1-40
P05413_FABP3	disease status	0.986725	P05413	FABP3
P05413_FABP3	gender	0.983808	P05413	FABP3
P05413_FABP3	lrrk2 status	0.946879	P05413	FABP3
P05413_FABP3	gba status	0.994447	P05413	FABP3
P05413_FABP3	age at sample collection	0.217473	P05413	FABP3
Q8NFT8_DNER	disease status	0.626839	Q8NFT8	DNER
Q8NFT8_DNER	gender	0.99847	Q8NFT8	DNER
Q8NFT8_DNER	lrrk2 status	0.817676	Q8NFT8	DNER
Q8NFT8_DNER	gba status	0.966408	Q8NFT8	DNER
Q8NFT8_DNER	age at sample collection	0.967436	Q8NFT8	DNER
Q9UJ90_KCNE5	disease status	0.612583	Q9UJ90	KCNE5
Q9UJ90_KCNE5	gender	0.817676	Q9UJ90	KCNE5
Q9UJ90_KCNE5	lrrk2 status	0.966408	Q9UJ90	KCNE5
Q9UJ90_KCNE5	gba status	0.851294	Q9UJ90	KCNE5
Q9UJ90_KCNE5	age at sample collection	0.861379	Q9UJ90	KCNE5
Q14126_DSG2	disease status	0.979318	Q14126	DSG2
Q14126_DSG2	gender	0.802047	Q14126	DSG2
Q14126_DSG2	lrrk2 status	0.995364	Q14126	DSG2
Q14126_DSG2	gba status	0.972554	Q14126	DSG2
Q14126_DSG2	age at sample collection	0.986757	Q14126	DSG2
Q16581_C3AR1	disease status	0.817676	Q16581	C3AR1
Q16581_C3AR1	gender	0.896099	Q16581	C3AR1
Q16581_C3AR1	lrrk2 status	0.317943	Q16581	C3AR1
Q16581_C3AR1	gba status	0.919968	Q16581	C3AR1
Q16581_C3AR1	age at sample collection	0.994796	Q16581	C3AR1
Q76KP1_B4GALNT4	disease status	0.345227	Q76KP1	B4GALNT4
Q76KP1_B4GALNT4	gender	0.764452	Q76KP1	B4GALNT4
Q76KP1_B4GALNT4	lrrk2 status	0.886266	Q76KP1	B4GALNT4
Q76KP1_B4GALNT4	gba status	0.886435	Q76KP1	B4GALNT4
Q76KP1_B4GALNT4	age at sample collection	0.885124	Q76KP1	B4GALNT4
P01700_IGLV1-47	disease status	0.994232	P01700	IGLV1-47
P01700_IGLV1-47	gender	0.384329	P01700	IGLV1-47
P01700_IGLV1-47	lrrk2 status	0.925842	P01700	IGLV1-47
P01700_IGLV1-47	gba status	0.935025	P01700	IGLV1-47
P01700_IGLV1-47	age at sample collection	0.861379	P01700	IGLV1-47
P40926_MDH2	disease status	0.935025	P40926	MDH2
P40926_MDH2	gender	0.44163	P40926	MDH2
P40926_MDH2	lrrk2 status	0.947205	P40926	MDH2
P40926_MDH2	gba status	0.99847	P40926	MDH2
P40926_MDH2	age at sample collection	0.650392	P40926	MDH2
O15041;O15041-2_SEMA3E	disease status	0.238646	O15041;O15041-2	SEMA3E
O15041;O15041-2_SEMA3E	gender	0.208624	O15041;O15041-2	SEMA3E
O15041;O15041-2_SEMA3E	lrrk2 status	0.886266	O15041;O15041-2	SEMA3E
O15041;O15041-2_SEMA3E	gba status	0.966408	O15041;O15041-2	SEMA3E
O15041;O15041-2_SEMA3E	age at sample collection	0.88828	O15041;O15041-2	SEMA3E
P15814_IGLL1	disease status	0.842145	P15814	IGLL1
P15814_IGLL1	gender	0.954735	P15814	IGLL1
P15814_IGLL1	lrrk2 status	0.814936	P15814	IGLL1
P15814_IGLL1	gba status	0.886266	P15814	IGLL1
P15814_IGLL1	age at sample collection	0.817676	P15814	IGLL1
P31937_HIBADH	disease status	0.88028	P31937	HIBADH
P31937_HIBADH	gender	0.885124	P31937	HIBADH
P31937_HIBADH	lrrk2 status	0.985605	P31937	HIBADH
P31937_HIBADH	gba status	0.805295	P31937	HIBADH
P31937_HIBADH	age at sample collection	0.949156	P31937	HIBADH
Q6IS24_GALNT17	disease status	0.99847	Q6IS24	GALNT17
Q6IS24_GALNT17	gender	0.288448	Q6IS24	GALNT17
Q6IS24_GALNT17	lrrk2 status	0.994447	Q6IS24	GALNT17
Q6IS24_GALNT17	gba status	0.871841	Q6IS24	GALNT17
Q6IS24_GALNT17	age at sample collection	0.967481	Q6IS24	GALNT17
P23284_PPIB	disease status	0.944538	P23284	PPIB
P23284_PPIB	gender	0.99847	P23284	PPIB
P23284_PPIB	lrrk2 status	0.892886	P23284	PPIB
P23284_PPIB	gba status	0.935502	P23284	PPIB
P23284_PPIB	age at sample collection	0.597772	P23284	PPIB
P45877_PPIC	disease status	0.577844	P45877	PPIC
P45877_PPIC	gender	0.931576	P45877	PPIC
P45877_PPIC	lrrk2 status	0.644523	P45877	PPIC
P45877_PPIC	gba status	0.99847	P45877	PPIC
P45877_PPIC	age at sample collection	0.99847	P45877	PPIC
O43291_SPINT2	disease status	0.935025	O43291	SPINT2
O43291_SPINT2	gender	0.851294	O43291	SPINT2
O43291_SPINT2	lrrk2 status	0.931298	O43291	SPINT2
O43291_SPINT2	gba status	0.97038	O43291	SPINT2
O43291_SPINT2	age at sample collection	0.962109	O43291	SPINT2
Q99584_S100A13	disease status	0.989383	Q99584	S100A13
Q99584_S100A13	gender	0.781323	Q99584	S100A13
Q99584_S100A13	lrrk2 status	0.93542	Q99584	S100A13
Q99584_S100A13	gba status	0.997752	Q99584	S100A13
Q99584_S100A13	age at sample collection	0.944864	Q99584	S100A13
O75368_SH3BGRL	disease status	0.796865	O75368	SH3BGRL
O75368_SH3BGRL	gender	0.896099	O75368	SH3BGRL
O75368_SH3BGRL	lrrk2 status	0.99847	O75368	SH3BGRL
O75368_SH3BGRL	gba status	0.975292	O75368	SH3BGRL
O75368_SH3BGRL	age at sample collection	0.198905	O75368	SH3BGRL
P19367;P19367-2;P19367-3;P19367-4_HK1	disease status	0.994796	P19367;P19367-2;P19367-3;P19367-4	HK1
P19367;P19367-2;P19367-3;P19367-4_HK1	gender	0.212489	P19367;P19367-2;P19367-3;P19367-4	HK1
P19367;P19367-2;P19367-3;P19367-4_HK1	lrrk2 status	0.946879	P19367;P19367-2;P19367-3;P19367-4	HK1
P19367;P19367-2;P19367-3;P19367-4_HK1	gba status	0.623086	P19367;P19367-2;P19367-3;P19367-4	HK1
P19367;P19367-2;P19367-3;P19367-4_HK1	age at sample collection	0.948238	P19367;P19367-2;P19367-3;P19367-4	HK1
Q13421-2;Q13421-3;Q13421-4_MSLN	disease status	0.951845	Q13421-2;Q13421-3;Q13421-4	MSLN
Q13421-2;Q13421-3;Q13421-4_MSLN	gender	0.98174	Q13421-2;Q13421-3;Q13421-4	MSLN
Q13421-2;Q13421-3;Q13421-4_MSLN	lrrk2 status	0.807196	Q13421-2;Q13421-3;Q13421-4	MSLN
Q13421-2;Q13421-3;Q13421-4_MSLN	gba status	0.881145	Q13421-2;Q13421-3;Q13421-4	MSLN
Q13421-2;Q13421-3;Q13421-4_MSLN	age at sample collection	0.222777	Q13421-2;Q13421-3;Q13421-4	MSLN
O14594_NCAN	disease status	0.730693	O14594	NCAN
O14594_NCAN	gender	0.160203	O14594	NCAN
O14594_NCAN	lrrk2 status	0.883607	O14594	NCAN
O14594_NCAN	gba status	0.994447	O14594	NCAN
O14594_NCAN	age at sample collection	0.88028	O14594	NCAN
Q9NT99_LRRC4B	disease status	0.840852	Q9NT99	LRRC4B
Q9NT99_LRRC4B	gender	0.559179	Q9NT99	LRRC4B
Q9NT99_LRRC4B	lrrk2 status	0.970175	Q9NT99	LRRC4B
Q9NT99_LRRC4B	gba status	0.941785	Q9NT99	LRRC4B
Q9NT99_LRRC4B	age at sample collection	0.969797	Q9NT99	LRRC4B
Q14257;Q14257-2_RCN2	disease status	0.278585	Q14257;Q14257-2	RCN2
Q14257;Q14257-2_RCN2	gender	0.697466	Q14257;Q14257-2	RCN2
Q14257;Q14257-2_RCN2	lrrk2 status	0.944486	Q14257;Q14257-2	RCN2
Q14257;Q14257-2_RCN2	gba status	0.679063	Q14257;Q14257-2	RCN2
Q14257;Q14257-2_RCN2	age at sample collection	0.351578	Q14257;Q14257-2	RCN2
Q16394_EXT1	disease status	0.953175	Q16394	EXT1
Q16394_EXT1	gender	0.984505	Q16394	EXT1
Q16394_EXT1	lrrk2 status	0.98848	Q16394	EXT1
Q16394_EXT1	gba status	0.946617	Q16394	EXT1
Q16394_EXT1	age at sample collection	0.886266	Q16394	EXT1
P55287;P55287-2_CDH11	disease status	0.983694	P55287;P55287-2	CDH11
P55287;P55287-2_CDH11	gender	0.983808	P55287;P55287-2	CDH11
P55287;P55287-2_CDH11	lrrk2 status	0.940724	P55287;P55287-2	CDH11
P55287;P55287-2_CDH11	gba status	0.737828	P55287;P55287-2	CDH11
P55287;P55287-2_CDH11	age at sample collection	0.941369	P55287;P55287-2	CDH11
Q9BWS9;Q9BWS9-3_CHID1	disease status	0.903879	Q9BWS9;Q9BWS9-3	CHID1
Q9BWS9;Q9BWS9-3_CHID1	gender	0.946879	Q9BWS9;Q9BWS9-3	CHID1
Q9BWS9;Q9BWS9-3_CHID1	lrrk2 status	0.946879	Q9BWS9;Q9BWS9-3	CHID1
Q9BWS9;Q9BWS9-3_CHID1	gba status	0.98848	Q9BWS9;Q9BWS9-3	CHID1
Q9BWS9;Q9BWS9-3_CHID1	age at sample collection	0.198905	Q9BWS9;Q9BWS9-3	CHID1
P01602_IGKV1-5	disease status	0.885124	P01602	IGKV1-5
P01602_IGKV1-5	gender	0.886435	P01602	IGKV1-5
P01602_IGKV1-5	lrrk2 status	0.99595	P01602	IGKV1-5
P01602_IGKV1-5	gba status	0.940762	P01602	IGKV1-5
P01602_IGKV1-5	age at sample collection	0.818971	P01602	IGKV1-5
P62736;P63267_ACTA2;ACTG2	disease status	0.885124	P62736;P63267	ACTA2;ACTG2
P62736;P63267_ACTA2;ACTG2	gender	0.760291	P62736;P63267	ACTA2;ACTG2
P62736;P63267_ACTA2;ACTG2	lrrk2 status	0.935025	P62736;P63267	ACTA2;ACTG2
P62736;P63267_ACTA2;ACTG2	gba status	0.935025	P62736;P63267	ACTA2;ACTG2
P62736;P63267_ACTA2;ACTG2	age at sample collection	0.994796	P62736;P63267	ACTA2;ACTG2
P20138;P20138-2_CD33	disease status	0.883543	P20138;P20138-2	CD33
P20138;P20138-2_CD33	gender	0.99847	P20138;P20138-2	CD33
P20138;P20138-2_CD33	lrrk2 status	0.950077	P20138;P20138-2	CD33
P20138;P20138-2_CD33	gba status	0.954735	P20138;P20138-2	CD33
P20138;P20138-2_CD33	age at sample collection	0.933405	P20138;P20138-2	CD33
Q5VUB5_FAM171A1	disease status	0.858215	Q5VUB5	FAM171A1
Q5VUB5_FAM171A1	gender	0.286765	Q5VUB5	FAM171A1
Q5VUB5_FAM171A1	lrrk2 status	0.238646	Q5VUB5	FAM171A1
Q5VUB5_FAM171A1	gba status	0.907855	Q5VUB5	FAM171A1
Q5VUB5_FAM171A1	age at sample collection	0.213884	Q5VUB5	FAM171A1
Q504Y0;Q504Y0-4;Q504Y0-5_SLC39A12	disease status	0.896099	Q504Y0;Q504Y0-4;Q504Y0-5	SLC39A12
Q504Y0;Q504Y0-4;Q504Y0-5_SLC39A12	gender	0.950077	Q504Y0;Q504Y0-4;Q504Y0-5	SLC39A12
Q504Y0;Q504Y0-4;Q504Y0-5_SLC39A12	lrrk2 status	0.907855	Q504Y0;Q504Y0-4;Q504Y0-5	SLC39A12
Q504Y0;Q504Y0-4;Q504Y0-5_SLC39A12	gba status	0.896099	Q504Y0;Q504Y0-4;Q504Y0-5	SLC39A12
Q504Y0;Q504Y0-4;Q504Y0-5_SLC39A12	age at sample collection	0.856419	Q504Y0;Q504Y0-4;Q504Y0-5	SLC39A12
P02748_C9	disease status	0.994447	P02748	C9
P02748_C9	gender	0.923309	P02748	C9
P02748_C9	lrrk2 status	0.99847	P02748	C9
P02748_C9	gba status	0.966408	P02748	C9
P02748_C9	age at sample collection	0.654531	P02748	C9
P48058;P48058-2_GRIA4	disease status	0.932785	P48058;P48058-2	GRIA4
P48058;P48058-2_GRIA4	gender	0.364791	P48058;P48058-2	GRIA4
P48058;P48058-2_GRIA4	lrrk2 status	0.994447	P48058;P48058-2	GRIA4
P48058;P48058-2_GRIA4	gba status	0.996835	P48058;P48058-2	GRIA4
P48058;P48058-2_GRIA4	age at sample collection	0.860912	P48058;P48058-2	GRIA4
P51512;P51512-2_MMP16	disease status	0.99002	P51512;P51512-2	MMP16
P51512;P51512-2_MMP16	gender	0.994796	P51512;P51512-2	MMP16
P51512;P51512-2_MMP16	lrrk2 status	0.994796	P51512;P51512-2	MMP16
P51512;P51512-2_MMP16	gba status	0.984505	P51512;P51512-2	MMP16
P51512;P51512-2_MMP16	age at sample collection	0.953175	P51512;P51512-2	MMP16
P62258_YWHAE	disease status	0.826899	P62258	YWHAE
P62258_YWHAE	gender	0.88028	P62258	YWHAE
P62258_YWHAE	lrrk2 status	0.986757	P62258	YWHAE
P62258_YWHAE	gba status	0.659945	P62258	YWHAE
P62258_YWHAE	age at sample collection	0.940888	P62258	YWHAE
Q16143_SNCB	disease status	0.994447	Q16143	SNCB
Q16143_SNCB	gender	0.885873	Q16143	SNCB
Q16143_SNCB	lrrk2 status	0.664955	Q16143	SNCB
Q16143_SNCB	gba status	0.887134	Q16143	SNCB
Q16143_SNCB	age at sample collection	0.99847	Q16143	SNCB
Q14DG7_TMEM132B	disease status	0.575866	Q14DG7	TMEM132B
Q14DG7_TMEM132B	gender	0.142247	Q14DG7	TMEM132B
Q14DG7_TMEM132B	lrrk2 status	0.949282	Q14DG7	TMEM132B
Q14DG7_TMEM132B	gba status	0.953043	Q14DG7	TMEM132B
Q14DG7_TMEM132B	age at sample collection	0.278585	Q14DG7	TMEM132B
P15289_ARSA	disease status	0.953139	P15289	ARSA
P15289_ARSA	gender	0.734749	P15289	ARSA
P15289_ARSA	lrrk2 status	0.966408	P15289	ARSA
P15289_ARSA	gba status	0.990672	P15289	ARSA
P15289_ARSA	age at sample collection	0.896099	P15289	ARSA
Q16836;Q16836-2;Q16836-3_HADH	disease status	0.950077	Q16836;Q16836-2;Q16836-3	HADH
Q16836;Q16836-2;Q16836-3_HADH	gender	0.967318	Q16836;Q16836-2;Q16836-3	HADH
Q16836;Q16836-2;Q16836-3_HADH	lrrk2 status	0.834567	Q16836;Q16836-2;Q16836-3	HADH
Q16836;Q16836-2;Q16836-3_HADH	gba status	0.764468	Q16836;Q16836-2;Q16836-3	HADH
Q16836;Q16836-2;Q16836-3_HADH	age at sample collection	0.978739	Q16836;Q16836-2;Q16836-3	HADH
Q6GTX8;Q6GTX8-2;Q6GTX8-3;Q6GTX8-4_LAIR1	disease status	0.99847	Q6GTX8;Q6GTX8-2;Q6GTX8-3;Q6GTX8-4	LAIR1
Q6GTX8;Q6GTX8-2;Q6GTX8-3;Q6GTX8-4_LAIR1	gender	0.99847	Q6GTX8;Q6GTX8-2;Q6GTX8-3;Q6GTX8-4	LAIR1
Q6GTX8;Q6GTX8-2;Q6GTX8-3;Q6GTX8-4_LAIR1	lrrk2 status	0.954355	Q6GTX8;Q6GTX8-2;Q6GTX8-3;Q6GTX8-4	LAIR1
Q6GTX8;Q6GTX8-2;Q6GTX8-3;Q6GTX8-4_LAIR1	gba status	0.896099	Q6GTX8;Q6GTX8-2;Q6GTX8-3;Q6GTX8-4	LAIR1
Q6GTX8;Q6GTX8-2;Q6GTX8-3;Q6GTX8-4_LAIR1	age at sample collection	0.994447	Q6GTX8;Q6GTX8-2;Q6GTX8-3;Q6GTX8-4	LAIR1
O43852;O43852-2;O43852-3;O43852-4_CALU	disease status	0.737984	O43852;O43852-2;O43852-3;O43852-4	CALU
O43852;O43852-2;O43852-3;O43852-4_CALU	gender	0.846328	O43852;O43852-2;O43852-3;O43852-4	CALU
O43852;O43852-2;O43852-3;O43852-4_CALU	lrrk2 status	0.737828	O43852;O43852-2;O43852-3;O43852-4	CALU
O43852;O43852-2;O43852-3;O43852-4_CALU	gba status	0.683183	O43852;O43852-2;O43852-3;O43852-4	CALU
O43852;O43852-2;O43852-3;O43852-4_CALU	age at sample collection	0.27387	O43852;O43852-2;O43852-3;O43852-4	CALU
P58400_NRXN1	disease status	0.994796	P58400	NRXN1
P58400_NRXN1	gender	0.142505	P58400	NRXN1
P58400_NRXN1	lrrk2 status	0.994447	P58400	NRXN1
P58400_NRXN1	gba status	0.984505	P58400	NRXN1
P58400_NRXN1	age at sample collection	0.340567	P58400	NRXN1
Q9BQE4_SELENOS	disease status	0.983808	Q9BQE4	SELENOS
Q9BQE4_SELENOS	gender	0.960654	Q9BQE4	SELENOS
Q9BQE4_SELENOS	lrrk2 status	0.949484	Q9BQE4	SELENOS
Q9BQE4_SELENOS	gba status	0.986757	Q9BQE4	SELENOS
Q9BQE4_SELENOS	age at sample collection	0.870697	Q9BQE4	SELENOS
Q92563_SPOCK2	disease status	0.666356	Q92563	SPOCK2
Q92563_SPOCK2	gender	0.915504	Q92563	SPOCK2
Q92563_SPOCK2	lrrk2 status	0.737828	Q92563	SPOCK2
Q92563_SPOCK2	gba status	0.718862	Q92563	SPOCK2
Q92563_SPOCK2	age at sample collection	0.258229	Q92563	SPOCK2
O43567_RNF13	disease status	0.954355	O43567	RNF13
O43567_RNF13	gender	0.872921	O43567	RNF13
O43567_RNF13	lrrk2 status	0.99847	O43567	RNF13
O43567_RNF13	gba status	0.70869	O43567	RNF13
O43567_RNF13	age at sample collection	0.983808	O43567	RNF13
Q9BXJ3_C1QTNF4	disease status	0.760443	Q9BXJ3	C1QTNF4
Q9BXJ3_C1QTNF4	gender	0.506702	Q9BXJ3	C1QTNF4
Q9BXJ3_C1QTNF4	lrrk2 status	0.613921	Q9BXJ3	C1QTNF4
Q9BXJ3_C1QTNF4	gba status	0.983694	Q9BXJ3	C1QTNF4
Q9BXJ3_C1QTNF4	age at sample collection	0.399632	Q9BXJ3	C1QTNF4
P19961_AMY2B	disease status	0.935502	P19961	AMY2B
P19961_AMY2B	gender	0.916741	P19961	AMY2B
P19961_AMY2B	lrrk2 status	0.886266	P19961	AMY2B
P19961_AMY2B	gba status	0.886266	P19961	AMY2B
P19961_AMY2B	age at sample collection	0.00736791	P19961	AMY2B
P62805_HIST1H4A	disease status	0.615564	P62805	HIST1H4A
P62805_HIST1H4A	gender	0.885873	P62805	HIST1H4A
P62805_HIST1H4A	lrrk2 status	0.99847	P62805	HIST1H4A
P62805_HIST1H4A	gba status	0.871841	P62805	HIST1H4A
P62805_HIST1H4A	age at sample collection	0.309404	P62805	HIST1H4A
Q9NQZ6;Q9NQZ6-2;Q9NQZ6-3;Q9NQZ6-4;Q9NQZ6-5_ZC4H2	disease status	0.909052	Q9NQZ6;Q9NQZ6-2;Q9NQZ6-3;Q9NQZ6-4;Q9NQZ6-5	ZC4H2
Q9NQZ6;Q9NQZ6-2;Q9NQZ6-3;Q9NQZ6-4;Q9NQZ6-5_ZC4H2	gender	0.994447	Q9NQZ6;Q9NQZ6-2;Q9NQZ6-3;Q9NQZ6-4;Q9NQZ6-5	ZC4H2
Q9NQZ6;Q9NQZ6-2;Q9NQZ6-3;Q9NQZ6-4;Q9NQZ6-5_ZC4H2	lrrk2 status	0.99595	Q9NQZ6;Q9NQZ6-2;Q9NQZ6-3;Q9NQZ6-4;Q9NQZ6-5	ZC4H2
Q9NQZ6;Q9NQZ6-2;Q9NQZ6-3;Q9NQZ6-4;Q9NQZ6-5_ZC4H2	gba status	0.88028	Q9NQZ6;Q9NQZ6-2;Q9NQZ6-3;Q9NQZ6-4;Q9NQZ6-5	ZC4H2
Q9NQZ6;Q9NQZ6-2;Q9NQZ6-3;Q9NQZ6-4;Q9NQZ6-5_ZC4H2	age at sample collection	0.911188	Q9NQZ6;Q9NQZ6-2;Q9NQZ6-3;Q9NQZ6-4;Q9NQZ6-5	ZC4H2
Q9UM47_NOTCH3	disease status	0.983808	Q9UM47	NOTCH3
Q9UM47_NOTCH3	gender	0.601612	Q9UM47	NOTCH3
Q9UM47_NOTCH3	lrrk2 status	0.883543	Q9UM47	NOTCH3
Q9UM47_NOTCH3	gba status	0.853723	Q9UM47	NOTCH3
Q9UM47_NOTCH3	age at sample collection	0.983694	Q9UM47	NOTCH3
P09382_LGALS1	disease status	0.935025	P09382	LGALS1
P09382_LGALS1	gender	0.933405	P09382	LGALS1
P09382_LGALS1	lrrk2 status	0.885124	P09382	LGALS1
P09382_LGALS1	gba status	0.997178	P09382	LGALS1
P09382_LGALS1	age at sample collection	0.108932	P09382	LGALS1
P17405;P17405-4_SMPD1	disease status	0.937975	P17405;P17405-4	SMPD1
P17405;P17405-4_SMPD1	gender	0.933405	P17405;P17405-4	SMPD1
P17405;P17405-4_SMPD1	lrrk2 status	0.911496	P17405;P17405-4	SMPD1
P17405;P17405-4_SMPD1	gba status	0.99847	P17405;P17405-4	SMPD1
P17405;P17405-4_SMPD1	age at sample collection	0.851587	P17405;P17405-4	SMPD1
P58215_LOXL3	disease status	0.742711	P58215	LOXL3
P58215_LOXL3	gender	0.99847	P58215	LOXL3
P58215_LOXL3	lrrk2 status	0.526834	P58215	LOXL3
P58215_LOXL3	gba status	0.591751	P58215	LOXL3
P58215_LOXL3	age at sample collection	0.835947	P58215	LOXL3
P39060;P39060-1;P39060-2_COL18A1	disease status	0.935025	P39060;P39060-1;P39060-2	COL18A1
P39060;P39060-1;P39060-2_COL18A1	gender	0.601612	P39060;P39060-1;P39060-2	COL18A1
P39060;P39060-1;P39060-2_COL18A1	lrrk2 status	0.909052	P39060;P39060-1;P39060-2	COL18A1
P39060;P39060-1;P39060-2_COL18A1	gba status	0.482819	P39060;P39060-1;P39060-2	COL18A1
P39060;P39060-1;P39060-2_COL18A1	age at sample collection	0.858215	P39060;P39060-1;P39060-2	COL18A1
Q9NYQ8_FAT2	disease status	0.478905	Q9NYQ8	FAT2
Q9NYQ8_FAT2	gender	0.967436	Q9NYQ8	FAT2
Q9NYQ8_FAT2	lrrk2 status	0.996999	Q9NYQ8	FAT2
Q9NYQ8_FAT2	gba status	0.885873	Q9NYQ8	FAT2
Q9NYQ8_FAT2	age at sample collection	0.805295	Q9NYQ8	FAT2
P01714_IGLV3-19	disease status	0.697466	P01714	IGLV3-19
P01714_IGLV3-19	gender	0.896099	P01714	IGLV3-19
P01714_IGLV3-19	lrrk2 status	0.860912	P01714	IGLV3-19
P01714_IGLV3-19	gba status	0.994796	P01714	IGLV3-19
P01714_IGLV3-19	age at sample collection	0.876678	P01714	IGLV3-19
P26038_MSN	disease status	0.965614	P26038	MSN
P26038_MSN	gender	0.853723	P26038	MSN
P26038_MSN	lrrk2 status	0.591193	P26038	MSN
P26038_MSN	gba status	0.861379	P26038	MSN
P26038_MSN	age at sample collection	0.885124	P26038	MSN
Q13822-3_ENPP2	disease status	0.422896	Q13822-3	ENPP2
Q13822-3_ENPP2	gender	0.597727	Q13822-3	ENPP2
Q13822-3_ENPP2	lrrk2 status	0.998041	Q13822-3	ENPP2
Q13822-3_ENPP2	gba status	0.972109	Q13822-3	ENPP2
Q13822-3_ENPP2	age at sample collection	0.084498	Q13822-3	ENPP2
P48740-3_MASP1	disease status	0.986757	P48740-3	MASP1
P48740-3_MASP1	gender	0.697401	P48740-3	MASP1
P48740-3_MASP1	lrrk2 status	0.863961	P48740-3	MASP1
P48740-3_MASP1	gba status	0.919872	P48740-3	MASP1
P48740-3_MASP1	age at sample collection	0.928996	P48740-3	MASP1
Q53EL9;Q53EL9-3_SEZ6	disease status	0.670633	Q53EL9;Q53EL9-3	SEZ6
Q53EL9;Q53EL9-3_SEZ6	gender	0.99847	Q53EL9;Q53EL9-3	SEZ6
Q53EL9;Q53EL9-3_SEZ6	lrrk2 status	0.986757	Q53EL9;Q53EL9-3	SEZ6
Q53EL9;Q53EL9-3_SEZ6	gba status	0.99847	Q53EL9;Q53EL9-3	SEZ6
Q53EL9;Q53EL9-3_SEZ6	age at sample collection	0.742711	Q53EL9;Q53EL9-3	SEZ6
Q96B86;Q96B86-3;Q96B86-4_RGMA	disease status	0.838212	Q96B86;Q96B86-3;Q96B86-4	RGMA
Q96B86;Q96B86-3;Q96B86-4_RGMA	gender	0.117158	Q96B86;Q96B86-3;Q96B86-4	RGMA
Q96B86;Q96B86-3;Q96B86-4_RGMA	lrrk2 status	0.994447	Q96B86;Q96B86-3;Q96B86-4	RGMA
Q96B86;Q96B86-3;Q96B86-4_RGMA	gba status	0.986757	Q96B86;Q96B86-3;Q96B86-4	RGMA
Q96B86;Q96B86-3;Q96B86-4_RGMA	age at sample collection	0.986725	Q96B86;Q96B86-3;Q96B86-4	RGMA
P31946;P31946-2_YWHAB	disease status	0.986725	P31946;P31946-2	YWHAB
P31946;P31946-2_YWHAB	gender	0.886266	P31946;P31946-2	YWHAB
P31946;P31946-2_YWHAB	lrrk2 status	0.921472	P31946;P31946-2	YWHAB
P31946;P31946-2_YWHAB	gba status	0.99847	P31946;P31946-2	YWHAB
P31946;P31946-2_YWHAB	age at sample collection	0.258913	P31946;P31946-2	YWHAB
P13797_PLS3	disease status	0.837264	P13797	PLS3
P13797_PLS3	gender	0.885124	P13797	PLS3
P13797_PLS3	lrrk2 status	0.935025	P13797	PLS3
P13797_PLS3	gba status	0.99047	P13797	PLS3
P13797_PLS3	age at sample collection	0.992499	P13797	PLS3
Q99715_COL12A1	disease status	0.999194	Q99715	COL12A1
Q99715_COL12A1	gender	0.99047	Q99715	COL12A1
Q99715_COL12A1	lrrk2 status	0.947205	Q99715	COL12A1
Q99715_COL12A1	gba status	0.883543	Q99715	COL12A1
Q99715_COL12A1	age at sample collection	0.600538	Q99715	COL12A1
A5D6W6_FITM1	disease status	0.994796	A5D6W6	FITM1
A5D6W6_FITM1	gender	0.764468	A5D6W6	FITM1
A5D6W6_FITM1	lrrk2 status	0.966408	A5D6W6	FITM1
A5D6W6_FITM1	gba status	0.995364	A5D6W6	FITM1
A5D6W6_FITM1	age at sample collection	0.924154	A5D6W6	FITM1
P36957_DLST	disease status	0.546408	P36957	DLST
P36957_DLST	gender	0.0724362	P36957	DLST
P36957_DLST	lrrk2 status	0.660376	P36957	DLST
P36957_DLST	gba status	0.994447	P36957	DLST
P36957_DLST	age at sample collection	0.882626	P36957	DLST
Q6UW01_CBLN3	disease status	0.718124	Q6UW01	CBLN3
Q6UW01_CBLN3	gender	0.908967	Q6UW01	CBLN3
Q6UW01_CBLN3	lrrk2 status	0.994796	Q6UW01	CBLN3
Q6UW01_CBLN3	gba status	0.848075	Q6UW01	CBLN3
Q6UW01_CBLN3	age at sample collection	0.698346	Q6UW01	CBLN3
A0A0A0MT89_IGKJ1	disease status	0.340567	A0A0A0MT89	IGKJ1
A0A0A0MT89_IGKJ1	gender	0.68928	A0A0A0MT89	IGKJ1
A0A0A0MT89_IGKJ1	lrrk2 status	0.817676	A0A0A0MT89	IGKJ1
A0A0A0MT89_IGKJ1	gba status	0.951845	A0A0A0MT89	IGKJ1
A0A0A0MT89_IGKJ1	age at sample collection	0.885124	A0A0A0MT89	IGKJ1
Q6EMK4_VASN	disease status	0.674316	Q6EMK4	VASN
Q6EMK4_VASN	gender	0.508663	Q6EMK4	VASN
Q6EMK4_VASN	lrrk2 status	0.90133	Q6EMK4	VASN
Q6EMK4_VASN	gba status	0.967318	Q6EMK4	VASN
Q6EMK4_VASN	age at sample collection	0.208624	Q6EMK4	VASN
P63208_SKP1	disease status	0.886266	P63208	SKP1
P63208_SKP1	gender	0.940724	P63208	SKP1
P63208_SKP1	lrrk2 status	0.99847	P63208	SKP1
P63208_SKP1	gba status	0.953139	P63208	SKP1
P63208_SKP1	age at sample collection	0.339744	P63208	SKP1
Q06481_APLP2	disease status	0.650392	Q06481	APLP2
Q06481_APLP2	gender	0.954355	Q06481	APLP2
Q06481_APLP2	lrrk2 status	0.816854	Q06481	APLP2
Q06481_APLP2	gba status	0.936867	Q06481	APLP2
Q06481_APLP2	age at sample collection	0.425835	Q06481	APLP2
Q8NFY4;Q8NFY4-2;Q8NFY4-3;Q8NFY4-4;Q8NFY4-5;Q8NFY4-6;Q8NFY4-8_SEMA6D	disease status	0.893408	Q8NFY4;Q8NFY4-2;Q8NFY4-3;Q8NFY4-4;Q8NFY4-5;Q8NFY4-6;Q8NFY4-8	SEMA6D
Q8NFY4;Q8NFY4-2;Q8NFY4-3;Q8NFY4-4;Q8NFY4-5;Q8NFY4-6;Q8NFY4-8_SEMA6D	gender	0.238646	Q8NFY4;Q8NFY4-2;Q8NFY4-3;Q8NFY4-4;Q8NFY4-5;Q8NFY4-6;Q8NFY4-8	SEMA6D
Q8NFY4;Q8NFY4-2;Q8NFY4-3;Q8NFY4-4;Q8NFY4-5;Q8NFY4-6;Q8NFY4-8_SEMA6D	lrrk2 status	0.99847	Q8NFY4;Q8NFY4-2;Q8NFY4-3;Q8NFY4-4;Q8NFY4-5;Q8NFY4-6;Q8NFY4-8	SEMA6D
Q8NFY4;Q8NFY4-2;Q8NFY4-3;Q8NFY4-4;Q8NFY4-5;Q8NFY4-6;Q8NFY4-8_SEMA6D	gba status	0.994447	Q8NFY4;Q8NFY4-2;Q8NFY4-3;Q8NFY4-4;Q8NFY4-5;Q8NFY4-6;Q8NFY4-8	SEMA6D
Q8NFY4;Q8NFY4-2;Q8NFY4-3;Q8NFY4-4;Q8NFY4-5;Q8NFY4-6;Q8NFY4-8_SEMA6D	age at sample collection	0.983694	Q8NFY4;Q8NFY4-2;Q8NFY4-3;Q8NFY4-4;Q8NFY4-5;Q8NFY4-6;Q8NFY4-8	SEMA6D
P13497;P13497-2;P13497-3;P13497-4;P13497-5;P13497-6_BMP1	disease status	0.978739	P13497;P13497-2;P13497-3;P13497-4;P13497-5;P13497-6	BMP1
P13497;P13497-2;P13497-3;P13497-4;P13497-5;P13497-6_BMP1	gender	0.533706	P13497;P13497-2;P13497-3;P13497-4;P13497-5;P13497-6	BMP1
P13497;P13497-2;P13497-3;P13497-4;P13497-5;P13497-6_BMP1	lrrk2 status	0.859873	P13497;P13497-2;P13497-3;P13497-4;P13497-5;P13497-6	BMP1
P13497;P13497-2;P13497-3;P13497-4;P13497-5;P13497-6_BMP1	gba status	0.986757	P13497;P13497-2;P13497-3;P13497-4;P13497-5;P13497-6	BMP1
P13497;P13497-2;P13497-3;P13497-4;P13497-5;P13497-6_BMP1	age at sample collection	0.983694	P13497;P13497-2;P13497-3;P13497-4;P13497-5;P13497-6	BMP1
P11441_UBL4A	disease status	0.637691	P11441	UBL4A
P11441_UBL4A	gender	0.986757	P11441	UBL4A
P11441_UBL4A	lrrk2 status	0.806534	P11441	UBL4A
P11441_UBL4A	gba status	0.71615	P11441	UBL4A
P11441_UBL4A	age at sample collection	0.890547	P11441	UBL4A
Q9Y617_PSAT1	disease status	0.821918	Q9Y617	PSAT1
Q9Y617_PSAT1	gender	0.529717	Q9Y617	PSAT1
Q9Y617_PSAT1	lrrk2 status	0.994447	Q9Y617	PSAT1
Q9Y617_PSAT1	gba status	0.88828	Q9Y617	PSAT1
Q9Y617_PSAT1	age at sample collection	0.936258	Q9Y617	PSAT1
Q8N1N4_KRT78	disease status	0.960905	Q8N1N4	KRT78
Q8N1N4_KRT78	gender	0.744928	Q8N1N4	KRT78
Q8N1N4_KRT78	lrrk2 status	0.886435	Q8N1N4	KRT78
Q8N1N4_KRT78	gba status	0.977258	Q8N1N4	KRT78
Q8N1N4_KRT78	age at sample collection	0.612583	Q8N1N4	KRT78
Q02985;Q02985-2_CFHR3	disease status	0.817676	Q02985;Q02985-2	CFHR3
Q02985;Q02985-2_CFHR3	gender	0.916741	Q02985;Q02985-2	CFHR3
Q02985;Q02985-2_CFHR3	lrrk2 status	0.924159	Q02985;Q02985-2	CFHR3
Q02985;Q02985-2_CFHR3	gba status	0.983808	Q02985;Q02985-2	CFHR3
Q02985;Q02985-2_CFHR3	age at sample collection	0.994447	Q02985;Q02985-2	CFHR3
P30047;P30047-2_GCHFR	disease status	0.935025	P30047;P30047-2	GCHFR
P30047;P30047-2_GCHFR	gender	0.981527	P30047;P30047-2	GCHFR
P30047;P30047-2_GCHFR	lrrk2 status	0.817676	P30047;P30047-2	GCHFR
P30047;P30047-2_GCHFR	gba status	0.910408	P30047;P30047-2	GCHFR
P30047;P30047-2_GCHFR	age at sample collection	0.662885	P30047;P30047-2	GCHFR
Q96BZ4_PLD4	disease status	0.88114	Q96BZ4	PLD4
Q96BZ4_PLD4	gender	0.716247	Q96BZ4	PLD4
Q96BZ4_PLD4	lrrk2 status	0.946966	Q96BZ4	PLD4
Q96BZ4_PLD4	gba status	0.994447	Q96BZ4	PLD4
Q96BZ4_PLD4	age at sample collection	0.99847	Q96BZ4	PLD4
Q12794;Q12794-2_HYAL1	disease status	0.935025	Q12794;Q12794-2	HYAL1
Q12794;Q12794-2_HYAL1	gender	0.983694	Q12794;Q12794-2	HYAL1
Q12794;Q12794-2_HYAL1	lrrk2 status	0.99847	Q12794;Q12794-2	HYAL1
Q12794;Q12794-2_HYAL1	gba status	0.983808	Q12794;Q12794-2	HYAL1
Q12794;Q12794-2_HYAL1	age at sample collection	0.675858	Q12794;Q12794-2	HYAL1
P02656_APOC3	disease status	0.910346	P02656	APOC3
P02656_APOC3	gender	0.883467	P02656	APOC3
P02656_APOC3	lrrk2 status	0.697401	P02656	APOC3
P02656_APOC3	gba status	0.935025	P02656	APOC3
P02656_APOC3	age at sample collection	0.868322	P02656	APOC3
P08697_SERPINF2	disease status	0.758903	P08697	SERPINF2
P08697_SERPINF2	gender	0.67737	P08697	SERPINF2
P08697_SERPINF2	lrrk2 status	0.860912	P08697	SERPINF2
P08697_SERPINF2	gba status	0.983808	P08697	SERPINF2
P08697_SERPINF2	age at sample collection	0.773372	P08697	SERPINF2
Q9UBP4_DKK3	disease status	0.724648	Q9UBP4	DKK3
Q9UBP4_DKK3	gender	0.534376	Q9UBP4	DKK3
Q9UBP4_DKK3	lrrk2 status	0.921472	Q9UBP4	DKK3
Q9UBP4_DKK3	gba status	0.974744	Q9UBP4	DKK3
Q9UBP4_DKK3	age at sample collection	0.876678	Q9UBP4	DKK3
Q9H3T3;Q9H3T3-3_SEMA6B	disease status	0.877924	Q9H3T3;Q9H3T3-3	SEMA6B
Q9H3T3;Q9H3T3-3_SEMA6B	gender	0.958811	Q9H3T3;Q9H3T3-3	SEMA6B
Q9H3T3;Q9H3T3-3_SEMA6B	lrrk2 status	0.860561	Q9H3T3;Q9H3T3-3	SEMA6B
Q9H3T3;Q9H3T3-3_SEMA6B	gba status	0.986757	Q9H3T3;Q9H3T3-3	SEMA6B
Q9H3T3;Q9H3T3-3_SEMA6B	age at sample collection	0.933405	Q9H3T3;Q9H3T3-3	SEMA6B
Q9UKJ1-3_PILRA	disease status	0.894338	Q9UKJ1-3	PILRA
Q9UKJ1-3_PILRA	gender	0.885124	Q9UKJ1-3	PILRA
Q9UKJ1-3_PILRA	lrrk2 status	0.994796	Q9UKJ1-3	PILRA
Q9UKJ1-3_PILRA	gba status	0.764468	Q9UKJ1-3	PILRA
Q9UKJ1-3_PILRA	age at sample collection	0.871142	Q9UKJ1-3	PILRA
Q8N967_LRTM2	disease status	0.88828	Q8N967	LRTM2
Q8N967_LRTM2	gender	0.139219	Q8N967	LRTM2
Q8N967_LRTM2	lrrk2 status	0.865909	Q8N967	LRTM2
Q8N967_LRTM2	gba status	0.922219	Q8N967	LRTM2
Q8N967_LRTM2	age at sample collection	0.837264	Q8N967	LRTM2
P04004_VTN	disease status	0.96522	P04004	VTN
P04004_VTN	gender	0.288964	P04004	VTN
P04004_VTN	lrrk2 status	0.986757	P04004	VTN
P04004_VTN	gba status	0.99847	P04004	VTN
P04004_VTN	age at sample collection	0.856419	P04004	VTN
P11117_ACP2	disease status	0.981527	P11117	ACP2
P11117_ACP2	gender	0.927216	P11117	ACP2
P11117_ACP2	lrrk2 status	0.863961	P11117	ACP2
P11117_ACP2	gba status	0.994447	P11117	ACP2
P11117_ACP2	age at sample collection	0.551524	P11117	ACP2
P57087;P57087-3_JAM2	disease status	0.994447	P57087;P57087-3	JAM2
P57087;P57087-3_JAM2	gender	0.85131	P57087;P57087-3	JAM2
P57087;P57087-3_JAM2	lrrk2 status	0.8998	P57087;P57087-3	JAM2
P57087;P57087-3_JAM2	gba status	0.98602	P57087;P57087-3	JAM2
P57087;P57087-3_JAM2	age at sample collection	0.437494	P57087;P57087-3	JAM2
O43529_CHST10	disease status	0.433762	O43529	CHST10
O43529_CHST10	gender	0.933405	O43529	CHST10
O43529_CHST10	lrrk2 status	0.972109	O43529	CHST10
O43529_CHST10	gba status	0.995364	O43529	CHST10
O43529_CHST10	age at sample collection	0.88028	O43529	CHST10
A0A087WSY6_IGKV3D-15	disease status	0.759992	A0A087WSY6	IGKV3D-15
A0A087WSY6_IGKV3D-15	gender	0.946879	A0A087WSY6	IGKV3D-15
A0A087WSY6_IGKV3D-15	lrrk2 status	0.928383	A0A087WSY6	IGKV3D-15
A0A087WSY6_IGKV3D-15	gba status	0.91296	A0A087WSY6	IGKV3D-15
A0A087WSY6_IGKV3D-15	age at sample collection	0.935025	A0A087WSY6	IGKV3D-15
A0A0J9YXX1_IGHV5-10-1	disease status	0.884011	A0A0J9YXX1	IGHV5-10-1
A0A0J9YXX1_IGHV5-10-1	gender	0.357111	A0A0J9YXX1	IGHV5-10-1
A0A0J9YXX1_IGHV5-10-1	lrrk2 status	0.953139	A0A0J9YXX1	IGHV5-10-1
A0A0J9YXX1_IGHV5-10-1	gba status	0.907855	A0A0J9YXX1	IGHV5-10-1
A0A0J9YXX1_IGHV5-10-1	age at sample collection	0.896522	A0A0J9YXX1	IGHV5-10-1
Q15404;Q15404-2_RSU1	disease status	0.994796	Q15404;Q15404-2	RSU1
Q15404;Q15404-2_RSU1	gender	0.956599	Q15404;Q15404-2	RSU1
Q15404;Q15404-2_RSU1	lrrk2 status	0.992014	Q15404;Q15404-2	RSU1
Q15404;Q15404-2_RSU1	gba status	0.933405	Q15404;Q15404-2	RSU1
Q15404;Q15404-2_RSU1	age at sample collection	0.991496	Q15404;Q15404-2	RSU1
P20366;P20366-2_TAC1	disease status	0.478905	P20366;P20366-2	TAC1
P20366;P20366-2_TAC1	gender	0.142247	P20366;P20366-2	TAC1
P20366;P20366-2_TAC1	lrrk2 status	0.629339	P20366;P20366-2	TAC1
P20366;P20366-2_TAC1	gba status	0.960905	P20366;P20366-2	TAC1
P20366;P20366-2_TAC1	age at sample collection	0.388082	P20366;P20366-2	TAC1
P05543_SERPINA7	disease status	0.823544	P05543	SERPINA7
P05543_SERPINA7	gender	0.908648	P05543	SERPINA7
P05543_SERPINA7	lrrk2 status	0.820128	P05543	SERPINA7
P05543_SERPINA7	gba status	0.979318	P05543	SERPINA7
P05543_SERPINA7	age at sample collection	0.896099	P05543	SERPINA7
O75493_CA11	disease status	0.972109	O75493	CA11
O75493_CA11	gender	0.3172	O75493	CA11
O75493_CA11	lrrk2 status	0.768991	O75493	CA11
O75493_CA11	gba status	0.981916	O75493	CA11
O75493_CA11	age at sample collection	0.951845	O75493	CA11
P01137_TGFB1	disease status	0.954355	P01137	TGFB1
P01137_TGFB1	gender	0.72113	P01137	TGFB1
P01137_TGFB1	lrrk2 status	0.896099	P01137	TGFB1
P01137_TGFB1	gba status	0.972109	P01137	TGFB1
P01137_TGFB1	age at sample collection	0.958565	P01137	TGFB1
P98172_EFNB1	disease status	0.88028	P98172	EFNB1
P98172_EFNB1	gender	0.208624	P98172	EFNB1
P98172_EFNB1	lrrk2 status	0.824569	P98172	EFNB1
P98172_EFNB1	gba status	0.624051	P98172	EFNB1
P98172_EFNB1	age at sample collection	0.994232	P98172	EFNB1
O14793_MSTN	disease status	0.837613	O14793	MSTN
O14793_MSTN	gender	0.994447	O14793	MSTN
O14793_MSTN	lrrk2 status	0.861379	O14793	MSTN
O14793_MSTN	gba status	0.971013	O14793	MSTN
O14793_MSTN	age at sample collection	0.322962	O14793	MSTN
O43827_ANGPTL7	disease status	0.676432	O43827	ANGPTL7
O43827_ANGPTL7	gender	0.694357	O43827	ANGPTL7
O43827_ANGPTL7	lrrk2 status	0.986292	O43827	ANGPTL7
O43827_ANGPTL7	gba status	0.725854	O43827	ANGPTL7
O43827_ANGPTL7	age at sample collection	0.994447	O43827	ANGPTL7
P36980;P36980-2_CFHR2	disease status	0.551524	P36980;P36980-2	CFHR2
P36980;P36980-2_CFHR2	gender	0.972109	P36980;P36980-2	CFHR2
P36980;P36980-2_CFHR2	lrrk2 status	0.906589	P36980;P36980-2	CFHR2
P36980;P36980-2_CFHR2	gba status	0.565703	P36980;P36980-2	CFHR2
P36980;P36980-2_CFHR2	age at sample collection	0.242957	P36980;P36980-2	CFHR2
Q7Z7H5;Q7Z7H5-3_TMED4	disease status	0.858215	Q7Z7H5;Q7Z7H5-3	TMED4
Q7Z7H5;Q7Z7H5-3_TMED4	gender	0.935025	Q7Z7H5;Q7Z7H5-3	TMED4
Q7Z7H5;Q7Z7H5-3_TMED4	lrrk2 status	0.912172	Q7Z7H5;Q7Z7H5-3	TMED4
Q7Z7H5;Q7Z7H5-3_TMED4	gba status	0.568447	Q7Z7H5;Q7Z7H5-3	TMED4
Q7Z7H5;Q7Z7H5-3_TMED4	age at sample collection	0.929669	Q7Z7H5;Q7Z7H5-3	TMED4
O95206;O95206-2_PCDH8	disease status	0.992909	O95206;O95206-2	PCDH8
O95206;O95206-2_PCDH8	gender	0.354201	O95206;O95206-2	PCDH8
O95206;O95206-2_PCDH8	lrrk2 status	0.935025	O95206;O95206-2	PCDH8
O95206;O95206-2_PCDH8	gba status	0.96431	O95206;O95206-2	PCDH8
O95206;O95206-2_PCDH8	age at sample collection	0.961172	O95206;O95206-2	PCDH8
P28300_LOX	disease status	0.885124	P28300	LOX
P28300_LOX	gender	0.871142	P28300	LOX
P28300_LOX	lrrk2 status	0.978739	P28300	LOX
P28300_LOX	gba status	0.710231	P28300	LOX
P28300_LOX	age at sample collection	0.520881	P28300	LOX
Q9UFP1_GASK1A	disease status	0.764452	Q9UFP1	GASK1A
Q9UFP1_GASK1A	gender	0.971013	Q9UFP1	GASK1A
Q9UFP1_GASK1A	lrrk2 status	0.99847	Q9UFP1	GASK1A
Q9UFP1_GASK1A	gba status	0.817676	Q9UFP1	GASK1A
Q9UFP1_GASK1A	age at sample collection	0.983694	Q9UFP1	GASK1A
Q9UKQ2;Q9UKQ2-2_ADAM28	disease status	0.995364	Q9UKQ2;Q9UKQ2-2	ADAM28
Q9UKQ2;Q9UKQ2-2_ADAM28	gender	0.972109	Q9UKQ2;Q9UKQ2-2	ADAM28
Q9UKQ2;Q9UKQ2-2_ADAM28	lrrk2 status	0.950077	Q9UKQ2;Q9UKQ2-2	ADAM28
Q9UKQ2;Q9UKQ2-2_ADAM28	gba status	0.809344	Q9UKQ2;Q9UKQ2-2	ADAM28
Q9UKQ2;Q9UKQ2-2_ADAM28	age at sample collection	0.907855	Q9UKQ2;Q9UKQ2-2	ADAM28
P14151;P14151-2_SELL	disease status	0.956249	P14151;P14151-2	SELL
P14151;P14151-2_SELL	gender	0.366846	P14151;P14151-2	SELL
P14151;P14151-2_SELL	lrrk2 status	0.945227	P14151;P14151-2	SELL
P14151;P14151-2_SELL	gba status	0.984369	P14151;P14151-2	SELL
P14151;P14151-2_SELL	age at sample collection	0.994447	P14151;P14151-2	SELL
Q9P2D8;Q9P2D8-2;Q9P2D8-3_UNC79	disease status	0.319498	Q9P2D8;Q9P2D8-2;Q9P2D8-3	UNC79
Q9P2D8;Q9P2D8-2;Q9P2D8-3_UNC79	gender	0.882626	Q9P2D8;Q9P2D8-2;Q9P2D8-3	UNC79
Q9P2D8;Q9P2D8-2;Q9P2D8-3_UNC79	lrrk2 status	0.884999	Q9P2D8;Q9P2D8-2;Q9P2D8-3	UNC79
Q9P2D8;Q9P2D8-2;Q9P2D8-3_UNC79	gba status	0.935025	Q9P2D8;Q9P2D8-2;Q9P2D8-3	UNC79
Q9P2D8;Q9P2D8-2;Q9P2D8-3_UNC79	age at sample collection	0.957613	Q9P2D8;Q9P2D8-2;Q9P2D8-3	UNC79
Q9H8J5_MANSC1	disease status	0.960654	Q9H8J5	MANSC1
Q9H8J5_MANSC1	gender	0.906589	Q9H8J5	MANSC1
Q9H8J5_MANSC1	lrrk2 status	0.986757	Q9H8J5	MANSC1
Q9H8J5_MANSC1	gba status	0.94404	Q9H8J5	MANSC1
Q9H8J5_MANSC1	age at sample collection	0.894338	Q9H8J5	MANSC1
Q8IZP7_HS6ST3	disease status	0.936372	Q8IZP7	HS6ST3
Q8IZP7_HS6ST3	gender	0.208624	Q8IZP7	HS6ST3
Q8IZP7_HS6ST3	lrrk2 status	0.932212	Q8IZP7	HS6ST3
Q8IZP7_HS6ST3	gba status	0.950077	Q8IZP7	HS6ST3
Q8IZP7_HS6ST3	age at sample collection	0.701553	Q8IZP7	HS6ST3
P11142_HSPA8	disease status	0.845496	P11142	HSPA8
P11142_HSPA8	gender	0.996835	P11142	HSPA8
P11142_HSPA8	lrrk2 status	0.778571	P11142	HSPA8
P11142_HSPA8	gba status	0.986757	P11142	HSPA8
P11142_HSPA8	age at sample collection	0.473672	P11142	HSPA8
Q6UVK1_CSPG4	disease status	0.893408	Q6UVK1	CSPG4
Q6UVK1_CSPG4	gender	0.520266	Q6UVK1	CSPG4
Q6UVK1_CSPG4	lrrk2 status	0.99847	Q6UVK1	CSPG4
Q6UVK1_CSPG4	gba status	0.893408	Q6UVK1	CSPG4
Q6UVK1_CSPG4	age at sample collection	0.843074	Q6UVK1	CSPG4
P17931_LGALS3	disease status	0.99847	P17931	LGALS3
P17931_LGALS3	gender	0.882626	P17931	LGALS3
P17931_LGALS3	lrrk2 status	0.883543	P17931	LGALS3
P17931_LGALS3	gba status	0.99847	P17931	LGALS3
P17931_LGALS3	age at sample collection	0.99847	P17931	LGALS3
Q9ULB4_CDH9	disease status	0.69533	Q9ULB4	CDH9
Q9ULB4_CDH9	gender	0.309404	Q9ULB4	CDH9
Q9ULB4_CDH9	lrrk2 status	0.931174	Q9ULB4	CDH9
Q9ULB4_CDH9	gba status	0.950451	Q9ULB4	CDH9
Q9ULB4_CDH9	age at sample collection	0.957613	Q9ULB4	CDH9
P78310;P78310-2;P78310-5;P78310-6;P78310-7_CXADR	disease status	0.591193	P78310;P78310-2;P78310-5;P78310-6;P78310-7	CXADR
P78310;P78310-2;P78310-5;P78310-6;P78310-7_CXADR	gender	0.243493	P78310;P78310-2;P78310-5;P78310-6;P78310-7	CXADR
P78310;P78310-2;P78310-5;P78310-6;P78310-7_CXADR	lrrk2 status	0.99002	P78310;P78310-2;P78310-5;P78310-6;P78310-7	CXADR
P78310;P78310-2;P78310-5;P78310-6;P78310-7_CXADR	gba status	0.908174	P78310;P78310-2;P78310-5;P78310-6;P78310-7	CXADR
P78310;P78310-2;P78310-5;P78310-6;P78310-7_CXADR	age at sample collection	0.910523	P78310;P78310-2;P78310-5;P78310-6;P78310-7	CXADR
Q9UN36-2;Q9UN36-6_NDRG2	disease status	0.967436	Q9UN36-2;Q9UN36-6	NDRG2
Q9UN36-2;Q9UN36-6_NDRG2	gender	0.718124	Q9UN36-2;Q9UN36-6	NDRG2
Q9UN36-2;Q9UN36-6_NDRG2	lrrk2 status	0.27387	Q9UN36-2;Q9UN36-6	NDRG2
Q9UN36-2;Q9UN36-6_NDRG2	gba status	0.954355	Q9UN36-2;Q9UN36-6	NDRG2
Q9UN36-2;Q9UN36-6_NDRG2	age at sample collection	0.8998	Q9UN36-2;Q9UN36-6	NDRG2
A0A075B6S5_IGKV1-27	disease status	0.591751	A0A075B6S5	IGKV1-27
A0A075B6S5_IGKV1-27	gender	0.829708	A0A075B6S5	IGKV1-27
A0A075B6S5_IGKV1-27	lrrk2 status	0.896099	A0A075B6S5	IGKV1-27
A0A075B6S5_IGKV1-27	gba status	0.88828	A0A075B6S5	IGKV1-27
A0A075B6S5_IGKV1-27	age at sample collection	0.970922	A0A075B6S5	IGKV1-27
O94919_ENDOD1	disease status	0.951756	O94919	ENDOD1
O94919_ENDOD1	gender	0.312887	O94919	ENDOD1
O94919_ENDOD1	lrrk2 status	0.92493	O94919	ENDOD1
O94919_ENDOD1	gba status	0.994796	O94919	ENDOD1
O94919_ENDOD1	age at sample collection	0.457183	O94919	ENDOD1
Q14CZ8_HEPACAM	disease status	0.891142	Q14CZ8	HEPACAM
Q14CZ8_HEPACAM	gender	0.99847	Q14CZ8	HEPACAM
Q14CZ8_HEPACAM	lrrk2 status	0.990672	Q14CZ8	HEPACAM
Q14CZ8_HEPACAM	gba status	0.98848	Q14CZ8	HEPACAM
Q14CZ8_HEPACAM	age at sample collection	0.945825	Q14CZ8	HEPACAM
P01912;Q5Y7A7_HLA-DRB1	disease status	0.957613	P01912;Q5Y7A7	HLA-DRB1
P01912;Q5Y7A7_HLA-DRB1	gender	0.935025	P01912;Q5Y7A7	HLA-DRB1
P01912;Q5Y7A7_HLA-DRB1	lrrk2 status	0.427929	P01912;Q5Y7A7	HLA-DRB1
P01912;Q5Y7A7_HLA-DRB1	gba status	0.925814	P01912;Q5Y7A7	HLA-DRB1
P01912;Q5Y7A7_HLA-DRB1	age at sample collection	0.340567	P01912;Q5Y7A7	HLA-DRB1
P04275_VWF	disease status	0.97265	P04275	VWF
P04275_VWF	gender	0.99847	P04275	VWF
P04275_VWF	lrrk2 status	0.882626	P04275	VWF
P04275_VWF	gba status	0.994447	P04275	VWF
P04275_VWF	age at sample collection	0.0143725	P04275	VWF
Q9UHL4_DPP7	disease status	0.140403	Q9UHL4	DPP7
Q9UHL4_DPP7	gender	0.726938	Q9UHL4	DPP7
Q9UHL4_DPP7	lrrk2 status	0.885873	Q9UHL4	DPP7
Q9UHL4_DPP7	gba status	0.986757	Q9UHL4	DPP7
Q9UHL4_DPP7	age at sample collection	0.396131	Q9UHL4	DPP7
P99999_CYCS	disease status	0.357966	P99999	CYCS
P99999_CYCS	gender	0.699795	P99999	CYCS
P99999_CYCS	lrrk2 status	0.843074	P99999	CYCS
P99999_CYCS	gba status	0.941331	P99999	CYCS
P99999_CYCS	age at sample collection	0.990672	P99999	CYCS
Q9H4F8;Q9H4F8-2_SMOC1	disease status	0.99047	Q9H4F8;Q9H4F8-2	SMOC1
Q9H4F8;Q9H4F8-2_SMOC1	gender	0.860052	Q9H4F8;Q9H4F8-2	SMOC1
Q9H4F8;Q9H4F8-2_SMOC1	lrrk2 status	0.896099	Q9H4F8;Q9H4F8-2	SMOC1
Q9H4F8;Q9H4F8-2_SMOC1	gba status	0.933405	Q9H4F8;Q9H4F8-2	SMOC1
Q9H4F8;Q9H4F8-2_SMOC1	age at sample collection	0.99847	Q9H4F8;Q9H4F8-2	SMOC1
P11021_HSPA5	disease status	0.508513	P11021	HSPA5
P11021_HSPA5	gender	0.951845	P11021	HSPA5
P11021_HSPA5	lrrk2 status	0.986757	P11021	HSPA5
P11021_HSPA5	gba status	0.983808	P11021	HSPA5
P11021_HSPA5	age at sample collection	0.82101	P11021	HSPA5
P19256;P19256-2;P19256-3_CD58	disease status	0.731408	P19256;P19256-2;P19256-3	CD58
P19256;P19256-2;P19256-3_CD58	gender	0.817676	P19256;P19256-2;P19256-3	CD58
P19256;P19256-2;P19256-3_CD58	lrrk2 status	0.947205	P19256;P19256-2;P19256-3	CD58
P19256;P19256-2;P19256-3_CD58	gba status	0.994796	P19256;P19256-2;P19256-3	CD58
P19256;P19256-2;P19256-3_CD58	age at sample collection	0.927175	P19256;P19256-2;P19256-3	CD58
Q9NZ94;Q9NZ94-2;Q9NZ94-3_NLGN3	disease status	0.654531	Q9NZ94;Q9NZ94-2;Q9NZ94-3	NLGN3
Q9NZ94;Q9NZ94-2;Q9NZ94-3_NLGN3	gender	0.0615119	Q9NZ94;Q9NZ94-2;Q9NZ94-3	NLGN3
Q9NZ94;Q9NZ94-2;Q9NZ94-3_NLGN3	lrrk2 status	0.898885	Q9NZ94;Q9NZ94-2;Q9NZ94-3	NLGN3
Q9NZ94;Q9NZ94-2;Q9NZ94-3_NLGN3	gba status	0.876678	Q9NZ94;Q9NZ94-2;Q9NZ94-3	NLGN3
Q9NZ94;Q9NZ94-2;Q9NZ94-3_NLGN3	age at sample collection	0.529741	Q9NZ94;Q9NZ94-2;Q9NZ94-3	NLGN3
Q08345;Q08345-2;Q08345-5;Q08345-6_DDR1	disease status	0.478905	Q08345;Q08345-2;Q08345-5;Q08345-6	DDR1
Q08345;Q08345-2;Q08345-5;Q08345-6_DDR1	gender	0.520266	Q08345;Q08345-2;Q08345-5;Q08345-6	DDR1
Q08345;Q08345-2;Q08345-5;Q08345-6_DDR1	lrrk2 status	0.935025	Q08345;Q08345-2;Q08345-5;Q08345-6	DDR1
Q08345;Q08345-2;Q08345-5;Q08345-6_DDR1	gba status	0.996835	Q08345;Q08345-2;Q08345-5;Q08345-6	DDR1
Q08345;Q08345-2;Q08345-5;Q08345-6_DDR1	age at sample collection	0.575866	Q08345;Q08345-2;Q08345-5;Q08345-6	DDR1
Q92930_RAB8B	disease status	0.388082	Q92930	RAB8B
Q92930_RAB8B	gender	0.978739	Q92930	RAB8B
Q92930_RAB8B	lrrk2 status	0.994447	Q92930	RAB8B
Q92930_RAB8B	gba status	0.986757	Q92930	RAB8B
Q92930_RAB8B	age at sample collection	0.457183	Q92930	RAB8B
Q8IXL6_FAM20C	disease status	0.247177	Q8IXL6	FAM20C
Q8IXL6_FAM20C	gender	0.981402	Q8IXL6	FAM20C
Q8IXL6_FAM20C	lrrk2 status	0.983694	Q8IXL6	FAM20C
Q8IXL6_FAM20C	gba status	0.883543	Q8IXL6	FAM20C
Q8IXL6_FAM20C	age at sample collection	0.948238	Q8IXL6	FAM20C
Q86SF2_GALNT7	disease status	0.947205	Q86SF2	GALNT7
Q86SF2_GALNT7	gender	0.935025	Q86SF2	GALNT7
Q86SF2_GALNT7	lrrk2 status	0.99847	Q86SF2	GALNT7
Q86SF2_GALNT7	gba status	0.98848	Q86SF2	GALNT7
Q86SF2_GALNT7	age at sample collection	0.998253	Q86SF2	GALNT7
P43234_CTSO	disease status	0.591381	P43234	CTSO
P43234_CTSO	gender	0.846853	P43234	CTSO
P43234_CTSO	lrrk2 status	0.994447	P43234	CTSO
P43234_CTSO	gba status	0.78443	P43234	CTSO
P43234_CTSO	age at sample collection	0.92406	P43234	CTSO
P01706_IGLV2-11	disease status	0.966408	P01706	IGLV2-11
P01706_IGLV2-11	gender	0.399141	P01706	IGLV2-11
P01706_IGLV2-11	lrrk2 status	0.935197	P01706	IGLV2-11
P01706_IGLV2-11	gba status	0.980057	P01706	IGLV2-11
P01706_IGLV2-11	age at sample collection	0.994447	P01706	IGLV2-11
P34059_GALNS	disease status	0.931174	P34059	GALNS
P34059_GALNS	gender	0.950077	P34059	GALNS
P34059_GALNS	lrrk2 status	0.894999	P34059	GALNS
P34059_GALNS	gba status	0.933405	P34059	GALNS
P34059_GALNS	age at sample collection	0.175077	P34059	GALNS
Q6MZW2_FSTL4	disease status	0.931955	Q6MZW2	FSTL4
Q6MZW2_FSTL4	gender	0.383429	Q6MZW2	FSTL4
Q6MZW2_FSTL4	lrrk2 status	0.987326	Q6MZW2	FSTL4
Q6MZW2_FSTL4	gba status	0.970922	Q6MZW2	FSTL4
Q6MZW2_FSTL4	age at sample collection	0.928344	Q6MZW2	FSTL4
A1L4H1_SSC5D	disease status	0.904773	A1L4H1	SSC5D
A1L4H1_SSC5D	gender	0.817676	A1L4H1	SSC5D
A1L4H1_SSC5D	lrrk2 status	0.99847	A1L4H1	SSC5D
A1L4H1_SSC5D	gba status	0.986757	A1L4H1	SSC5D
A1L4H1_SSC5D	age at sample collection	0.335914	A1L4H1	SSC5D
P22392-2_NME2	disease status	0.722226	P22392-2	NME2
P22392-2_NME2	gender	0.335914	P22392-2	NME2
P22392-2_NME2	lrrk2 status	0.990672	P22392-2	NME2
P22392-2_NME2	gba status	0.631917	P22392-2	NME2
P22392-2_NME2	age at sample collection	0.601612	P22392-2	NME2
Q96AQ6;Q96AQ6-2_PBXIP1	disease status	0.886435	Q96AQ6;Q96AQ6-2	PBXIP1
Q96AQ6;Q96AQ6-2_PBXIP1	gender	0.555626	Q96AQ6;Q96AQ6-2	PBXIP1
Q96AQ6;Q96AQ6-2_PBXIP1	lrrk2 status	0.998401	Q96AQ6;Q96AQ6-2	PBXIP1
Q96AQ6;Q96AQ6-2_PBXIP1	gba status	0.994796	Q96AQ6;Q96AQ6-2	PBXIP1
Q96AQ6;Q96AQ6-2_PBXIP1	age at sample collection	0.826899	Q96AQ6;Q96AQ6-2	PBXIP1
Q9BYH1;Q9BYH1-5;Q9BYH1-6;Q9BYH1-7_SEZ6L	disease status	0.924154	Q9BYH1;Q9BYH1-5;Q9BYH1-6;Q9BYH1-7	SEZ6L
Q9BYH1;Q9BYH1-5;Q9BYH1-6;Q9BYH1-7_SEZ6L	gender	0.209618	Q9BYH1;Q9BYH1-5;Q9BYH1-6;Q9BYH1-7	SEZ6L
Q9BYH1;Q9BYH1-5;Q9BYH1-6;Q9BYH1-7_SEZ6L	lrrk2 status	0.896099	Q9BYH1;Q9BYH1-5;Q9BYH1-6;Q9BYH1-7	SEZ6L
Q9BYH1;Q9BYH1-5;Q9BYH1-6;Q9BYH1-7_SEZ6L	gba status	0.979318	Q9BYH1;Q9BYH1-5;Q9BYH1-6;Q9BYH1-7	SEZ6L
Q9BYH1;Q9BYH1-5;Q9BYH1-6;Q9BYH1-7_SEZ6L	age at sample collection	0.885124	Q9BYH1;Q9BYH1-5;Q9BYH1-6;Q9BYH1-7	SEZ6L
Q96MT7_CFAP44	disease status	0.994447	Q96MT7	CFAP44
Q96MT7_CFAP44	gender	0.650392	Q96MT7	CFAP44
Q96MT7_CFAP44	lrrk2 status	0.99847	Q96MT7	CFAP44
Q96MT7_CFAP44	gba status	0.85131	Q96MT7	CFAP44
Q96MT7_CFAP44	age at sample collection	0.893408	Q96MT7	CFAP44
Q15582_TGFBI	disease status	0.946879	Q15582	TGFBI
Q15582_TGFBI	gender	0.30672	Q15582	TGFBI
Q15582_TGFBI	lrrk2 status	0.840512	Q15582	TGFBI
Q15582_TGFBI	gba status	0.936258	Q15582	TGFBI
Q15582_TGFBI	age at sample collection	0.752742	Q15582	TGFBI
P09104_ENO2	disease status	0.99847	P09104	ENO2
P09104_ENO2	gender	0.764452	P09104	ENO2
P09104_ENO2	lrrk2 status	0.99847	P09104	ENO2
P09104_ENO2	gba status	0.935025	P09104	ENO2
P09104_ENO2	age at sample collection	0.986757	P09104	ENO2
P0C6S8_LINGO3	disease status	0.97265	P0C6S8	LINGO3
P0C6S8_LINGO3	gender	0.198905	P0C6S8	LINGO3
P0C6S8_LINGO3	lrrk2 status	0.864008	P0C6S8	LINGO3
P0C6S8_LINGO3	gba status	0.979318	P0C6S8	LINGO3
P0C6S8_LINGO3	age at sample collection	0.88028	P0C6S8	LINGO3
P05534_HLA-A	disease status	0.737828	P05534	HLA-A
P05534_HLA-A	gender	0.578954	P05534	HLA-A
P05534_HLA-A	lrrk2 status	0.88028	P05534	HLA-A
P05534_HLA-A	gba status	0.574406	P05534	HLA-A
P05534_HLA-A	age at sample collection	0.99847	P05534	HLA-A
Q8IUK5_PLXDC1	disease status	0.88828	Q8IUK5	PLXDC1
Q8IUK5_PLXDC1	gender	0.600342	Q8IUK5	PLXDC1
Q8IUK5_PLXDC1	lrrk2 status	0.997178	Q8IUK5	PLXDC1
Q8IUK5_PLXDC1	gba status	0.99847	Q8IUK5	PLXDC1
Q8IUK5_PLXDC1	age at sample collection	0.882626	Q8IUK5	PLXDC1
Q9Y6N7;Q9Y6N7-2;Q9Y6N7-4_ROBO1	disease status	0.720802	Q9Y6N7;Q9Y6N7-2;Q9Y6N7-4	ROBO1
Q9Y6N7;Q9Y6N7-2;Q9Y6N7-4_ROBO1	gender	0.972109	Q9Y6N7;Q9Y6N7-2;Q9Y6N7-4	ROBO1
Q9Y6N7;Q9Y6N7-2;Q9Y6N7-4_ROBO1	lrrk2 status	0.986757	Q9Y6N7;Q9Y6N7-2;Q9Y6N7-4	ROBO1
Q9Y6N7;Q9Y6N7-2;Q9Y6N7-4_ROBO1	gba status	0.994447	Q9Y6N7;Q9Y6N7-2;Q9Y6N7-4	ROBO1
Q9Y6N7;Q9Y6N7-2;Q9Y6N7-4_ROBO1	age at sample collection	0.760091	Q9Y6N7;Q9Y6N7-2;Q9Y6N7-4	ROBO1
O94991_SLITRK5	disease status	0.951756	O94991	SLITRK5
O94991_SLITRK5	gender	0.0942837	O94991	SLITRK5
O94991_SLITRK5	lrrk2 status	0.954355	O94991	SLITRK5
O94991_SLITRK5	gba status	0.995364	O94991	SLITRK5
O94991_SLITRK5	age at sample collection	0.935025	O94991	SLITRK5
P02765_AHSG	disease status	0.944109	P02765	AHSG
P02765_AHSG	gender	0.335914	P02765	AHSG
P02765_AHSG	lrrk2 status	0.994447	P02765	AHSG
P02765_AHSG	gba status	0.933405	P02765	AHSG
P02765_AHSG	age at sample collection	0.983808	P02765	AHSG
P20774_OGN	disease status	0.956481	P20774	OGN
P20774_OGN	gender	0.405581	P20774	OGN
P20774_OGN	lrrk2 status	0.903879	P20774	OGN
P20774_OGN	gba status	0.909052	P20774	OGN
P20774_OGN	age at sample collection	0.718124	P20774	OGN
Q14517_FAT1	disease status	0.885124	Q14517	FAT1
Q14517_FAT1	gender	0.983776	Q14517	FAT1
Q14517_FAT1	lrrk2 status	0.960654	Q14517	FAT1
Q14517_FAT1	gba status	0.935025	Q14517	FAT1
Q14517_FAT1	age at sample collection	0.950077	Q14517	FAT1
Q5R3F8_ELFN2	disease status	0.597329	Q5R3F8	ELFN2
Q5R3F8_ELFN2	gender	0.612583	Q5R3F8	ELFN2
Q5R3F8_ELFN2	lrrk2 status	0.780834	Q5R3F8	ELFN2
Q5R3F8_ELFN2	gba status	0.927216	Q5R3F8	ELFN2
Q5R3F8_ELFN2	age at sample collection	0.984505	Q5R3F8	ELFN2
Q13228;Q13228-4_SELENBP1	disease status	0.994447	Q13228;Q13228-4	SELENBP1
Q13228;Q13228-4_SELENBP1	gender	0.565703	Q13228;Q13228-4	SELENBP1
Q13228;Q13228-4_SELENBP1	lrrk2 status	0.951845	Q13228;Q13228-4	SELENBP1
Q13228;Q13228-4_SELENBP1	gba status	0.994447	Q13228;Q13228-4	SELENBP1
Q13228;Q13228-4_SELENBP1	age at sample collection	0.957827	Q13228;Q13228-4	SELENBP1
P02792_FTL	disease status	0.284708	P02792	FTL
P02792_FTL	gender	0.972109	P02792	FTL
P02792_FTL	lrrk2 status	0.947205	P02792	FTL
P02792_FTL	gba status	0.972939	P02792	FTL
P02792_FTL	age at sample collection	0.213884	P02792	FTL
Q6UWY5_OLFML1	disease status	0.886266	Q6UWY5	OLFML1
Q6UWY5_OLFML1	gender	0.954355	Q6UWY5	OLFML1
Q6UWY5_OLFML1	lrrk2 status	0.861379	Q6UWY5	OLFML1
Q6UWY5_OLFML1	gba status	0.924154	Q6UWY5	OLFML1
Q6UWY5_OLFML1	age at sample collection	0.977827	Q6UWY5	OLFML1
A0A0C4DH25_IGKV3D-20	disease status	0.597772	A0A0C4DH25	IGKV3D-20
A0A0C4DH25_IGKV3D-20	gender	0.797112	A0A0C4DH25	IGKV3D-20
A0A0C4DH25_IGKV3D-20	lrrk2 status	0.981916	A0A0C4DH25	IGKV3D-20
A0A0C4DH25_IGKV3D-20	gba status	0.994796	A0A0C4DH25	IGKV3D-20
A0A0C4DH25_IGKV3D-20	age at sample collection	0.983694	A0A0C4DH25	IGKV3D-20
P05160_F13B	disease status	0.883543	P05160	F13B
P05160_F13B	gender	0.946879	P05160	F13B
P05160_F13B	lrrk2 status	0.99847	P05160	F13B
P05160_F13B	gba status	0.935025	P05160	F13B
P05160_F13B	age at sample collection	0.817676	P05160	F13B
Q8WWX9_SELENOM	disease status	0.217473	Q8WWX9	SELENOM
Q8WWX9_SELENOM	gender	0.972109	Q8WWX9	SELENOM
Q8WWX9_SELENOM	lrrk2 status	0.898885	Q8WWX9	SELENOM
Q8WWX9_SELENOM	gba status	0.977189	Q8WWX9	SELENOM
Q8WWX9_SELENOM	age at sample collection	0.886266	Q8WWX9	SELENOM
O14514_ADGRB1	disease status	0.995364	O14514	ADGRB1
O14514_ADGRB1	gender	0.865909	O14514	ADGRB1
O14514_ADGRB1	lrrk2 status	0.894338	O14514	ADGRB1
O14514_ADGRB1	gba status	0.995364	O14514	ADGRB1
O14514_ADGRB1	age at sample collection	0.694357	O14514	ADGRB1
P00338;P00338-3_LDHA	disease status	0.935025	P00338;P00338-3	LDHA
P00338;P00338-3_LDHA	gender	0.740981	P00338;P00338-3	LDHA
P00338;P00338-3_LDHA	lrrk2 status	0.994429	P00338;P00338-3	LDHA
P00338;P00338-3_LDHA	gba status	0.921472	P00338;P00338-3	LDHA
P00338;P00338-3_LDHA	age at sample collection	0.927175	P00338;P00338-3	LDHA
P08123_COL1A2	disease status	0.478905	P08123	COL1A2
P08123_COL1A2	gender	0.928731	P08123	COL1A2
P08123_COL1A2	lrrk2 status	0.983694	P08123	COL1A2
P08123_COL1A2	gba status	0.433762	P08123	COL1A2
P08123_COL1A2	age at sample collection	0.805295	P08123	COL1A2
P23083_IGHV1-2	disease status	0.956003	P23083	IGHV1-2
P23083_IGHV1-2	gender	0.674574	P23083	IGHV1-2
P23083_IGHV1-2	lrrk2 status	0.661761	P23083	IGHV1-2
P23083_IGHV1-2	gba status	0.764452	P23083	IGHV1-2
P23083_IGHV1-2	age at sample collection	0.165839	P23083	IGHV1-2
P15291;P15291-2_B4GALT1	disease status	0.907855	P15291;P15291-2	B4GALT1
P15291;P15291-2_B4GALT1	gender	0.88828	P15291;P15291-2	B4GALT1
P15291;P15291-2_B4GALT1	lrrk2 status	0.986757	P15291;P15291-2	B4GALT1
P15291;P15291-2_B4GALT1	gba status	0.997178	P15291;P15291-2	B4GALT1
P15291;P15291-2_B4GALT1	age at sample collection	0.797112	P15291;P15291-2	B4GALT1
P20908;P20908-2_COL5A1	disease status	0.93249	P20908;P20908-2	COL5A1
P20908;P20908-2_COL5A1	gender	0.892889	P20908;P20908-2	COL5A1
P20908;P20908-2_COL5A1	lrrk2 status	0.737828	P20908;P20908-2	COL5A1
P20908;P20908-2_COL5A1	gba status	0.878482	P20908;P20908-2	COL5A1
P20908;P20908-2_COL5A1	age at sample collection	0.979318	P20908;P20908-2	COL5A1
Q9UQM7;Q9UQM7-2_CAMK2A	disease status	0.935025	Q9UQM7;Q9UQM7-2	CAMK2A
Q9UQM7;Q9UQM7-2_CAMK2A	gender	0.406848	Q9UQM7;Q9UQM7-2	CAMK2A
Q9UQM7;Q9UQM7-2_CAMK2A	lrrk2 status	0.996835	Q9UQM7;Q9UQM7-2	CAMK2A
Q9UQM7;Q9UQM7-2_CAMK2A	gba status	0.994796	Q9UQM7;Q9UQM7-2	CAMK2A
Q9UQM7;Q9UQM7-2_CAMK2A	age at sample collection	0.994796	Q9UQM7;Q9UQM7-2	CAMK2A
Q96RL7;Q96RL7-2;Q96RL7-3;Q96RL7-4_VPS13A	disease status	0.951845	Q96RL7;Q96RL7-2;Q96RL7-3;Q96RL7-4	VPS13A
Q96RL7;Q96RL7-2;Q96RL7-3;Q96RL7-4_VPS13A	gender	0.787377	Q96RL7;Q96RL7-2;Q96RL7-3;Q96RL7-4	VPS13A
Q96RL7;Q96RL7-2;Q96RL7-3;Q96RL7-4_VPS13A	lrrk2 status	0.688048	Q96RL7;Q96RL7-2;Q96RL7-3;Q96RL7-4	VPS13A
Q96RL7;Q96RL7-2;Q96RL7-3;Q96RL7-4_VPS13A	gba status	0.340567	Q96RL7;Q96RL7-2;Q96RL7-3;Q96RL7-4	VPS13A
Q96RL7;Q96RL7-2;Q96RL7-3;Q96RL7-4_VPS13A	age at sample collection	0.994232	Q96RL7;Q96RL7-2;Q96RL7-3;Q96RL7-4	VPS13A
Q8NCC3_PLA2G15	disease status	0.609033	Q8NCC3	PLA2G15
Q8NCC3_PLA2G15	gender	0.972109	Q8NCC3	PLA2G15
Q8NCC3_PLA2G15	lrrk2 status	0.99847	Q8NCC3	PLA2G15
Q8NCC3_PLA2G15	gba status	0.893408	Q8NCC3	PLA2G15
Q8NCC3_PLA2G15	age at sample collection	0.794061	Q8NCC3	PLA2G15
P01236_PRL	disease status	0.950077	P01236	PRL
P01236_PRL	gender	0.249986	P01236	PRL
P01236_PRL	lrrk2 status	0.740206	P01236	PRL
P01236_PRL	gba status	0.165185	P01236	PRL
P01236_PRL	age at sample collection	0.921472	P01236	PRL
Q24JP5;Q24JP5-2_TMEM132A	disease status	0.817676	Q24JP5;Q24JP5-2	TMEM132A
Q24JP5;Q24JP5-2_TMEM132A	gender	0.549283	Q24JP5;Q24JP5-2	TMEM132A
Q24JP5;Q24JP5-2_TMEM132A	lrrk2 status	0.980181	Q24JP5;Q24JP5-2	TMEM132A
Q24JP5;Q24JP5-2_TMEM132A	gba status	0.97265	Q24JP5;Q24JP5-2	TMEM132A
Q24JP5;Q24JP5-2_TMEM132A	age at sample collection	0.310756	Q24JP5;Q24JP5-2	TMEM132A
Q92832;Q92832-2_NELL1	disease status	0.984505	Q92832;Q92832-2	NELL1
Q92832;Q92832-2_NELL1	gender	0.8453	Q92832;Q92832-2	NELL1
Q92832;Q92832-2_NELL1	lrrk2 status	0.858215	Q92832;Q92832-2	NELL1
Q92832;Q92832-2_NELL1	gba status	0.885124	Q92832;Q92832-2	NELL1
Q92832;Q92832-2_NELL1	age at sample collection	0.433762	Q92832;Q92832-2	NELL1
Q8IZJ1;Q8IZJ1-2_UNC5B	disease status	0.885124	Q8IZJ1;Q8IZJ1-2	UNC5B
Q8IZJ1;Q8IZJ1-2_UNC5B	gender	0.972109	Q8IZJ1;Q8IZJ1-2	UNC5B
Q8IZJ1;Q8IZJ1-2_UNC5B	lrrk2 status	0.994447	Q8IZJ1;Q8IZJ1-2	UNC5B
Q8IZJ1;Q8IZJ1-2_UNC5B	gba status	0.99847	Q8IZJ1;Q8IZJ1-2	UNC5B
Q8IZJ1;Q8IZJ1-2_UNC5B	age at sample collection	0.853723	Q8IZJ1;Q8IZJ1-2	UNC5B
Q9GZV7_HAPLN2	disease status	0.754334	Q9GZV7	HAPLN2
Q9GZV7_HAPLN2	gender	0.817676	Q9GZV7	HAPLN2
Q9GZV7_HAPLN2	lrrk2 status	0.838189	Q9GZV7	HAPLN2
Q9GZV7_HAPLN2	gba status	0.842145	Q9GZV7	HAPLN2
Q9GZV7_HAPLN2	age at sample collection	0.972109	Q9GZV7	HAPLN2
P07942_LAMB1	disease status	0.853723	P07942	LAMB1
P07942_LAMB1	gender	0.914742	P07942	LAMB1
P07942_LAMB1	lrrk2 status	0.529717	P07942	LAMB1
P07942_LAMB1	gba status	0.966408	P07942	LAMB1
P07942_LAMB1	age at sample collection	0.537814	P07942	LAMB1
Q92820_GGH	disease status	0.843074	Q92820	GGH
Q92820_GGH	gender	0.935025	Q92820	GGH
Q92820_GGH	lrrk2 status	0.99847	Q92820	GGH
Q92820_GGH	gba status	0.994447	Q92820	GGH
Q92820_GGH	age at sample collection	0.44163	Q92820	GGH
P14618_PKM	disease status	0.817676	P14618	PKM
P14618_PKM	gender	0.567339	P14618	PKM
P14618_PKM	lrrk2 status	0.986757	P14618	PKM
P14618_PKM	gba status	0.994447	P14618	PKM
P14618_PKM	age at sample collection	0.88828	P14618	PKM
P60983_GMFB	disease status	0.886266	P60983	GMFB
P60983_GMFB	gender	0.883543	P60983	GMFB
P60983_GMFB	lrrk2 status	0.885124	P60983	GMFB
P60983_GMFB	gba status	0.880057	P60983	GMFB
P60983_GMFB	age at sample collection	0.996835	P60983	GMFB
P04070;P04070-2_PROC	disease status	0.972939	P04070;P04070-2	PROC
P04070;P04070-2_PROC	gender	0.640906	P04070;P04070-2	PROC
P04070;P04070-2_PROC	lrrk2 status	0.853723	P04070;P04070-2	PROC
P04070;P04070-2_PROC	gba status	0.995364	P04070;P04070-2	PROC
P04070;P04070-2_PROC	age at sample collection	0.541667	P04070;P04070-2	PROC
Q5VW38;Q5VW38-2;Q5VW38-3_GPR107	disease status	0.650392	Q5VW38;Q5VW38-2;Q5VW38-3	GPR107
Q5VW38;Q5VW38-2;Q5VW38-3_GPR107	gender	0.818971	Q5VW38;Q5VW38-2;Q5VW38-3	GPR107
Q5VW38;Q5VW38-2;Q5VW38-3_GPR107	lrrk2 status	0.682589	Q5VW38;Q5VW38-2;Q5VW38-3	GPR107
Q5VW38;Q5VW38-2;Q5VW38-3_GPR107	gba status	0.931576	Q5VW38;Q5VW38-2;Q5VW38-3	GPR107
Q5VW38;Q5VW38-2;Q5VW38-3_GPR107	age at sample collection	0.983694	Q5VW38;Q5VW38-2;Q5VW38-3	GPR107
A0A0A0MRZ9_IGLV5-52	disease status	0.996835	A0A0A0MRZ9	IGLV5-52
A0A0A0MRZ9_IGLV5-52	gender	0.765916	A0A0A0MRZ9	IGLV5-52
A0A0A0MRZ9_IGLV5-52	lrrk2 status	0.717337	A0A0A0MRZ9	IGLV5-52
A0A0A0MRZ9_IGLV5-52	gba status	0.99047	A0A0A0MRZ9	IGLV5-52
A0A0A0MRZ9_IGLV5-52	age at sample collection	0.950077	A0A0A0MRZ9	IGLV5-52
P30043_BLVRB	disease status	0.403231	P30043	BLVRB
P30043_BLVRB	gender	0.307319	P30043	BLVRB
P30043_BLVRB	lrrk2 status	0.93249	P30043	BLVRB
P30043_BLVRB	gba status	0.946879	P30043	BLVRB
P30043_BLVRB	age at sample collection	0.731408	P30043	BLVRB
P04179_SOD2	disease status	0.986757	P04179	SOD2
P04179_SOD2	gender	0.737407	P04179	SOD2
P04179_SOD2	lrrk2 status	0.951756	P04179	SOD2
P04179_SOD2	gba status	0.886266	P04179	SOD2
P04179_SOD2	age at sample collection	0.99847	P04179	SOD2
O43854;O43854-2_EDIL3	disease status	0.337547	O43854;O43854-2	EDIL3
O43854;O43854-2_EDIL3	gender	0.954355	O43854;O43854-2	EDIL3
O43854;O43854-2_EDIL3	lrrk2 status	0.983808	O43854;O43854-2	EDIL3
O43854;O43854-2_EDIL3	gba status	0.654531	O43854;O43854-2	EDIL3
O43854;O43854-2_EDIL3	age at sample collection	0.671237	O43854;O43854-2	EDIL3
Q9BXP8_PAPPA2	disease status	0.307319	Q9BXP8	PAPPA2
Q9BXP8_PAPPA2	gender	0.968375	Q9BXP8	PAPPA2
Q9BXP8_PAPPA2	lrrk2 status	0.894338	Q9BXP8	PAPPA2
Q9BXP8_PAPPA2	gba status	0.952821	Q9BXP8	PAPPA2
Q9BXP8_PAPPA2	age at sample collection	0.746751	Q9BXP8	PAPPA2
P39059_COL15A1	disease status	0.337473	P39059	COL15A1
P39059_COL15A1	gender	0.565703	P39059	COL15A1
P39059_COL15A1	lrrk2 status	0.478905	P39059	COL15A1
P39059_COL15A1	gba status	0.757661	P39059	COL15A1
P39059_COL15A1	age at sample collection	0.99847	P39059	COL15A1
O95390_GDF11	disease status	0.264709	O95390	GDF11
O95390_GDF11	gender	0.983694	O95390	GDF11
O95390_GDF11	lrrk2 status	0.908174	O95390	GDF11
O95390_GDF11	gba status	0.903879	O95390	GDF11
O95390_GDF11	age at sample collection	0.582191	O95390	GDF11
P50452;P50452-2_SERPINB8	disease status	0.69533	P50452;P50452-2	SERPINB8
P50452;P50452-2_SERPINB8	gender	0.663039	P50452;P50452-2	SERPINB8
P50452;P50452-2_SERPINB8	lrrk2 status	0.860052	P50452;P50452-2	SERPINB8
P50452;P50452-2_SERPINB8	gba status	0.930099	P50452;P50452-2	SERPINB8
P50452;P50452-2_SERPINB8	age at sample collection	0.995364	P50452;P50452-2	SERPINB8
Q12866_MERTK	disease status	0.920867	Q12866	MERTK
Q12866_MERTK	gender	0.932606	Q12866	MERTK
Q12866_MERTK	lrrk2 status	0.861379	Q12866	MERTK
Q12866_MERTK	gba status	0.340567	Q12866	MERTK
Q12866_MERTK	age at sample collection	0.893125	Q12866	MERTK
A0A0C4DH73;P01611_IGKV1-12;IGKV1D-12	disease status	0.706096	A0A0C4DH73;P01611	IGKV1-12;IGKV1D-12
A0A0C4DH73;P01611_IGKV1-12;IGKV1D-12	gender	0.484762	A0A0C4DH73;P01611	IGKV1-12;IGKV1D-12
A0A0C4DH73;P01611_IGKV1-12;IGKV1D-12	lrrk2 status	0.966408	A0A0C4DH73;P01611	IGKV1-12;IGKV1D-12
A0A0C4DH73;P01611_IGKV1-12;IGKV1D-12	gba status	0.986757	A0A0C4DH73;P01611	IGKV1-12;IGKV1D-12
A0A0C4DH73;P01611_IGKV1-12;IGKV1D-12	age at sample collection	0.885124	A0A0C4DH73;P01611	IGKV1-12;IGKV1D-12
P07333_CSF1R	disease status	0.464914	P07333	CSF1R
P07333_CSF1R	gender	0.357966	P07333	CSF1R
P07333_CSF1R	lrrk2 status	0.977735	P07333	CSF1R
P07333_CSF1R	gba status	0.986757	P07333	CSF1R
P07333_CSF1R	age at sample collection	0.507776	P07333	CSF1R
P01303_NPY	disease status	0.96522	P01303	NPY
P01303_NPY	gender	0.084498	P01303	NPY
P01303_NPY	lrrk2 status	0.744928	P01303	NPY
P01303_NPY	gba status	0.557681	P01303	NPY
P01303_NPY	age at sample collection	0.824741	P01303	NPY
Q9Y287_ITM2B	disease status	0.820128	Q9Y287	ITM2B
Q9Y287_ITM2B	gender	0.258913	Q9Y287	ITM2B
Q9Y287_ITM2B	lrrk2 status	0.606734	Q9Y287	ITM2B
Q9Y287_ITM2B	gba status	0.99847	Q9Y287	ITM2B
Q9Y287_ITM2B	age at sample collection	0.99847	Q9Y287	ITM2B
P27824;P27824-2_CANX	disease status	0.88828	P27824;P27824-2	CANX
P27824;P27824-2_CANX	gender	0.935025	P27824;P27824-2	CANX
P27824;P27824-2_CANX	lrrk2 status	0.972109	P27824;P27824-2	CANX
P27824;P27824-2_CANX	gba status	0.925814	P27824;P27824-2	CANX
P27824;P27824-2_CANX	age at sample collection	0.957613	P27824;P27824-2	CANX
Q9UGM5;Q9UGM5-2_FETUB	disease status	0.886266	Q9UGM5;Q9UGM5-2	FETUB
Q9UGM5;Q9UGM5-2_FETUB	gender	0.986757	Q9UGM5;Q9UGM5-2	FETUB
Q9UGM5;Q9UGM5-2_FETUB	lrrk2 status	0.983694	Q9UGM5;Q9UGM5-2	FETUB
Q9UGM5;Q9UGM5-2_FETUB	gba status	0.99847	Q9UGM5;Q9UGM5-2	FETUB
Q9UGM5;Q9UGM5-2_FETUB	age at sample collection	0.994796	Q9UGM5;Q9UGM5-2	FETUB
Q4G0S4_CYP27C1	disease status	0.983274	Q4G0S4	CYP27C1
Q4G0S4_CYP27C1	gender	0.142247	Q4G0S4	CYP27C1
Q4G0S4_CYP27C1	lrrk2 status	0.731408	Q4G0S4	CYP27C1
Q4G0S4_CYP27C1	gba status	0.948866	Q4G0S4	CYP27C1
Q4G0S4_CYP27C1	age at sample collection	0.575355	Q4G0S4	CYP27C1
Q13444;Q13444-10;Q13444-12;Q13444-2;Q13444-3;Q13444-4;Q13444-5;Q13444-6;Q13444-7;Q13444-8;Q13444-9_ADAM15	disease status	0.38149	Q13444;Q13444-10;Q13444-12;Q13444-2;Q13444-3;Q13444-4;Q13444-5;Q13444-6;Q13444-7;Q13444-8;Q13444-9	ADAM15
Q13444;Q13444-10;Q13444-12;Q13444-2;Q13444-3;Q13444-4;Q13444-5;Q13444-6;Q13444-7;Q13444-8;Q13444-9_ADAM15	gender	0.747595	Q13444;Q13444-10;Q13444-12;Q13444-2;Q13444-3;Q13444-4;Q13444-5;Q13444-6;Q13444-7;Q13444-8;Q13444-9	ADAM15
Q13444;Q13444-10;Q13444-12;Q13444-2;Q13444-3;Q13444-4;Q13444-5;Q13444-6;Q13444-7;Q13444-8;Q13444-9_ADAM15	lrrk2 status	0.99847	Q13444;Q13444-10;Q13444-12;Q13444-2;Q13444-3;Q13444-4;Q13444-5;Q13444-6;Q13444-7;Q13444-8;Q13444-9	ADAM15
Q13444;Q13444-10;Q13444-12;Q13444-2;Q13444-3;Q13444-4;Q13444-5;Q13444-6;Q13444-7;Q13444-8;Q13444-9_ADAM15	gba status	0.935025	Q13444;Q13444-10;Q13444-12;Q13444-2;Q13444-3;Q13444-4;Q13444-5;Q13444-6;Q13444-7;Q13444-8;Q13444-9	ADAM15
Q13444;Q13444-10;Q13444-12;Q13444-2;Q13444-3;Q13444-4;Q13444-5;Q13444-6;Q13444-7;Q13444-8;Q13444-9_ADAM15	age at sample collection	0.737828	Q13444;Q13444-10;Q13444-12;Q13444-2;Q13444-3;Q13444-4;Q13444-5;Q13444-6;Q13444-7;Q13444-8;Q13444-9	ADAM15
P22692;P22692-2_IGFBP4	disease status	0.994447	P22692;P22692-2	IGFBP4
P22692;P22692-2_IGFBP4	gender	0.935025	P22692;P22692-2	IGFBP4
P22692;P22692-2_IGFBP4	lrrk2 status	0.935025	P22692;P22692-2	IGFBP4
P22692;P22692-2_IGFBP4	gba status	0.893408	P22692;P22692-2	IGFBP4
P22692;P22692-2_IGFBP4	age at sample collection	0.482281	P22692;P22692-2	IGFBP4
Q96EE4_CCDC126	disease status	0.940762	Q96EE4	CCDC126
Q96EE4_CCDC126	gender	0.994447	Q96EE4	CCDC126
Q96EE4_CCDC126	lrrk2 status	0.978315	Q96EE4	CCDC126
Q96EE4_CCDC126	gba status	0.99847	Q96EE4	CCDC126
Q96EE4_CCDC126	age at sample collection	0.547659	Q96EE4	CCDC126
O60939_SCN2B	disease status	0.983694	O60939	SCN2B
O60939_SCN2B	gender	0.324344	O60939	SCN2B
O60939_SCN2B	lrrk2 status	0.952821	O60939	SCN2B
O60939_SCN2B	gba status	0.681461	O60939	SCN2B
O60939_SCN2B	age at sample collection	0.987107	O60939	SCN2B
P78509;P78509-2_RELN	disease status	0.933405	P78509;P78509-2	RELN
P78509;P78509-2_RELN	gender	0.924154	P78509;P78509-2	RELN
P78509;P78509-2_RELN	lrrk2 status	0.957613	P78509;P78509-2	RELN
P78509;P78509-2_RELN	gba status	0.85131	P78509;P78509-2	RELN
P78509;P78509-2_RELN	age at sample collection	0.307319	P78509;P78509-2	RELN
P25774_CTSS	disease status	0.335914	P25774	CTSS
P25774_CTSS	gender	0.749737	P25774	CTSS
P25774_CTSS	lrrk2 status	0.243493	P25774	CTSS
P25774_CTSS	gba status	0.820745	P25774	CTSS
P25774_CTSS	age at sample collection	0.353018	P25774	CTSS
A0A0C4DH38_IGHV5-51	disease status	0.862886	A0A0C4DH38	IGHV5-51
A0A0C4DH38_IGHV5-51	gender	0.478905	A0A0C4DH38	IGHV5-51
A0A0C4DH38_IGHV5-51	lrrk2 status	0.983694	A0A0C4DH38	IGHV5-51
A0A0C4DH38_IGHV5-51	gba status	0.595126	A0A0C4DH38	IGHV5-51
A0A0C4DH38_IGHV5-51	age at sample collection	0.983694	A0A0C4DH38	IGHV5-51
Q9BUD6_SPON2	disease status	0.986757	Q9BUD6	SPON2
Q9BUD6_SPON2	gender	0.935441	Q9BUD6	SPON2
Q9BUD6_SPON2	lrrk2 status	0.954355	Q9BUD6	SPON2
Q9BUD6_SPON2	gba status	0.921472	Q9BUD6	SPON2
Q9BUD6_SPON2	age at sample collection	0.954355	Q9BUD6	SPON2
Q16610_ECM1	disease status	0.82838	Q16610	ECM1
Q16610_ECM1	gender	0.972109	Q16610	ECM1
Q16610_ECM1	lrrk2 status	0.693316	Q16610	ECM1
Q16610_ECM1	gba status	0.568447	Q16610	ECM1
Q16610_ECM1	age at sample collection	0.642191	Q16610	ECM1
Q99674;Q99674-4;Q99674-5_CGREF1	disease status	0.742176	Q99674;Q99674-4;Q99674-5	CGREF1
Q99674;Q99674-4;Q99674-5_CGREF1	gender	0.962109	Q99674;Q99674-4;Q99674-5	CGREF1
Q99674;Q99674-4;Q99674-5_CGREF1	lrrk2 status	0.82838	Q99674;Q99674-4;Q99674-5	CGREF1
Q99674;Q99674-4;Q99674-5_CGREF1	gba status	0.861379	Q99674;Q99674-4;Q99674-5	CGREF1
Q99674;Q99674-4;Q99674-5_CGREF1	age at sample collection	0.948238	Q99674;Q99674-4;Q99674-5	CGREF1
Q9UJ99_CDH22	disease status	0.845792	Q9UJ99	CDH22
Q9UJ99_CDH22	gender	0.981527	Q9UJ99	CDH22
Q9UJ99_CDH22	lrrk2 status	0.978035	Q9UJ99	CDH22
Q9UJ99_CDH22	gba status	0.99847	Q9UJ99	CDH22
Q9UJ99_CDH22	age at sample collection	0.737516	Q9UJ99	CDH22
A0A0B4J1V2_IGHV2-26	disease status	0.986757	A0A0B4J1V2	IGHV2-26
A0A0B4J1V2_IGHV2-26	gender	0.655078	A0A0B4J1V2	IGHV2-26
A0A0B4J1V2_IGHV2-26	lrrk2 status	0.860912	A0A0B4J1V2	IGHV2-26
A0A0B4J1V2_IGHV2-26	gba status	0.994447	A0A0B4J1V2	IGHV2-26
A0A0B4J1V2_IGHV2-26	age at sample collection	0.931576	A0A0B4J1V2	IGHV2-26
Q9Y6Y9_LY96	disease status	0.728385	Q9Y6Y9	LY96
Q9Y6Y9_LY96	gender	0.710231	Q9Y6Y9	LY96
Q9Y6Y9_LY96	lrrk2 status	0.85131	Q9Y6Y9	LY96
Q9Y6Y9_LY96	gba status	0.980181	Q9Y6Y9	LY96
Q9Y6Y9_LY96	age at sample collection	0.526211	Q9Y6Y9	LY96
P19022_CDH2	disease status	0.637909	P19022	CDH2
P19022_CDH2	gender	0.335914	P19022	CDH2
P19022_CDH2	lrrk2 status	0.935025	P19022	CDH2
P19022_CDH2	gba status	0.994447	P19022	CDH2
P19022_CDH2	age at sample collection	0.698354	P19022	CDH2
P52799_EFNB2	disease status	0.896099	P52799	EFNB2
P52799_EFNB2	gender	0.968375	P52799	EFNB2
P52799_EFNB2	lrrk2 status	0.947205	P52799	EFNB2
P52799_EFNB2	gba status	0.954355	P52799	EFNB2
P52799_EFNB2	age at sample collection	0.751659	P52799	EFNB2
Q13641_TPBG	disease status	0.994447	Q13641	TPBG
Q13641_TPBG	gender	0.0391385	Q13641	TPBG
Q13641_TPBG	lrrk2 status	0.756899	Q13641	TPBG
Q13641_TPBG	gba status	0.946879	Q13641	TPBG
Q13641_TPBG	age at sample collection	0.986725	Q13641	TPBG
P17677;P17677-2_GAP43	disease status	0.824741	P17677;P17677-2	GAP43
P17677;P17677-2_GAP43	gender	0.198905	P17677;P17677-2	GAP43
P17677;P17677-2_GAP43	lrrk2 status	0.798748	P17677;P17677-2	GAP43
P17677;P17677-2_GAP43	gba status	0.935025	P17677;P17677-2	GAP43
P17677;P17677-2_GAP43	age at sample collection	0.674574	P17677;P17677-2	GAP43
Q8N9B4_ANKRD42	disease status	0.875292	Q8N9B4	ANKRD42
Q8N9B4_ANKRD42	gender	0.861379	Q8N9B4	ANKRD42
Q8N9B4_ANKRD42	lrrk2 status	0.874654	Q8N9B4	ANKRD42
Q8N9B4_ANKRD42	gba status	0.706106	Q8N9B4	ANKRD42
Q8N9B4_ANKRD42	age at sample collection	0.555626	Q8N9B4	ANKRD42
Q9UF11-2;Q9UF11-4_PLEKHB1	disease status	0.824741	Q9UF11-2;Q9UF11-4	PLEKHB1
Q9UF11-2;Q9UF11-4_PLEKHB1	gender	0.81965	Q9UF11-2;Q9UF11-4	PLEKHB1
Q9UF11-2;Q9UF11-4_PLEKHB1	lrrk2 status	0.998401	Q9UF11-2;Q9UF11-4	PLEKHB1
Q9UF11-2;Q9UF11-4_PLEKHB1	gba status	0.997203	Q9UF11-2;Q9UF11-4	PLEKHB1
Q9UF11-2;Q9UF11-4_PLEKHB1	age at sample collection	0.606734	Q9UF11-2;Q9UF11-4	PLEKHB1
P42658;P42658-2_DPP6	disease status	0.994447	P42658;P42658-2	DPP6
P42658;P42658-2_DPP6	gender	0.159603	P42658;P42658-2	DPP6
P42658;P42658-2_DPP6	lrrk2 status	0.843074	P42658;P42658-2	DPP6
P42658;P42658-2_DPP6	gba status	0.994447	P42658;P42658-2	DPP6
P42658;P42658-2_DPP6	age at sample collection	0.983694	P42658;P42658-2	DPP6
Q16568_CARTPT	disease status	0.902417	Q16568	CARTPT
Q16568_CARTPT	gender	0.546091	Q16568	CARTPT
Q16568_CARTPT	lrrk2 status	0.893408	Q16568	CARTPT
Q16568_CARTPT	gba status	0.994447	Q16568	CARTPT
Q16568_CARTPT	age at sample collection	0.994447	Q16568	CARTPT
O00299_CLIC1	disease status	0.994447	O00299	CLIC1
O00299_CLIC1	gender	0.82868	O00299	CLIC1
O00299_CLIC1	lrrk2 status	0.718862	O00299	CLIC1
O00299_CLIC1	gba status	0.927175	O00299	CLIC1
O00299_CLIC1	age at sample collection	0.935025	O00299	CLIC1
P04746_AMY2A	disease status	0.764452	P04746	AMY2A
P04746_AMY2A	gender	0.994447	P04746	AMY2A
P04746_AMY2A	lrrk2 status	0.64076	P04746	AMY2A
P04746_AMY2A	gba status	0.939109	P04746	AMY2A
P04746_AMY2A	age at sample collection	0.370448	P04746	AMY2A
Q9Y653;Q9Y653-2;Q9Y653-3_ADGRG1	disease status	0.631847	Q9Y653;Q9Y653-2;Q9Y653-3	ADGRG1
Q9Y653;Q9Y653-2;Q9Y653-3_ADGRG1	gender	0.44163	Q9Y653;Q9Y653-2;Q9Y653-3	ADGRG1
Q9Y653;Q9Y653-2;Q9Y653-3_ADGRG1	lrrk2 status	0.99847	Q9Y653;Q9Y653-2;Q9Y653-3	ADGRG1
Q9Y653;Q9Y653-2;Q9Y653-3_ADGRG1	gba status	0.858704	Q9Y653;Q9Y653-2;Q9Y653-3	ADGRG1
Q9Y653;Q9Y653-2;Q9Y653-3_ADGRG1	age at sample collection	0.122927	Q9Y653;Q9Y653-2;Q9Y653-3	ADGRG1
P61960;P61960-2_UFM1	disease status	0.939777	P61960;P61960-2	UFM1
P61960;P61960-2_UFM1	gender	0.345227	P61960;P61960-2	UFM1
P61960;P61960-2_UFM1	lrrk2 status	0.660285	P61960;P61960-2	UFM1
P61960;P61960-2_UFM1	gba status	0.994796	P61960;P61960-2	UFM1
P61960;P61960-2_UFM1	age at sample collection	0.347088	P61960;P61960-2	UFM1
Q9Y646_CPQ	disease status	0.848991	Q9Y646	CPQ
Q9Y646_CPQ	gender	0.736152	Q9Y646	CPQ
Q9Y646_CPQ	lrrk2 status	0.714577	Q9Y646	CPQ
Q9Y646_CPQ	gba status	0.886266	Q9Y646	CPQ
Q9Y646_CPQ	age at sample collection	0.935025	Q9Y646	CPQ
Q6UX71_PLXDC2	disease status	0.935025	Q6UX71	PLXDC2
Q6UX71_PLXDC2	gender	0.608361	Q6UX71	PLXDC2
Q6UX71_PLXDC2	lrrk2 status	0.893408	Q6UX71	PLXDC2
Q6UX71_PLXDC2	gba status	0.954355	Q6UX71	PLXDC2
Q6UX71_PLXDC2	age at sample collection	0.650392	Q6UX71	PLXDC2
P10451-3_SPP1	disease status	0.99847	P10451-3	SPP1
P10451-3_SPP1	gender	0.529717	P10451-3	SPP1
P10451-3_SPP1	lrrk2 status	0.994796	P10451-3	SPP1
P10451-3_SPP1	gba status	0.99847	P10451-3	SPP1
P10451-3_SPP1	age at sample collection	0.102622	P10451-3	SPP1
Q14894_CRYM	disease status	0.446052	Q14894	CRYM
Q14894_CRYM	gender	0.81965	Q14894	CRYM
Q14894_CRYM	lrrk2 status	0.986757	Q14894	CRYM
Q14894_CRYM	gba status	0.97366	Q14894	CRYM
Q14894_CRYM	age at sample collection	0.997178	Q14894	CRYM
P04066_FUCA1	disease status	0.431328	P04066	FUCA1
P04066_FUCA1	gender	0.494457	P04066	FUCA1
P04066_FUCA1	lrrk2 status	0.994796	P04066	FUCA1
P04066_FUCA1	gba status	0.83142	P04066	FUCA1
P04066_FUCA1	age at sample collection	0.896223	P04066	FUCA1
Q2TAL6_VWC2	disease status	0.660376	Q2TAL6	VWC2
Q2TAL6_VWC2	gender	0.32197	Q2TAL6	VWC2
Q2TAL6_VWC2	lrrk2 status	0.597772	Q2TAL6	VWC2
Q2TAL6_VWC2	gba status	0.983694	Q2TAL6	VWC2
Q2TAL6_VWC2	age at sample collection	0.740981	Q2TAL6	VWC2
P14543_NID1	disease status	0.286664	P14543	NID1
P14543_NID1	gender	0.810423	P14543	NID1
P14543_NID1	lrrk2 status	0.983694	P14543	NID1
P14543_NID1	gba status	0.461532	P14543	NID1
P14543_NID1	age at sample collection	0.661761	P14543	NID1
P30530;P30530-2_AXL	disease status	0.994447	P30530;P30530-2	AXL
P30530;P30530-2_AXL	gender	0.927175	P30530;P30530-2	AXL
P30530;P30530-2_AXL	lrrk2 status	0.967365	P30530;P30530-2	AXL
P30530;P30530-2_AXL	gba status	0.974648	P30530;P30530-2	AXL
P30530;P30530-2_AXL	age at sample collection	0.802142	P30530;P30530-2	AXL
P50897_PPT1	disease status	0.983808	P50897	PPT1
P50897_PPT1	gender	0.352299	P50897	PPT1
P50897_PPT1	lrrk2 status	0.973982	P50897	PPT1
P50897_PPT1	gba status	0.948866	P50897	PPT1
P50897_PPT1	age at sample collection	0.366198	P50897	PPT1
Q8WZA1_POMGNT1	disease status	0.99847	Q8WZA1	POMGNT1
Q8WZA1_POMGNT1	gender	0.743608	Q8WZA1	POMGNT1
Q8WZA1_POMGNT1	lrrk2 status	0.986757	Q8WZA1	POMGNT1
Q8WZA1_POMGNT1	gba status	0.99847	Q8WZA1	POMGNT1
Q8WZA1_POMGNT1	age at sample collection	0.948863	Q8WZA1	POMGNT1
Q86XR7-2;Q9Y3B3;Q9Y3B3-2_TICAM2;TMED7;TMED7	disease status	0.840512	Q86XR7-2;Q9Y3B3;Q9Y3B3-2	TICAM2;TMED7;TMED7
Q86XR7-2;Q9Y3B3;Q9Y3B3-2_TICAM2;TMED7;TMED7	gender	0.986757	Q86XR7-2;Q9Y3B3;Q9Y3B3-2	TICAM2;TMED7;TMED7
Q86XR7-2;Q9Y3B3;Q9Y3B3-2_TICAM2;TMED7;TMED7	lrrk2 status	0.749737	Q86XR7-2;Q9Y3B3;Q9Y3B3-2	TICAM2;TMED7;TMED7
Q86XR7-2;Q9Y3B3;Q9Y3B3-2_TICAM2;TMED7;TMED7	gba status	0.737516	Q86XR7-2;Q9Y3B3;Q9Y3B3-2	TICAM2;TMED7;TMED7
Q86XR7-2;Q9Y3B3;Q9Y3B3-2_TICAM2;TMED7;TMED7	age at sample collection	0.817676	Q86XR7-2;Q9Y3B3;Q9Y3B3-2	TICAM2;TMED7;TMED7
Q8WVN6_SECTM1	disease status	0.737828	Q8WVN6	SECTM1
Q8WVN6_SECTM1	gender	0.997178	Q8WVN6	SECTM1
Q8WVN6_SECTM1	lrrk2 status	0.936258	Q8WVN6	SECTM1
Q8WVN6_SECTM1	gba status	0.994447	Q8WVN6	SECTM1
Q8WVN6_SECTM1	age at sample collection	0.894338	Q8WVN6	SECTM1
Q99523_SORT1	disease status	0.0878672	Q99523	SORT1
Q99523_SORT1	gender	0.258913	Q99523	SORT1
Q99523_SORT1	lrrk2 status	0.870782	Q99523	SORT1
Q99523_SORT1	gba status	0.983808	Q99523	SORT1
Q99523_SORT1	age at sample collection	0.994447	Q99523	SORT1
P16519;P16519-2;P16519-3_PCSK2	disease status	0.643792	P16519;P16519-2;P16519-3	PCSK2
P16519;P16519-2;P16519-3_PCSK2	gender	0.213884	P16519;P16519-2;P16519-3	PCSK2
P16519;P16519-2;P16519-3_PCSK2	lrrk2 status	0.896099	P16519;P16519-2;P16519-3	PCSK2
P16519;P16519-2;P16519-3_PCSK2	gba status	0.996138	P16519;P16519-2;P16519-3	PCSK2
P16519;P16519-2;P16519-3_PCSK2	age at sample collection	0.319498	P16519;P16519-2;P16519-3	PCSK2
P16870;P16870-2_CPE	disease status	0.81965	P16870;P16870-2	CPE
P16870;P16870-2_CPE	gender	0.885124	P16870;P16870-2	CPE
P16870;P16870-2_CPE	lrrk2 status	0.858215	P16870;P16870-2	CPE
P16870;P16870-2_CPE	gba status	0.950077	P16870;P16870-2	CPE
P16870;P16870-2_CPE	age at sample collection	0.326532	P16870;P16870-2	CPE
P02788;P02788-2_LTF	disease status	0.802142	P02788;P02788-2	LTF
P02788;P02788-2_LTF	gender	0.939109	P02788;P02788-2	LTF
P02788;P02788-2_LTF	lrrk2 status	0.983694	P02788;P02788-2	LTF
P02788;P02788-2_LTF	gba status	0.984505	P02788;P02788-2	LTF
P02788;P02788-2_LTF	age at sample collection	0.79851	P02788;P02788-2	LTF
Q13093_PLA2G7	disease status	0.986757	Q13093	PLA2G7
Q13093_PLA2G7	gender	0.876678	Q13093	PLA2G7
Q13093_PLA2G7	lrrk2 status	0.994447	Q13093	PLA2G7
Q13093_PLA2G7	gba status	0.914742	Q13093	PLA2G7
Q13093_PLA2G7	age at sample collection	0.583268	Q13093	PLA2G7
Q6PUV4_CPLX2	disease status	0.994447	Q6PUV4	CPLX2
Q6PUV4_CPLX2	gender	0.994447	Q6PUV4	CPLX2
Q6PUV4_CPLX2	lrrk2 status	0.950077	Q6PUV4	CPLX2
Q6PUV4_CPLX2	gba status	0.986757	Q6PUV4	CPLX2
Q6PUV4_CPLX2	age at sample collection	0.72099	Q6PUV4	CPLX2
P98153;P98153-2;P98153-3_DGCR2	disease status	0.68928	P98153;P98153-2;P98153-3	DGCR2
P98153;P98153-2;P98153-3_DGCR2	gender	0.533706	P98153;P98153-2;P98153-3	DGCR2
P98153;P98153-2;P98153-3_DGCR2	lrrk2 status	0.997178	P98153;P98153-2;P98153-3	DGCR2
P98153;P98153-2;P98153-3_DGCR2	gba status	0.997203	P98153;P98153-2;P98153-3	DGCR2
P98153;P98153-2;P98153-3_DGCR2	age at sample collection	0.994447	P98153;P98153-2;P98153-3	DGCR2
Q9UJH8_METRN	disease status	0.817676	Q9UJH8	METRN
Q9UJH8_METRN	gender	0.972109	Q9UJH8	METRN
Q9UJH8_METRN	lrrk2 status	0.99595	Q9UJH8	METRN
Q9UJH8_METRN	gba status	0.910431	Q9UJH8	METRN
Q9UJH8_METRN	age at sample collection	0.971013	Q9UJH8	METRN
Q9HAT2_SIAE	disease status	0.394405	Q9HAT2	SIAE
Q9HAT2_SIAE	gender	0.470992	Q9HAT2	SIAE
Q9HAT2_SIAE	lrrk2 status	0.785714	Q9HAT2	SIAE
Q9HAT2_SIAE	gba status	0.948238	Q9HAT2	SIAE
Q9HAT2_SIAE	age at sample collection	0.209618	Q9HAT2	SIAE
Q15848_ADIPOQ	disease status	0.59385	Q15848	ADIPOQ
Q15848_ADIPOQ	gender	0.994796	Q15848	ADIPOQ
Q15848_ADIPOQ	lrrk2 status	0.96431	Q15848	ADIPOQ
Q15848_ADIPOQ	gba status	0.580257	Q15848	ADIPOQ
Q15848_ADIPOQ	age at sample collection	0.701692	Q15848	ADIPOQ
P02042_HBD	disease status	0.439272	P02042	HBD
P02042_HBD	gender	0.935025	P02042	HBD
P02042_HBD	lrrk2 status	0.965614	P02042	HBD
P02042_HBD	gba status	0.933405	P02042	HBD
P02042_HBD	age at sample collection	0.994447	P02042	HBD
P63104_YWHAZ	disease status	0.876972	P63104	YWHAZ
P63104_YWHAZ	gender	0.733752	P63104	YWHAZ
P63104_YWHAZ	lrrk2 status	0.97265	P63104	YWHAZ
P63104_YWHAZ	gba status	0.931386	P63104	YWHAZ
P63104_YWHAZ	age at sample collection	0.526211	P63104	YWHAZ
O15335_CHAD	disease status	0.718124	O15335	CHAD
O15335_CHAD	gender	0.935025	O15335	CHAD
O15335_CHAD	lrrk2 status	0.946879	O15335	CHAD
O15335_CHAD	gba status	0.907855	O15335	CHAD
O15335_CHAD	age at sample collection	0.16113	O15335	CHAD
P16152_CBR1	disease status	0.309404	P16152	CBR1
P16152_CBR1	gender	0.885124	P16152	CBR1
P16152_CBR1	lrrk2 status	0.920238	P16152	CBR1
P16152_CBR1	gba status	0.427524	P16152	CBR1
P16152_CBR1	age at sample collection	0.273768	P16152	CBR1
Q6UX73;Q6UX73-2_C16orf89	disease status	0.758903	Q6UX73;Q6UX73-2	C16orf89
Q6UX73;Q6UX73-2_C16orf89	gender	0.658046	Q6UX73;Q6UX73-2	C16orf89
Q6UX73;Q6UX73-2_C16orf89	lrrk2 status	0.960905	Q6UX73;Q6UX73-2	C16orf89
Q6UX73;Q6UX73-2_C16orf89	gba status	0.957292	Q6UX73;Q6UX73-2	C16orf89
Q6UX73;Q6UX73-2_C16orf89	age at sample collection	0.956249	Q6UX73;Q6UX73-2	C16orf89
O94985_CLSTN1	disease status	0.948238	O94985	CLSTN1
O94985_CLSTN1	gender	0.338649	O94985	CLSTN1
O94985_CLSTN1	lrrk2 status	0.817676	O94985	CLSTN1
O94985_CLSTN1	gba status	0.947205	O94985	CLSTN1
O94985_CLSTN1	age at sample collection	0.870352	O94985	CLSTN1
P00918_CA2	disease status	0.591193	P00918	CA2
P00918_CA2	gender	0.994447	P00918	CA2
P00918_CA2	lrrk2 status	0.885124	P00918	CA2
P00918_CA2	gba status	0.927175	P00918	CA2
P00918_CA2	age at sample collection	0.781323	P00918	CA2
O15466;O15466-2_ST8SIA5	disease status	0.534376	O15466;O15466-2	ST8SIA5
O15466;O15466-2_ST8SIA5	gender	0.403231	O15466;O15466-2	ST8SIA5
O15466;O15466-2_ST8SIA5	lrrk2 status	0.884011	O15466;O15466-2	ST8SIA5
O15466;O15466-2_ST8SIA5	gba status	0.97265	O15466;O15466-2	ST8SIA5
O15466;O15466-2_ST8SIA5	age at sample collection	0.978739	O15466;O15466-2	ST8SIA5
Q8NBJ7_SUMF2	disease status	0.707437	Q8NBJ7	SUMF2
Q8NBJ7_SUMF2	gender	0.652506	Q8NBJ7	SUMF2
Q8NBJ7_SUMF2	lrrk2 status	0.577844	Q8NBJ7	SUMF2
Q8NBJ7_SUMF2	gba status	0.924154	Q8NBJ7	SUMF2
Q8NBJ7_SUMF2	age at sample collection	0.845496	Q8NBJ7	SUMF2
Q99985_SEMA3C	disease status	0.547172	Q99985	SEMA3C
Q99985_SEMA3C	gender	0.213884	Q99985	SEMA3C
Q99985_SEMA3C	lrrk2 status	0.99847	Q99985	SEMA3C
Q99985_SEMA3C	gba status	0.893408	Q99985	SEMA3C
Q99985_SEMA3C	age at sample collection	0.506583	Q99985	SEMA3C
Q9UMF0_ICAM5	disease status	0.886266	Q9UMF0	ICAM5
Q9UMF0_ICAM5	gender	0.142247	Q9UMF0	ICAM5
Q9UMF0_ICAM5	lrrk2 status	0.954355	Q9UMF0	ICAM5
Q9UMF0_ICAM5	gba status	0.99847	Q9UMF0	ICAM5
Q9UMF0_ICAM5	age at sample collection	0.995544	Q9UMF0	ICAM5
Q8NFP4;Q8NFP4-2_MDGA1	disease status	0.994447	Q8NFP4;Q8NFP4-2	MDGA1
Q8NFP4;Q8NFP4-2_MDGA1	gender	0.998401	Q8NFP4;Q8NFP4-2	MDGA1
Q8NFP4;Q8NFP4-2_MDGA1	lrrk2 status	0.94279	Q8NFP4;Q8NFP4-2	MDGA1
Q8NFP4;Q8NFP4-2_MDGA1	gba status	0.863961	Q8NFP4;Q8NFP4-2	MDGA1
Q8NFP4;Q8NFP4-2_MDGA1	age at sample collection	0.694357	Q8NFP4;Q8NFP4-2	MDGA1
Q14515_SPARCL1	disease status	0.67737	Q14515	SPARCL1
Q14515_SPARCL1	gender	0.0813967	Q14515	SPARCL1
Q14515_SPARCL1	lrrk2 status	0.793122	Q14515	SPARCL1
Q14515_SPARCL1	gba status	0.718124	Q14515	SPARCL1
Q14515_SPARCL1	age at sample collection	0.99847	Q14515	SPARCL1
Q02413_DSG1	disease status	0.433762	Q02413	DSG1
Q02413_DSG1	gender	0.935025	Q02413	DSG1
Q02413_DSG1	lrrk2 status	0.935025	Q02413	DSG1
Q02413_DSG1	gba status	0.757661	Q02413	DSG1
Q02413_DSG1	age at sample collection	0.0790815	Q02413	DSG1
O14525;O14525-2;O14525-3_ASTN1	disease status	0.986757	O14525;O14525-2;O14525-3	ASTN1
O14525;O14525-2;O14525-3_ASTN1	gender	0.598175	O14525;O14525-2;O14525-3	ASTN1
O14525;O14525-2;O14525-3_ASTN1	lrrk2 status	0.994796	O14525;O14525-2;O14525-3	ASTN1
O14525;O14525-2;O14525-3_ASTN1	gba status	0.931576	O14525;O14525-2;O14525-3	ASTN1
O14525;O14525-2;O14525-3_ASTN1	age at sample collection	0.896099	O14525;O14525-2;O14525-3	ASTN1
Q9P203;Q9P203-5_BTBD7	disease status	0.614272	Q9P203;Q9P203-5	BTBD7
Q9P203;Q9P203-5_BTBD7	gender	0.606379	Q9P203;Q9P203-5	BTBD7
Q9P203;Q9P203-5_BTBD7	lrrk2 status	0.78848	Q9P203;Q9P203-5	BTBD7
Q9P203;Q9P203-5_BTBD7	gba status	0.478905	Q9P203;Q9P203-5	BTBD7
Q9P203;Q9P203-5_BTBD7	age at sample collection	0.676106	Q9P203;Q9P203-5	BTBD7
P07602;P07602-2;P07602-3_PSAP	disease status	0.921472	P07602;P07602-2;P07602-3	PSAP
P07602;P07602-2;P07602-3_PSAP	gender	0.265071	P07602;P07602-2;P07602-3	PSAP
P07602;P07602-2;P07602-3_PSAP	lrrk2 status	0.886266	P07602;P07602-2;P07602-3	PSAP
P07602;P07602-2;P07602-3_PSAP	gba status	0.99847	P07602;P07602-2;P07602-3	PSAP
P07602;P07602-2;P07602-3_PSAP	age at sample collection	0.994796	P07602;P07602-2;P07602-3	PSAP
Q16658_FSCN1	disease status	0.994447	Q16658	FSCN1
Q16658_FSCN1	gender	0.957613	Q16658	FSCN1
Q16658_FSCN1	lrrk2 status	0.817676	Q16658	FSCN1
Q16658_FSCN1	gba status	0.984505	Q16658	FSCN1
Q16658_FSCN1	age at sample collection	0.160203	Q16658	FSCN1
O60477;O60477-3_BRINP1	disease status	0.96434	O60477;O60477-3	BRINP1
O60477;O60477-3_BRINP1	gender	0.935025	O60477;O60477-3	BRINP1
O60477;O60477-3_BRINP1	lrrk2 status	0.99047	O60477;O60477-3	BRINP1
O60477;O60477-3_BRINP1	gba status	0.984505	O60477;O60477-3	BRINP1
O60477;O60477-3_BRINP1	age at sample collection	0.165185	O60477;O60477-3	BRINP1
Q8IW52_SLITRK4	disease status	0.99847	Q8IW52	SLITRK4
Q8IW52_SLITRK4	gender	0.252862	Q8IW52	SLITRK4
Q8IW52_SLITRK4	lrrk2 status	0.998253	Q8IW52	SLITRK4
Q8IW52_SLITRK4	gba status	0.998401	Q8IW52	SLITRK4
Q8IW52_SLITRK4	age at sample collection	0.99847	Q8IW52	SLITRK4
Q969T9_WBP2	disease status	0.737828	Q969T9	WBP2
Q969T9_WBP2	gender	0.834833	Q969T9	WBP2
Q969T9_WBP2	lrrk2 status	0.989173	Q969T9	WBP2
Q969T9_WBP2	gba status	0.99847	Q969T9	WBP2
Q969T9_WBP2	age at sample collection	0.972109	Q969T9	WBP2
Q96EK7;Q96EK7-2_FAM120B	disease status	0.506583	Q96EK7;Q96EK7-2	FAM120B
Q96EK7;Q96EK7-2_FAM120B	gender	0.286765	Q96EK7;Q96EK7-2	FAM120B
Q96EK7;Q96EK7-2_FAM120B	lrrk2 status	0.751367	Q96EK7;Q96EK7-2	FAM120B
Q96EK7;Q96EK7-2_FAM120B	gba status	0.986757	Q96EK7;Q96EK7-2	FAM120B
Q96EK7;Q96EK7-2_FAM120B	age at sample collection	0.845792	Q96EK7;Q96EK7-2	FAM120B
Q9NZK5_ADA2	disease status	0.853723	Q9NZK5	ADA2
Q9NZK5_ADA2	gender	0.977258	Q9NZK5	ADA2
Q9NZK5_ADA2	lrrk2 status	0.949484	Q9NZK5	ADA2
Q9NZK5_ADA2	gba status	0.937065	Q9NZK5	ADA2
Q9NZK5_ADA2	age at sample collection	0.340567	Q9NZK5	ADA2
P09668_CTSH	disease status	0.972109	P09668	CTSH
P09668_CTSH	gender	0.688591	P09668	CTSH
P09668_CTSH	lrrk2 status	0.994232	P09668	CTSH
P09668_CTSH	gba status	0.99847	P09668	CTSH
P09668_CTSH	age at sample collection	0.931576	P09668	CTSH
O75051_PLXNA2	disease status	0.985605	O75051	PLXNA2
O75051_PLXNA2	gender	0.861379	O75051	PLXNA2
O75051_PLXNA2	lrrk2 status	0.99847	O75051	PLXNA2
O75051_PLXNA2	gba status	0.932212	O75051	PLXNA2
O75051_PLXNA2	age at sample collection	0.948866	O75051	PLXNA2
Q9UN70_PCDHGC3	disease status	0.623086	Q9UN70	PCDHGC3
Q9UN70_PCDHGC3	gender	0.994447	Q9UN70	PCDHGC3
Q9UN70_PCDHGC3	lrrk2 status	0.994447	Q9UN70	PCDHGC3
Q9UN70_PCDHGC3	gba status	0.855819	Q9UN70	PCDHGC3
Q9UN70_PCDHGC3	age at sample collection	0.93318	Q9UN70	PCDHGC3
O43581-2;O43581-3;O43581-5_SYT7	disease status	0.600538	O43581-2;O43581-3;O43581-5	SYT7
O43581-2;O43581-3;O43581-5_SYT7	gender	0.978739	O43581-2;O43581-3;O43581-5	SYT7
O43581-2;O43581-3;O43581-5_SYT7	lrrk2 status	0.948866	O43581-2;O43581-3;O43581-5	SYT7
O43581-2;O43581-3;O43581-5_SYT7	gba status	0.885873	O43581-2;O43581-3;O43581-5	SYT7
O43581-2;O43581-3;O43581-5_SYT7	age at sample collection	0.551723	O43581-2;O43581-3;O43581-5	SYT7
P01619_IGKV3-20	disease status	0.960905	P01619	IGKV3-20
P01619_IGKV3-20	gender	0.357966	P01619	IGKV3-20
P01619_IGKV3-20	lrrk2 status	0.334544	P01619	IGKV3-20
P01619_IGKV3-20	gba status	0.99847	P01619	IGKV3-20
P01619_IGKV3-20	age at sample collection	0.950077	P01619	IGKV3-20
Q53RD9;Q53RD9-2;Q53RD9-3;Q53RD9-4_FBLN7	disease status	0.654531	Q53RD9;Q53RD9-2;Q53RD9-3;Q53RD9-4	FBLN7
Q53RD9;Q53RD9-2;Q53RD9-3;Q53RD9-4_FBLN7	gender	0.351578	Q53RD9;Q53RD9-2;Q53RD9-3;Q53RD9-4	FBLN7
Q53RD9;Q53RD9-2;Q53RD9-3;Q53RD9-4_FBLN7	lrrk2 status	0.953879	Q53RD9;Q53RD9-2;Q53RD9-3;Q53RD9-4	FBLN7
Q53RD9;Q53RD9-2;Q53RD9-3;Q53RD9-4_FBLN7	gba status	0.99847	Q53RD9;Q53RD9-2;Q53RD9-3;Q53RD9-4	FBLN7
Q53RD9;Q53RD9-2;Q53RD9-3;Q53RD9-4_FBLN7	age at sample collection	0.997203	Q53RD9;Q53RD9-2;Q53RD9-3;Q53RD9-4	FBLN7
Q9HC38-2_GLOD4	disease status	0.99847	Q9HC38-2	GLOD4
Q9HC38-2_GLOD4	gender	0.98848	Q9HC38-2	GLOD4
Q9HC38-2_GLOD4	lrrk2 status	0.983808	Q9HC38-2	GLOD4
Q9HC38-2_GLOD4	gba status	0.994219	Q9HC38-2	GLOD4
Q9HC38-2_GLOD4	age at sample collection	0.882626	Q9HC38-2	GLOD4
P36222_CHI3L1	disease status	0.439272	P36222	CHI3L1
P36222_CHI3L1	gender	0.861379	P36222	CHI3L1
P36222_CHI3L1	lrrk2 status	0.943605	P36222	CHI3L1
P36222_CHI3L1	gba status	0.861379	P36222	CHI3L1
P36222_CHI3L1	age at sample collection	0.0041869	P36222	CHI3L1
Q06033;Q06033-2_ITIH3	disease status	0.948866	Q06033;Q06033-2	ITIH3
Q06033;Q06033-2_ITIH3	gender	0.981916	Q06033;Q06033-2	ITIH3
Q06033;Q06033-2_ITIH3	lrrk2 status	0.998401	Q06033;Q06033-2	ITIH3
Q06033;Q06033-2_ITIH3	gba status	0.92859	Q06033;Q06033-2	ITIH3
Q06033;Q06033-2_ITIH3	age at sample collection	0.655078	Q06033;Q06033-2	ITIH3
Q6Q788_APOA5	disease status	0.976399	Q6Q788	APOA5
Q6Q788_APOA5	gender	0.863961	Q6Q788	APOA5
Q6Q788_APOA5	lrrk2 status	0.971013	Q6Q788	APOA5
Q6Q788_APOA5	gba status	0.99847	Q6Q788	APOA5
Q6Q788_APOA5	age at sample collection	0.933405	Q6Q788	APOA5
P41217;P41217-2;P41217-3_CD200	disease status	0.954735	P41217;P41217-2;P41217-3	CD200
P41217;P41217-2;P41217-3_CD200	gender	0.084498	P41217;P41217-2;P41217-3	CD200
P41217;P41217-2;P41217-3_CD200	lrrk2 status	0.885124	P41217;P41217-2;P41217-3	CD200
P41217;P41217-2;P41217-3_CD200	gba status	0.956003	P41217;P41217-2;P41217-3	CD200
P41217;P41217-2;P41217-3_CD200	age at sample collection	0.994447	P41217;P41217-2;P41217-3	CD200
Q9H6X2;Q9H6X2-2;Q9H6X2-4;Q9H6X2-5;Q9H6X2-6_ANTXR1	disease status	0.956003	Q9H6X2;Q9H6X2-2;Q9H6X2-4;Q9H6X2-5;Q9H6X2-6	ANTXR1
Q9H6X2;Q9H6X2-2;Q9H6X2-4;Q9H6X2-5;Q9H6X2-6_ANTXR1	gender	0.936258	Q9H6X2;Q9H6X2-2;Q9H6X2-4;Q9H6X2-5;Q9H6X2-6	ANTXR1
Q9H6X2;Q9H6X2-2;Q9H6X2-4;Q9H6X2-5;Q9H6X2-6_ANTXR1	lrrk2 status	0.893408	Q9H6X2;Q9H6X2-2;Q9H6X2-4;Q9H6X2-5;Q9H6X2-6	ANTXR1
Q9H6X2;Q9H6X2-2;Q9H6X2-4;Q9H6X2-5;Q9H6X2-6_ANTXR1	gba status	0.967365	Q9H6X2;Q9H6X2-2;Q9H6X2-4;Q9H6X2-5;Q9H6X2-6	ANTXR1
Q9H6X2;Q9H6X2-2;Q9H6X2-4;Q9H6X2-5;Q9H6X2-6_ANTXR1	age at sample collection	0.258913	Q9H6X2;Q9H6X2-2;Q9H6X2-4;Q9H6X2-5;Q9H6X2-6	ANTXR1
P50238_CRIP1	disease status	0.464495	P50238	CRIP1
P50238_CRIP1	gender	0.907855	P50238	CRIP1
P50238_CRIP1	lrrk2 status	0.88028	P50238	CRIP1
P50238_CRIP1	gba status	0.716247	P50238	CRIP1
P50238_CRIP1	age at sample collection	0.136043	P50238	CRIP1
Q96CX2_KCTD12	disease status	0.823544	Q96CX2	KCTD12
Q96CX2_KCTD12	gender	0.970922	Q96CX2	KCTD12
Q96CX2_KCTD12	lrrk2 status	0.983694	Q96CX2	KCTD12
Q96CX2_KCTD12	gba status	0.88028	Q96CX2	KCTD12
Q96CX2_KCTD12	age at sample collection	0.951845	Q96CX2	KCTD12
O75153_CLUH	disease status	0.497668	O75153	CLUH
O75153_CLUH	gender	0.994796	O75153	CLUH
O75153_CLUH	lrrk2 status	0.986757	O75153	CLUH
O75153_CLUH	gba status	0.992909	O75153	CLUH
O75153_CLUH	age at sample collection	0.935025	O75153	CLUH
Q9UQ52_CNTN6	disease status	0.601698	Q9UQ52	CNTN6
Q9UQ52_CNTN6	gender	0.550174	Q9UQ52	CNTN6
Q9UQ52_CNTN6	lrrk2 status	0.951845	Q9UQ52	CNTN6
Q9UQ52_CNTN6	gba status	0.946756	Q9UQ52	CNTN6
Q9UQ52_CNTN6	age at sample collection	0.987326	Q9UQ52	CNTN6
Q96JF0_ST6GAL2	disease status	0.994796	Q96JF0	ST6GAL2
Q96JF0_ST6GAL2	gender	0.208624	Q96JF0	ST6GAL2
Q96JF0_ST6GAL2	lrrk2 status	0.979944	Q96JF0	ST6GAL2
Q96JF0_ST6GAL2	gba status	0.966408	Q96JF0	ST6GAL2
Q96JF0_ST6GAL2	age at sample collection	0.717337	Q96JF0	ST6GAL2
P42857_NSG1	disease status	0.679413	P42857	NSG1
P42857_NSG1	gender	0.307319	P42857	NSG1
P42857_NSG1	lrrk2 status	0.986757	P42857	NSG1
P42857_NSG1	gba status	0.996835	P42857	NSG1
P42857_NSG1	age at sample collection	0.931174	P42857	NSG1
Q9UMX5_NENF	disease status	0.774297	Q9UMX5	NENF
Q9UMX5_NENF	gender	0.903879	Q9UMX5	NENF
Q9UMX5_NENF	lrrk2 status	0.871142	Q9UMX5	NENF
Q9UMX5_NENF	gba status	0.921472	Q9UMX5	NENF
Q9UMX5_NENF	age at sample collection	0.265071	Q9UMX5	NENF
Q9HDB5_NRXN3	disease status	0.686447	Q9HDB5	NRXN3
Q9HDB5_NRXN3	gender	0.568986	Q9HDB5	NRXN3
Q9HDB5_NRXN3	lrrk2 status	0.208624	Q9HDB5	NRXN3
Q9HDB5_NRXN3	gba status	0.702504	Q9HDB5	NRXN3
Q9HDB5_NRXN3	age at sample collection	0.370448	Q9HDB5	NRXN3
Q9BY67;Q9BY67-3;Q9BY67-4;Q9BY67-5_CADM1	disease status	0.921078	Q9BY67;Q9BY67-3;Q9BY67-4;Q9BY67-5	CADM1
Q9BY67;Q9BY67-3;Q9BY67-4;Q9BY67-5_CADM1	gender	0.935025	Q9BY67;Q9BY67-3;Q9BY67-4;Q9BY67-5	CADM1
Q9BY67;Q9BY67-3;Q9BY67-4;Q9BY67-5_CADM1	lrrk2 status	0.853723	Q9BY67;Q9BY67-3;Q9BY67-4;Q9BY67-5	CADM1
Q9BY67;Q9BY67-3;Q9BY67-4;Q9BY67-5_CADM1	gba status	0.986757	Q9BY67;Q9BY67-3;Q9BY67-4;Q9BY67-5	CADM1
Q9BY67;Q9BY67-3;Q9BY67-4;Q9BY67-5_CADM1	age at sample collection	0.885124	Q9BY67;Q9BY67-3;Q9BY67-4;Q9BY67-5	CADM1
P25311_AZGP1	disease status	0.824741	P25311	AZGP1
P25311_AZGP1	gender	0.0938401	P25311	AZGP1
P25311_AZGP1	lrrk2 status	0.88114	P25311	AZGP1
P25311_AZGP1	gba status	0.745991	P25311	AZGP1
P25311_AZGP1	age at sample collection	0.337473	P25311	AZGP1
P30041_PRDX6	disease status	0.949484	P30041	PRDX6
P30041_PRDX6	gender	0.935025	P30041	PRDX6
P30041_PRDX6	lrrk2 status	0.967365	P30041	PRDX6
P30041_PRDX6	gba status	0.950077	P30041	PRDX6
P30041_PRDX6	age at sample collection	0.567339	P30041	PRDX6
Q99538;Q99538-2;Q99538-3_LGMN	disease status	0.858215	Q99538;Q99538-2;Q99538-3	LGMN
Q99538;Q99538-2;Q99538-3_LGMN	gender	0.337473	Q99538;Q99538-2;Q99538-3	LGMN
Q99538;Q99538-2;Q99538-3_LGMN	lrrk2 status	0.966408	Q99538;Q99538-2;Q99538-3	LGMN
Q99538;Q99538-2;Q99538-3_LGMN	gba status	0.997178	Q99538;Q99538-2;Q99538-3	LGMN
Q99538;Q99538-2;Q99538-3_LGMN	age at sample collection	0.207877	Q99538;Q99538-2;Q99538-3	LGMN
Q96EG1_ARSG	disease status	0.994447	Q96EG1	ARSG
Q96EG1_ARSG	gender	0.823544	Q96EG1	ARSG
Q96EG1_ARSG	lrrk2 status	0.983694	Q96EG1	ARSG
Q96EG1_ARSG	gba status	0.83142	Q96EG1	ARSG
Q96EG1_ARSG	age at sample collection	0.258913	Q96EG1	ARSG
Q8NES3;Q8NES3-3_LFNG	disease status	0.770645	Q8NES3;Q8NES3-3	LFNG
Q8NES3;Q8NES3-3_LFNG	gender	0.885468	Q8NES3;Q8NES3-3	LFNG
Q8NES3;Q8NES3-3_LFNG	lrrk2 status	0.981916	Q8NES3;Q8NES3-3	LFNG
Q8NES3;Q8NES3-3_LFNG	gba status	0.672	Q8NES3;Q8NES3-3	LFNG
Q8NES3;Q8NES3-3_LFNG	age at sample collection	0.972109	Q8NES3;Q8NES3-3	LFNG
P61978;P61978-2;P61978-3_HNRNPK	disease status	0.994796	P61978;P61978-2;P61978-3	HNRNPK
P61978;P61978-2;P61978-3_HNRNPK	gender	0.731581	P61978;P61978-2;P61978-3	HNRNPK
P61978;P61978-2;P61978-3_HNRNPK	lrrk2 status	0.68928	P61978;P61978-2;P61978-3	HNRNPK
P61978;P61978-2;P61978-3_HNRNPK	gba status	0.997178	P61978;P61978-2;P61978-3	HNRNPK
P61978;P61978-2;P61978-3_HNRNPK	age at sample collection	0.722847	P61978;P61978-2;P61978-3	HNRNPK
Q6P995_FAM171B	disease status	0.720045	Q6P995	FAM171B
Q6P995_FAM171B	gender	0.946879	Q6P995	FAM171B
Q6P995_FAM171B	lrrk2 status	0.73162	Q6P995	FAM171B
Q6P995_FAM171B	gba status	0.88028	Q6P995	FAM171B
Q6P995_FAM171B	age at sample collection	0.935025	Q6P995	FAM171B
P52803_EFNA5	disease status	0.936581	P52803	EFNA5
P52803_EFNA5	gender	0.165185	P52803	EFNA5
P52803_EFNA5	lrrk2 status	0.675858	P52803	EFNA5
P52803_EFNA5	gba status	0.980626	P52803	EFNA5
P52803_EFNA5	age at sample collection	0.651166	P52803	EFNA5
Q96PX6_CCDC85A	disease status	0.933405	Q96PX6	CCDC85A
Q96PX6_CCDC85A	gender	0.537814	Q96PX6	CCDC85A
Q96PX6_CCDC85A	lrrk2 status	0.703039	Q96PX6	CCDC85A
Q96PX6_CCDC85A	gba status	0.992909	Q96PX6	CCDC85A
Q96PX6_CCDC85A	age at sample collection	0.084498	Q96PX6	CCDC85A
Q9GZX3_CHST6	disease status	0.910821	Q9GZX3	CHST6
Q9GZX3_CHST6	gender	0.823544	Q9GZX3	CHST6
Q9GZX3_CHST6	lrrk2 status	0.208624	Q9GZX3	CHST6
Q9GZX3_CHST6	gba status	0.757111	Q9GZX3	CHST6
Q9GZX3_CHST6	age at sample collection	0.589479	Q9GZX3	CHST6
P61970_NUTF2	disease status	0.805295	P61970	NUTF2
P61970_NUTF2	gender	0.238646	P61970	NUTF2
P61970_NUTF2	lrrk2 status	0.851294	P61970	NUTF2
P61970_NUTF2	gba status	0.669063	P61970	NUTF2
P61970_NUTF2	age at sample collection	0.651166	P61970	NUTF2
Q8IUK8_CBLN2	disease status	0.915504	Q8IUK8	CBLN2
Q8IUK8_CBLN2	gender	0.478905	Q8IUK8	CBLN2
Q8IUK8_CBLN2	lrrk2 status	0.954355	Q8IUK8	CBLN2
Q8IUK8_CBLN2	gba status	0.891772	Q8IUK8	CBLN2
Q8IUK8_CBLN2	age at sample collection	0.718124	Q8IUK8	CBLN2
Q86YD3;Q86YD3-2;Q86YD3-4;Q86YD3-5_TMEM25	disease status	0.698346	Q86YD3;Q86YD3-2;Q86YD3-4;Q86YD3-5	TMEM25
Q86YD3;Q86YD3-2;Q86YD3-4;Q86YD3-5_TMEM25	gender	0.655078	Q86YD3;Q86YD3-2;Q86YD3-4;Q86YD3-5	TMEM25
Q86YD3;Q86YD3-2;Q86YD3-4;Q86YD3-5_TMEM25	lrrk2 status	0.950077	Q86YD3;Q86YD3-2;Q86YD3-4;Q86YD3-5	TMEM25
Q86YD3;Q86YD3-2;Q86YD3-4;Q86YD3-5_TMEM25	gba status	0.994447	Q86YD3;Q86YD3-2;Q86YD3-4;Q86YD3-5	TMEM25
Q86YD3;Q86YD3-2;Q86YD3-4;Q86YD3-5_TMEM25	age at sample collection	0.954355	Q86YD3;Q86YD3-2;Q86YD3-4;Q86YD3-5	TMEM25
Q8NCH0_CHST14	disease status	0.954735	Q8NCH0	CHST14
Q8NCH0_CHST14	gender	0.876678	Q8NCH0	CHST14
Q8NCH0_CHST14	lrrk2 status	0.946879	Q8NCH0	CHST14
Q8NCH0_CHST14	gba status	0.886266	Q8NCH0	CHST14
Q8NCH0_CHST14	age at sample collection	0.860912	Q8NCH0	CHST14
P53367;P53367-2_ARFIP1	disease status	0.457183	P53367;P53367-2	ARFIP1
P53367;P53367-2_ARFIP1	gender	0.824741	P53367;P53367-2	ARFIP1
P53367;P53367-2_ARFIP1	lrrk2 status	0.885124	P53367;P53367-2	ARFIP1
P53367;P53367-2_ARFIP1	gba status	0.955269	P53367;P53367-2	ARFIP1
P53367;P53367-2_ARFIP1	age at sample collection	0.927216	P53367;P53367-2	ARFIP1
Q8NBI6_XXYLT1	disease status	0.243493	Q8NBI6	XXYLT1
Q8NBI6_XXYLT1	gender	0.99847	Q8NBI6	XXYLT1
Q8NBI6_XXYLT1	lrrk2 status	0.99847	Q8NBI6	XXYLT1
Q8NBI6_XXYLT1	gba status	0.972109	Q8NBI6	XXYLT1
Q8NBI6_XXYLT1	age at sample collection	0.983694	Q8NBI6	XXYLT1
O95980_RECK	disease status	0.911188	O95980	RECK
O95980_RECK	gender	0.72581	O95980	RECK
O95980_RECK	lrrk2 status	0.337473	O95980	RECK
O95980_RECK	gba status	0.637909	O95980	RECK
O95980_RECK	age at sample collection	0.827604	O95980	RECK
P09486_SPARC	disease status	0.845792	P09486	SPARC
P09486_SPARC	gender	0.437687	P09486	SPARC
P09486_SPARC	lrrk2 status	0.884894	P09486	SPARC
P09486_SPARC	gba status	0.708885	P09486	SPARC
P09486_SPARC	age at sample collection	0.160454	P09486	SPARC
P10153_RNASE2	disease status	0.623086	P10153	RNASE2
P10153_RNASE2	gender	0.994796	P10153	RNASE2
P10153_RNASE2	lrrk2 status	0.994796	P10153	RNASE2
P10153_RNASE2	gba status	0.896223	P10153	RNASE2
P10153_RNASE2	age at sample collection	0.99847	P10153	RNASE2
Q8WYK1_CNTNAP5	disease status	0.575866	Q8WYK1	CNTNAP5
Q8WYK1_CNTNAP5	gender	0.437404	Q8WYK1	CNTNAP5
Q8WYK1_CNTNAP5	lrrk2 status	0.994796	Q8WYK1	CNTNAP5
Q8WYK1_CNTNAP5	gba status	0.983694	Q8WYK1	CNTNAP5
Q8WYK1_CNTNAP5	age at sample collection	0.846853	Q8WYK1	CNTNAP5
P35237_SERPINB6	disease status	0.718124	P35237	SERPINB6
P35237_SERPINB6	gender	0.560805	P35237	SERPINB6
P35237_SERPINB6	lrrk2 status	0.957827	P35237	SERPINB6
P35237_SERPINB6	gba status	0.885124	P35237	SERPINB6
P35237_SERPINB6	age at sample collection	0.452976	P35237	SERPINB6
Q8WXD2_SCG3	disease status	0.688591	Q8WXD2	SCG3
Q8WXD2_SCG3	gender	0.996835	Q8WXD2	SCG3
Q8WXD2_SCG3	lrrk2 status	0.526017	Q8WXD2	SCG3
Q8WXD2_SCG3	gba status	0.972668	Q8WXD2	SCG3
Q8WXD2_SCG3	age at sample collection	0.825607	Q8WXD2	SCG3
P21583;P21583-2_KITLG	disease status	0.843074	P21583;P21583-2	KITLG
P21583;P21583-2_KITLG	gender	0.973944	P21583;P21583-2	KITLG
P21583;P21583-2_KITLG	lrrk2 status	0.998401	P21583;P21583-2	KITLG
P21583;P21583-2_KITLG	gba status	0.994447	P21583;P21583-2	KITLG
P21583;P21583-2_KITLG	age at sample collection	0.873861	P21583;P21583-2	KITLG
P02751_FN1	disease status	0.99847	P02751	FN1
P02751_FN1	gender	0.470992	P02751	FN1
P02751_FN1	lrrk2 status	0.946879	P02751	FN1
P02751_FN1	gba status	0.911188	P02751	FN1
P02751_FN1	age at sample collection	0.281312	P02751	FN1
P50895_BCAM	disease status	0.89042	P50895	BCAM
P50895_BCAM	gender	0.994447	P50895	BCAM
P50895_BCAM	lrrk2 status	0.933405	P50895	BCAM
P50895_BCAM	gba status	0.815658	P50895	BCAM
P50895_BCAM	age at sample collection	0.529717	P50895	BCAM
P08185_SERPINA6	disease status	0.946879	P08185	SERPINA6
P08185_SERPINA6	gender	0.99847	P08185	SERPINA6
P08185_SERPINA6	lrrk2 status	0.956003	P08185	SERPINA6
P08185_SERPINA6	gba status	0.98174	P08185	SERPINA6
P08185_SERPINA6	age at sample collection	0.99847	P08185	SERPINA6
Q06418_TYRO3	disease status	0.994447	Q06418	TYRO3
Q06418_TYRO3	gender	0.643792	Q06418	TYRO3
Q06418_TYRO3	lrrk2 status	0.99847	Q06418	TYRO3
Q06418_TYRO3	gba status	0.998401	Q06418	TYRO3
Q06418_TYRO3	age at sample collection	0.50867	Q06418	TYRO3
P10643_C7	disease status	0.529717	P10643	C7
P10643_C7	gender	0.868322	P10643	C7
P10643_C7	lrrk2 status	0.935025	P10643	C7
P10643_C7	gba status	0.996213	P10643	C7
P10643_C7	age at sample collection	0.39409	P10643	C7
Q07954_LRP1	disease status	0.287029	Q07954	LRP1
Q07954_LRP1	gender	0.676091	Q07954	LRP1
Q07954_LRP1	lrrk2 status	0.970866	Q07954	LRP1
Q07954_LRP1	gba status	0.986757	Q07954	LRP1
Q07954_LRP1	age at sample collection	0.505874	Q07954	LRP1
Q13200_PSMD2	disease status	0.96434	Q13200	PSMD2
Q13200_PSMD2	gender	0.954355	Q13200	PSMD2
Q13200_PSMD2	lrrk2 status	0.99847	Q13200	PSMD2
Q13200_PSMD2	gba status	0.996835	Q13200	PSMD2
Q13200_PSMD2	age at sample collection	0.961992	Q13200	PSMD2
Q8IUX7_AEBP1	disease status	0.983694	Q8IUX7	AEBP1
Q8IUX7_AEBP1	gender	0.871142	Q8IUX7	AEBP1
Q8IUX7_AEBP1	lrrk2 status	0.907855	Q8IUX7	AEBP1
Q8IUX7_AEBP1	gba status	0.967436	Q8IUX7	AEBP1
Q8IUX7_AEBP1	age at sample collection	0.526211	Q8IUX7	AEBP1
P18065_IGFBP2	disease status	0.834778	P18065	IGFBP2
P18065_IGFBP2	gender	0.487079	P18065	IGFBP2
P18065_IGFBP2	lrrk2 status	0.994447	P18065	IGFBP2
P18065_IGFBP2	gba status	0.994447	P18065	IGFBP2
P18065_IGFBP2	age at sample collection	0.967436	P18065	IGFBP2
Q6UXB8_PI16	disease status	0.760291	Q6UXB8	PI16
Q6UXB8_PI16	gender	0.655447	Q6UXB8	PI16
Q6UXB8_PI16	lrrk2 status	0.208624	Q6UXB8	PI16
Q6UXB8_PI16	gba status	0.731408	Q6UXB8	PI16
Q6UXB8_PI16	age at sample collection	0.797112	Q6UXB8	PI16
Q8N149;Q8N149-2;Q8N149-3;Q8N149-4_LILRA2	disease status	0.870697	Q8N149;Q8N149-2;Q8N149-3;Q8N149-4	LILRA2
Q8N149;Q8N149-2;Q8N149-3;Q8N149-4_LILRA2	gender	0.755483	Q8N149;Q8N149-2;Q8N149-3;Q8N149-4	LILRA2
Q8N149;Q8N149-2;Q8N149-3;Q8N149-4_LILRA2	lrrk2 status	0.507776	Q8N149;Q8N149-2;Q8N149-3;Q8N149-4	LILRA2
Q8N149;Q8N149-2;Q8N149-3;Q8N149-4_LILRA2	gba status	0.885124	Q8N149;Q8N149-2;Q8N149-3;Q8N149-4	LILRA2
Q8N149;Q8N149-2;Q8N149-3;Q8N149-4_LILRA2	age at sample collection	0.133893	Q8N149;Q8N149-2;Q8N149-3;Q8N149-4	LILRA2
A0A075B6I0_IGLV8-61	disease status	0.994796	A0A075B6I0	IGLV8-61
A0A075B6I0_IGLV8-61	gender	0.960905	A0A075B6I0	IGLV8-61
A0A075B6I0_IGLV8-61	lrrk2 status	0.846853	A0A075B6I0	IGLV8-61
A0A075B6I0_IGLV8-61	gba status	0.977495	A0A075B6I0	IGLV8-61
A0A075B6I0_IGLV8-61	age at sample collection	0.970922	A0A075B6I0	IGLV8-61
Q8TEU8_WFIKKN2	disease status	0.737516	Q8TEU8	WFIKKN2
Q8TEU8_WFIKKN2	gender	0.808289	Q8TEU8	WFIKKN2
Q8TEU8_WFIKKN2	lrrk2 status	0.976399	Q8TEU8	WFIKKN2
Q8TEU8_WFIKKN2	gba status	0.885124	Q8TEU8	WFIKKN2
Q8TEU8_WFIKKN2	age at sample collection	0.98848	Q8TEU8	WFIKKN2
Q9HAR2;Q9HAR2-2;Q9HAR2-3;Q9HAR2-4_ADGRL3	disease status	0.998041	Q9HAR2;Q9HAR2-2;Q9HAR2-3;Q9HAR2-4	ADGRL3
Q9HAR2;Q9HAR2-2;Q9HAR2-3;Q9HAR2-4_ADGRL3	gender	0.4096	Q9HAR2;Q9HAR2-2;Q9HAR2-3;Q9HAR2-4	ADGRL3
Q9HAR2;Q9HAR2-2;Q9HAR2-3;Q9HAR2-4_ADGRL3	lrrk2 status	0.937975	Q9HAR2;Q9HAR2-2;Q9HAR2-3;Q9HAR2-4	ADGRL3
Q9HAR2;Q9HAR2-2;Q9HAR2-3;Q9HAR2-4_ADGRL3	gba status	0.994447	Q9HAR2;Q9HAR2-2;Q9HAR2-3;Q9HAR2-4	ADGRL3
Q9HAR2;Q9HAR2-2;Q9HAR2-3;Q9HAR2-4_ADGRL3	age at sample collection	0.864008	Q9HAR2;Q9HAR2-2;Q9HAR2-3;Q9HAR2-4	ADGRL3
Q9Y4C0-4_NRXN3	disease status	0.983808	Q9Y4C0-4	NRXN3
Q9Y4C0-4_NRXN3	gender	0.084498	Q9Y4C0-4	NRXN3
Q9Y4C0-4_NRXN3	lrrk2 status	0.935096	Q9Y4C0-4	NRXN3
Q9Y4C0-4_NRXN3	gba status	0.987607	Q9Y4C0-4	NRXN3
Q9Y4C0-4_NRXN3	age at sample collection	0.893564	Q9Y4C0-4	NRXN3
P19827_ITIH1	disease status	0.951845	P19827	ITIH1
P19827_ITIH1	gender	0.543068	P19827	ITIH1
P19827_ITIH1	lrrk2 status	0.972109	P19827	ITIH1
P19827_ITIH1	gba status	0.986757	P19827	ITIH1
P19827_ITIH1	age at sample collection	0.853723	P19827	ITIH1
Q9Y274_ST3GAL6	disease status	0.817676	Q9Y274	ST3GAL6
Q9Y274_ST3GAL6	gender	0.674574	Q9Y274	ST3GAL6
Q9Y274_ST3GAL6	lrrk2 status	0.935822	Q9Y274	ST3GAL6
Q9Y274_ST3GAL6	gba status	0.78443	Q9Y274	ST3GAL6
Q9Y274_ST3GAL6	age at sample collection	0.98174	Q9Y274	ST3GAL6
P20472_PVALB	disease status	0.507776	P20472	PVALB
P20472_PVALB	gender	0.979318	P20472	PVALB
P20472_PVALB	lrrk2 status	0.994447	P20472	PVALB
P20472_PVALB	gba status	0.99847	P20472	PVALB
P20472_PVALB	age at sample collection	0.674574	P20472	PVALB
P01768;P0DP03_IGHV3-30;IGHV3-30-5	disease status	0.907855	P01768;P0DP03	IGHV3-30;IGHV3-30-5
P01768;P0DP03_IGHV3-30;IGHV3-30-5	gender	0.75985	P01768;P0DP03	IGHV3-30;IGHV3-30-5
P01768;P0DP03_IGHV3-30;IGHV3-30-5	lrrk2 status	0.947205	P01768;P0DP03	IGHV3-30;IGHV3-30-5
P01768;P0DP03_IGHV3-30;IGHV3-30-5	gba status	0.99847	P01768;P0DP03	IGHV3-30;IGHV3-30-5
P01768;P0DP03_IGHV3-30;IGHV3-30-5	age at sample collection	0.911188	P01768;P0DP03	IGHV3-30;IGHV3-30-5
O43278;O43278-2_SPINT1	disease status	0.755483	O43278;O43278-2	SPINT1
O43278;O43278-2_SPINT1	gender	0.88828	O43278;O43278-2	SPINT1
O43278;O43278-2_SPINT1	lrrk2 status	0.863961	O43278;O43278-2	SPINT1
O43278;O43278-2_SPINT1	gba status	0.550174	O43278;O43278-2	SPINT1
O43278;O43278-2_SPINT1	age at sample collection	0.98174	O43278;O43278-2	SPINT1
P01599_IGKV1-17	disease status	0.953139	P01599	IGKV1-17
P01599_IGKV1-17	gender	0.962685	P01599	IGKV1-17
P01599_IGKV1-17	lrrk2 status	0.994447	P01599	IGKV1-17
P01599_IGKV1-17	gba status	0.994447	P01599	IGKV1-17
P01599_IGKV1-17	age at sample collection	0.946879	P01599	IGKV1-17
P02533_KRT14	disease status	0.478905	P02533	KRT14
P02533_KRT14	gender	0.88828	P02533	KRT14
P02533_KRT14	lrrk2 status	0.863961	P02533	KRT14
P02533_KRT14	gba status	0.882277	P02533	KRT14
P02533_KRT14	age at sample collection	0.248123	P02533	KRT14
P00505_GOT2	disease status	0.980181	P00505	GOT2
P00505_GOT2	gender	0.38149	P00505	GOT2
P00505_GOT2	lrrk2 status	0.927175	P00505	GOT2
P00505_GOT2	gba status	0.943156	P00505	GOT2
P00505_GOT2	age at sample collection	0.956003	P00505	GOT2
Q02487;Q02487-2_DSC2	disease status	0.532831	Q02487;Q02487-2	DSC2
Q02487;Q02487-2_DSC2	gender	0.998779	Q02487;Q02487-2	DSC2
Q02487;Q02487-2_DSC2	lrrk2 status	0.886266	Q02487;Q02487-2	DSC2
Q02487;Q02487-2_DSC2	gba status	0.994447	Q02487;Q02487-2	DSC2
Q02487;Q02487-2_DSC2	age at sample collection	0.459872	Q02487;Q02487-2	DSC2
O14917;O14917-2_PCDH17	disease status	0.343829	O14917;O14917-2	PCDH17
O14917;O14917-2_PCDH17	gender	0.545815	O14917;O14917-2	PCDH17
O14917;O14917-2_PCDH17	lrrk2 status	0.927216	O14917;O14917-2	PCDH17
O14917;O14917-2_PCDH17	gba status	0.986757	O14917;O14917-2	PCDH17
O14917;O14917-2_PCDH17	age at sample collection	0.768991	O14917;O14917-2	PCDH17
Q86UX2_ITIH5	disease status	0.996835	Q86UX2	ITIH5
Q86UX2_ITIH5	gender	0.655078	Q86UX2	ITIH5
Q86UX2_ITIH5	lrrk2 status	0.708582	Q86UX2	ITIH5
Q86UX2_ITIH5	gba status	0.864062	Q86UX2	ITIH5
Q86UX2_ITIH5	age at sample collection	0.343284	Q86UX2	ITIH5
P09936_UCHL1	disease status	0.444022	P09936	UCHL1
P09936_UCHL1	gender	0.99847	P09936	UCHL1
P09936_UCHL1	lrrk2 status	0.886266	P09936	UCHL1
P09936_UCHL1	gba status	0.933237	P09936	UCHL1
P09936_UCHL1	age at sample collection	0.340567	P09936	UCHL1
Q92484;Q92484-2_SMPDL3A	disease status	0.886266	Q92484;Q92484-2	SMPDL3A
Q92484;Q92484-2_SMPDL3A	gender	0.935025	Q92484;Q92484-2	SMPDL3A
Q92484;Q92484-2_SMPDL3A	lrrk2 status	0.994447	Q92484;Q92484-2	SMPDL3A
Q92484;Q92484-2_SMPDL3A	gba status	0.972109	Q92484;Q92484-2	SMPDL3A
Q92484;Q92484-2_SMPDL3A	age at sample collection	0.139219	Q92484;Q92484-2	SMPDL3A
A0A075B6Q5_IGHV3-64	disease status	0.848151	A0A075B6Q5	IGHV3-64
A0A075B6Q5_IGHV3-64	gender	0.822452	A0A075B6Q5	IGHV3-64
A0A075B6Q5_IGHV3-64	lrrk2 status	0.987326	A0A075B6Q5	IGHV3-64
A0A075B6Q5_IGHV3-64	gba status	0.966408	A0A075B6Q5	IGHV3-64
A0A075B6Q5_IGHV3-64	age at sample collection	0.765916	A0A075B6Q5	IGHV3-64
P60520_GABARAPL2	disease status	0.885124	P60520	GABARAPL2
P60520_GABARAPL2	gender	0.885898	P60520	GABARAPL2
P60520_GABARAPL2	lrrk2 status	0.861379	P60520	GABARAPL2
P60520_GABARAPL2	gba status	0.966408	P60520	GABARAPL2
P60520_GABARAPL2	age at sample collection	0.322042	P60520	GABARAPL2
I3L3R5_CCER2	disease status	0.340567	I3L3R5	CCER2
I3L3R5_CCER2	gender	0.319849	I3L3R5	CCER2
I3L3R5_CCER2	lrrk2 status	0.72204	I3L3R5	CCER2
I3L3R5_CCER2	gba status	0.960654	I3L3R5	CCER2
I3L3R5_CCER2	age at sample collection	0.520701	I3L3R5	CCER2
Q0P6D2_DIPK1C	disease status	0.853723	Q0P6D2	DIPK1C
Q0P6D2_DIPK1C	gender	0.988932	Q0P6D2	DIPK1C
Q0P6D2_DIPK1C	lrrk2 status	0.994447	Q0P6D2	DIPK1C
Q0P6D2_DIPK1C	gba status	0.842921	Q0P6D2	DIPK1C
Q0P6D2_DIPK1C	age at sample collection	0.210561	Q0P6D2	DIPK1C
Q9Y4L1_HYOU1	disease status	0.99127	Q9Y4L1	HYOU1
Q9Y4L1_HYOU1	gender	0.769955	Q9Y4L1	HYOU1
Q9Y4L1_HYOU1	lrrk2 status	0.994447	Q9Y4L1	HYOU1
Q9Y4L1_HYOU1	gba status	0.99847	Q9Y4L1	HYOU1
Q9Y4L1_HYOU1	age at sample collection	0.950077	Q9Y4L1	HYOU1
P05090_APOD	disease status	0.27387	P05090	APOD
P05090_APOD	gender	0.139219	P05090	APOD
P05090_APOD	lrrk2 status	0.835947	P05090	APOD
P05090_APOD	gba status	0.580257	P05090	APOD
P05090_APOD	age at sample collection	0.209618	P05090	APOD
P05452_CLEC3B	disease status	0.953043	P05452	CLEC3B
P05452_CLEC3B	gender	0.931576	P05452	CLEC3B
P05452_CLEC3B	lrrk2 status	0.691709	P05452	CLEC3B
P05452_CLEC3B	gba status	0.921472	P05452	CLEC3B
P05452_CLEC3B	age at sample collection	0.935025	P05452	CLEC3B
Q8NCL4_GALNT6	disease status	0.8998	Q8NCL4	GALNT6
Q8NCL4_GALNT6	gender	0.817676	Q8NCL4	GALNT6
Q8NCL4_GALNT6	lrrk2 status	0.983694	Q8NCL4	GALNT6
Q8NCL4_GALNT6	gba status	0.935025	Q8NCL4	GALNT6
Q8NCL4_GALNT6	age at sample collection	0.575355	Q8NCL4	GALNT6
P16234;P16234-3_PDGFRA	disease status	0.994447	P16234;P16234-3	PDGFRA
P16234;P16234-3_PDGFRA	gender	0.971013	P16234;P16234-3	PDGFRA
P16234;P16234-3_PDGFRA	lrrk2 status	0.935025	P16234;P16234-3	PDGFRA
P16234;P16234-3_PDGFRA	gba status	0.85131	P16234;P16234-3	PDGFRA
P16234;P16234-3_PDGFRA	age at sample collection	0.98869	P16234;P16234-3	PDGFRA
Q9NZU1_FLRT1	disease status	0.994447	Q9NZU1	FLRT1
Q9NZU1_FLRT1	gender	0.340567	Q9NZU1	FLRT1
Q9NZU1_FLRT1	lrrk2 status	0.998041	Q9NZU1	FLRT1
Q9NZU1_FLRT1	gba status	0.983694	Q9NZU1	FLRT1
Q9NZU1_FLRT1	age at sample collection	0.88028	Q9NZU1	FLRT1
Q9UK55_SERPINA10	disease status	0.445567	Q9UK55	SERPINA10
Q9UK55_SERPINA10	gender	0.98174	Q9UK55	SERPINA10
Q9UK55_SERPINA10	lrrk2 status	0.972554	Q9UK55	SERPINA10
Q9UK55_SERPINA10	gba status	0.998401	Q9UK55	SERPINA10
Q9UK55_SERPINA10	age at sample collection	0.607147	Q9UK55	SERPINA10
P01344;P01344-2;P01344-3_IGF2	disease status	0.840852	P01344;P01344-2;P01344-3	IGF2
P01344;P01344-2;P01344-3_IGF2	gender	0.983808	P01344;P01344-2;P01344-3	IGF2
P01344;P01344-2;P01344-3_IGF2	lrrk2 status	0.992218	P01344;P01344-2;P01344-3	IGF2
P01344;P01344-2;P01344-3_IGF2	gba status	0.986757	P01344;P01344-2;P01344-3	IGF2
P01344;P01344-2;P01344-3_IGF2	age at sample collection	0.886266	P01344;P01344-2;P01344-3	IGF2
P16070;P16070-10;P16070-11;P16070-12;P16070-13;P16070-14;P16070-15;P16070-16;P16070-17;P16070-18;P16070-3;P16070-4;P16070-5;P16070-6;P16070-7;P16070-8;P16070-9_CD44	disease status	0.11657	P16070;P16070-10;P16070-11;P16070-12;P16070-13;P16070-14;P16070-15;P16070-16;P16070-17;P16070-18;P16070-3;P16070-4;P16070-5;P16070-6;P16070-7;P16070-8;P16070-9	CD44
P16070;P16070-10;P16070-11;P16070-12;P16070-13;P16070-14;P16070-15;P16070-16;P16070-17;P16070-18;P16070-3;P16070-4;P16070-5;P16070-6;P16070-7;P16070-8;P16070-9_CD44	gender	0.239835	P16070;P16070-10;P16070-11;P16070-12;P16070-13;P16070-14;P16070-15;P16070-16;P16070-17;P16070-18;P16070-3;P16070-4;P16070-5;P16070-6;P16070-7;P16070-8;P16070-9	CD44
P16070;P16070-10;P16070-11;P16070-12;P16070-13;P16070-14;P16070-15;P16070-16;P16070-17;P16070-18;P16070-3;P16070-4;P16070-5;P16070-6;P16070-7;P16070-8;P16070-9_CD44	lrrk2 status	0.99847	P16070;P16070-10;P16070-11;P16070-12;P16070-13;P16070-14;P16070-15;P16070-16;P16070-17;P16070-18;P16070-3;P16070-4;P16070-5;P16070-6;P16070-7;P16070-8;P16070-9	CD44
P16070;P16070-10;P16070-11;P16070-12;P16070-13;P16070-14;P16070-15;P16070-16;P16070-17;P16070-18;P16070-3;P16070-4;P16070-5;P16070-6;P16070-7;P16070-8;P16070-9_CD44	gba status	0.424343	P16070;P16070-10;P16070-11;P16070-12;P16070-13;P16070-14;P16070-15;P16070-16;P16070-17;P16070-18;P16070-3;P16070-4;P16070-5;P16070-6;P16070-7;P16070-8;P16070-9	CD44
P16070;P16070-10;P16070-11;P16070-12;P16070-13;P16070-14;P16070-15;P16070-16;P16070-17;P16070-18;P16070-3;P16070-4;P16070-5;P16070-6;P16070-7;P16070-8;P16070-9_CD44	age at sample collection	0.868322	P16070;P16070-10;P16070-11;P16070-12;P16070-13;P16070-14;P16070-15;P16070-16;P16070-17;P16070-18;P16070-3;P16070-4;P16070-5;P16070-6;P16070-7;P16070-8;P16070-9	CD44
P01742_IGHV1-69	disease status	0.998041	P01742	IGHV1-69
P01742_IGHV1-69	gender	0.342743	P01742	IGHV1-69
P01742_IGHV1-69	lrrk2 status	0.994447	P01742	IGHV1-69
P01742_IGHV1-69	gba status	0.958565	P01742	IGHV1-69
P01742_IGHV1-69	age at sample collection	0.740206	P01742	IGHV1-69
P78344;P78344-2_EIF4G2	disease status	0.910837	P78344;P78344-2	EIF4G2
P78344;P78344-2_EIF4G2	gender	0.983694	P78344;P78344-2	EIF4G2
P78344;P78344-2_EIF4G2	lrrk2 status	0.939109	P78344;P78344-2	EIF4G2
P78344;P78344-2_EIF4G2	gba status	0.864062	P78344;P78344-2	EIF4G2
P78344;P78344-2_EIF4G2	age at sample collection	0.674316	P78344;P78344-2	EIF4G2
Q969Z4_RELT	disease status	0.954355	Q969Z4	RELT
Q969Z4_RELT	gender	0.817676	Q969Z4	RELT
Q969Z4_RELT	lrrk2 status	0.948238	Q969Z4	RELT
Q969Z4_RELT	gba status	0.762671	Q969Z4	RELT
Q969Z4_RELT	age at sample collection	0.951756	Q969Z4	RELT
Q9NY84-6_VNN3	disease status	0.994796	Q9NY84-6	VNN3
Q9NY84-6_VNN3	gender	0.885873	Q9NY84-6	VNN3
Q9NY84-6_VNN3	lrrk2 status	0.972109	Q9NY84-6	VNN3
Q9NY84-6_VNN3	gba status	0.473672	Q9NY84-6	VNN3
Q9NY84-6_VNN3	age at sample collection	0.898885	Q9NY84-6	VNN3
Q15293_RCN1	disease status	0.995364	Q15293	RCN1
Q15293_RCN1	gender	0.936372	Q15293	RCN1
Q15293_RCN1	lrrk2 status	0.612583	Q15293	RCN1
Q15293_RCN1	gba status	0.972109	Q15293	RCN1
Q15293_RCN1	age at sample collection	0.920174	Q15293	RCN1
P22105;P22105-1;P22105-4_TNXB	disease status	0.846026	P22105;P22105-1;P22105-4	TNXB
P22105;P22105-1;P22105-4_TNXB	gender	0.966408	P22105;P22105-1;P22105-4	TNXB
P22105;P22105-1;P22105-4_TNXB	lrrk2 status	0.935025	P22105;P22105-1;P22105-4	TNXB
P22105;P22105-1;P22105-4_TNXB	gba status	0.944864	P22105;P22105-1;P22105-4	TNXB
P22105;P22105-1;P22105-4_TNXB	age at sample collection	0.216997	P22105;P22105-1;P22105-4	TNXB
P54803_GALC	disease status	0.994796	P54803	GALC
P54803_GALC	gender	0.956599	P54803	GALC
P54803_GALC	lrrk2 status	0.860912	P54803	GALC
P54803_GALC	gba status	0.649539	P54803	GALC
P54803_GALC	age at sample collection	0.677106	P54803	GALC
Q8N0W4;Q8N0W4-2;Q8NFZ3;Q8NFZ3-2_NLGN4X;NLGN4X;NLGN4Y;NLGN4Y	disease status	0.919872	Q8N0W4;Q8N0W4-2;Q8NFZ3;Q8NFZ3-2	NLGN4X;NLGN4X;NLGN4Y;NLGN4Y
Q8N0W4;Q8N0W4-2;Q8NFZ3;Q8NFZ3-2_NLGN4X;NLGN4X;NLGN4Y;NLGN4Y	gender	0.758903	Q8N0W4;Q8N0W4-2;Q8NFZ3;Q8NFZ3-2	NLGN4X;NLGN4X;NLGN4Y;NLGN4Y
Q8N0W4;Q8N0W4-2;Q8NFZ3;Q8NFZ3-2_NLGN4X;NLGN4X;NLGN4Y;NLGN4Y	lrrk2 status	0.99847	Q8N0W4;Q8N0W4-2;Q8NFZ3;Q8NFZ3-2	NLGN4X;NLGN4X;NLGN4Y;NLGN4Y
Q8N0W4;Q8N0W4-2;Q8NFZ3;Q8NFZ3-2_NLGN4X;NLGN4X;NLGN4Y;NLGN4Y	gba status	0.935025	Q8N0W4;Q8N0W4-2;Q8NFZ3;Q8NFZ3-2	NLGN4X;NLGN4X;NLGN4Y;NLGN4Y
Q8N0W4;Q8N0W4-2;Q8NFZ3;Q8NFZ3-2_NLGN4X;NLGN4X;NLGN4Y;NLGN4Y	age at sample collection	0.725854	Q8N0W4;Q8N0W4-2;Q8NFZ3;Q8NFZ3-2	NLGN4X;NLGN4X;NLGN4Y;NLGN4Y
A6NL88_SHISA7	disease status	0.994796	A6NL88	SHISA7
A6NL88_SHISA7	gender	0.388082	A6NL88	SHISA7
A6NL88_SHISA7	lrrk2 status	0.957938	A6NL88	SHISA7
A6NL88_SHISA7	gba status	0.99847	A6NL88	SHISA7
A6NL88_SHISA7	age at sample collection	0.571653	A6NL88	SHISA7
Q9NZM1;Q9NZM1-3;Q9NZM1-5;Q9NZM1-6_MYOF	disease status	0.676106	Q9NZM1;Q9NZM1-3;Q9NZM1-5;Q9NZM1-6	MYOF
Q9NZM1;Q9NZM1-3;Q9NZM1-5;Q9NZM1-6_MYOF	gender	0.456439	Q9NZM1;Q9NZM1-3;Q9NZM1-5;Q9NZM1-6	MYOF
Q9NZM1;Q9NZM1-3;Q9NZM1-5;Q9NZM1-6_MYOF	lrrk2 status	0.907086	Q9NZM1;Q9NZM1-3;Q9NZM1-5;Q9NZM1-6	MYOF
Q9NZM1;Q9NZM1-3;Q9NZM1-5;Q9NZM1-6_MYOF	gba status	0.948866	Q9NZM1;Q9NZM1-3;Q9NZM1-5;Q9NZM1-6	MYOF
Q9NZM1;Q9NZM1-3;Q9NZM1-5;Q9NZM1-6_MYOF	age at sample collection	0.607147	Q9NZM1;Q9NZM1-3;Q9NZM1-5;Q9NZM1-6	MYOF
O43493;O43493-2;O43493-3;O43493-5_TGOLN2	disease status	0.996835	O43493;O43493-2;O43493-3;O43493-5	TGOLN2
O43493;O43493-2;O43493-3;O43493-5_TGOLN2	gender	0.728385	O43493;O43493-2;O43493-3;O43493-5	TGOLN2
O43493;O43493-2;O43493-3;O43493-5_TGOLN2	lrrk2 status	0.893408	O43493;O43493-2;O43493-3;O43493-5	TGOLN2
O43493;O43493-2;O43493-3;O43493-5_TGOLN2	gba status	0.858215	O43493;O43493-2;O43493-3;O43493-5	TGOLN2
O43493;O43493-2;O43493-3;O43493-5_TGOLN2	age at sample collection	0.880057	O43493;O43493-2;O43493-3;O43493-5	TGOLN2
Q09328_MGAT5	disease status	0.165185	Q09328	MGAT5
Q09328_MGAT5	gender	0.353118	Q09328	MGAT5
Q09328_MGAT5	lrrk2 status	0.994447	Q09328	MGAT5
Q09328_MGAT5	gba status	0.99847	Q09328	MGAT5
Q09328_MGAT5	age at sample collection	0.843074	Q09328	MGAT5
Q96AP7_ESAM	disease status	0.740206	Q96AP7	ESAM
Q96AP7_ESAM	gender	0.526211	Q96AP7	ESAM
Q96AP7_ESAM	lrrk2 status	0.914742	Q96AP7	ESAM
Q96AP7_ESAM	gba status	0.883543	Q96AP7	ESAM
Q96AP7_ESAM	age at sample collection	0.575866	Q96AP7	ESAM
P06312_IGKV4-1	disease status	0.994447	P06312	IGKV4-1
P06312_IGKV4-1	gender	0.85131	P06312	IGKV4-1
P06312_IGKV4-1	lrrk2 status	0.994447	P06312	IGKV4-1
P06312_IGKV4-1	gba status	0.996835	P06312	IGKV4-1
P06312_IGKV4-1	age at sample collection	0.935025	P06312	IGKV4-1
P11597_CETP	disease status	0.732586	P11597	CETP
P11597_CETP	gender	0.829484	P11597	CETP
P11597_CETP	lrrk2 status	0.931576	P11597	CETP
P11597_CETP	gba status	0.972109	P11597	CETP
P11597_CETP	age at sample collection	0.933405	P11597	CETP
Q9NPC4_A4GALT	disease status	0.986757	Q9NPC4	A4GALT
Q9NPC4_A4GALT	gender	0.997895	Q9NPC4	A4GALT
Q9NPC4_A4GALT	lrrk2 status	0.604701	Q9NPC4	A4GALT
Q9NPC4_A4GALT	gba status	0.763857	Q9NPC4	A4GALT
Q9NPC4_A4GALT	age at sample collection	0.345227	Q9NPC4	A4GALT
P16278;P16278-3_GLB1	disease status	0.994447	P16278;P16278-3	GLB1
P16278;P16278-3_GLB1	gender	0.886266	P16278;P16278-3	GLB1
P16278;P16278-3_GLB1	lrrk2 status	0.994447	P16278;P16278-3	GLB1
P16278;P16278-3_GLB1	gba status	0.994796	P16278;P16278-3	GLB1
P16278;P16278-3_GLB1	age at sample collection	0.986757	P16278;P16278-3	GLB1
Q14766_LTBP1	disease status	0.970922	Q14766	LTBP1
Q14766_LTBP1	gender	0.659152	Q14766	LTBP1
Q14766_LTBP1	lrrk2 status	0.817676	Q14766	LTBP1
Q14766_LTBP1	gba status	0.885873	Q14766	LTBP1
[truncated: 5,466 more rows]

## Sheet: LCC_ANCOVA_PD
protein	Source	qvalue	ProteinGroups	Gene Names
P02656_APOC3	disease category	0.900378	P02656	APOC3
P02656_APOC3	gender	0.0840976	P02656	APOC3
P02656_APOC3	LRRK2 status	0.787413	P02656	APOC3
P02656_APOC3	study center	0.916998	P02656	APOC3
P02656_APOC3	age at sample collection	0.420985	P02656	APOC3
Q9NS00_C1GALT1	disease category	0.35574	Q9NS00	C1GALT1
Q9NS00_C1GALT1	gender	0.445192	Q9NS00	C1GALT1
Q9NS00_C1GALT1	LRRK2 status	0.262128	Q9NS00	C1GALT1
Q9NS00_C1GALT1	study center	0.542391	Q9NS00	C1GALT1
Q9NS00_C1GALT1	age at sample collection	0.900927	Q9NS00	C1GALT1
Q08174-2_PCDH1	disease category	0.638475	Q08174-2	PCDH1
Q08174-2_PCDH1	gender	0.014298	Q08174-2	PCDH1
Q08174-2_PCDH1	LRRK2 status	0.814314	Q08174-2	PCDH1
Q08174-2_PCDH1	study center	0.190079	Q08174-2	PCDH1
Q08174-2_PCDH1	age at sample collection	0.111788	Q08174-2	PCDH1
Q9NT99_LRRC4B	disease category	0.954235	Q9NT99	LRRC4B
Q9NT99_LRRC4B	gender	0.0317667	Q9NT99	LRRC4B
Q9NT99_LRRC4B	LRRK2 status	0.688082	Q9NT99	LRRC4B
Q9NT99_LRRC4B	study center	0.755333	Q9NT99	LRRC4B
Q9NT99_LRRC4B	age at sample collection	0.408375	Q9NT99	LRRC4B
Q9P2K2_TXNDC16	disease category	0.869878	Q9P2K2	TXNDC16
Q9P2K2_TXNDC16	gender	0.349406	Q9P2K2	TXNDC16
Q9P2K2_TXNDC16	LRRK2 status	0.956776	Q9P2K2	TXNDC16
Q9P2K2_TXNDC16	study center	0.888072	Q9P2K2	TXNDC16
Q9P2K2_TXNDC16	age at sample collection	0.793084	Q9P2K2	TXNDC16
Q14165_MLEC	disease category	0.94211	Q14165	MLEC
Q14165_MLEC	gender	0.469716	Q14165	MLEC
Q14165_MLEC	LRRK2 status	0.810617	Q14165	MLEC
Q14165_MLEC	study center	0.619134	Q14165	MLEC
Q14165_MLEC	age at sample collection	0.785631	Q14165	MLEC
P01031_C5	disease category	0.855337	P01031	C5
P01031_C5	gender	0.0150115	P01031	C5
P01031_C5	LRRK2 status	0.741521	P01031	C5
P01031_C5	study center	0.684468	P01031	C5
P01031_C5	age at sample collection	0.0959064	P01031	C5
Q8N475_FSTL5;Q8N475-2_FSTL5	disease category	0.890678	Q8N475	FSTL5;Q8N475-2_FSTL5
Q8N475_FSTL5;Q8N475-2_FSTL5	gender	0.699466	Q8N475	FSTL5;Q8N475-2_FSTL5
Q8N475_FSTL5;Q8N475-2_FSTL5	LRRK2 status	0.998179	Q8N475	FSTL5;Q8N475-2_FSTL5
Q8N475_FSTL5;Q8N475-2_FSTL5	study center	0.749193	Q8N475	FSTL5;Q8N475-2_FSTL5
Q8N475_FSTL5;Q8N475-2_FSTL5	age at sample collection	0.00211473	Q8N475	FSTL5;Q8N475-2_FSTL5
P30450_HLA-A;P30456_HLA-A;P30512_HLA-A	disease category	0.348173	P30450	HLA-A;P30456_HLA-A;P30512_HLA-A
P30450_HLA-A;P30456_HLA-A;P30512_HLA-A	gender	0.132565	P30450	HLA-A;P30456_HLA-A;P30512_HLA-A
P30450_HLA-A;P30456_HLA-A;P30512_HLA-A	LRRK2 status	0.984845	P30450	HLA-A;P30456_HLA-A;P30512_HLA-A
P30450_HLA-A;P30456_HLA-A;P30512_HLA-A	study center	0.467093	P30450	HLA-A;P30456_HLA-A;P30512_HLA-A
P30450_HLA-A;P30456_HLA-A;P30512_HLA-A	age at sample collection	0.9469	P30450	HLA-A;P30456_HLA-A;P30512_HLA-A
Q04760_GLO1;Q04760-2_GLO1	disease category	0.956776	Q04760	GLO1;Q04760-2_GLO1
Q04760_GLO1;Q04760-2_GLO1	gender	0.209252	Q04760	GLO1;Q04760-2_GLO1
Q04760_GLO1;Q04760-2_GLO1	LRRK2 status	0.994261	Q04760	GLO1;Q04760-2_GLO1
Q04760_GLO1;Q04760-2_GLO1	study center	0.877346	Q04760	GLO1;Q04760-2_GLO1
Q04760_GLO1;Q04760-2_GLO1	age at sample collection	0.539989	Q04760	GLO1;Q04760-2_GLO1
Q9H0R4_HDHD2;Q9H0R4-2_HDHD2	disease category	0.753287	Q9H0R4	HDHD2;Q9H0R4-2_HDHD2
Q9H0R4_HDHD2;Q9H0R4-2_HDHD2	gender	0.017762	Q9H0R4	HDHD2;Q9H0R4-2_HDHD2
Q9H0R4_HDHD2;Q9H0R4-2_HDHD2	LRRK2 status	0.723402	Q9H0R4	HDHD2;Q9H0R4-2_HDHD2
Q9H0R4_HDHD2;Q9H0R4-2_HDHD2	study center	0.88273	Q9H0R4	HDHD2;Q9H0R4-2_HDHD2
Q9H0R4_HDHD2;Q9H0R4-2_HDHD2	age at sample collection	0.688384	Q9H0R4	HDHD2;Q9H0R4-2_HDHD2
Q9Y6X5_ENPP4	disease category	0.796776	Q9Y6X5	ENPP4
Q9Y6X5_ENPP4	gender	0.302257	Q9Y6X5	ENPP4
Q9Y6X5_ENPP4	LRRK2 status	0.789666	Q9Y6X5	ENPP4
Q9Y6X5_ENPP4	study center	0.859793	Q9Y6X5	ENPP4
Q9Y6X5_ENPP4	age at sample collection	0.579887	Q9Y6X5	ENPP4
O43567_RNF13	disease category	0.835116	O43567	RNF13
O43567_RNF13	gender	0.572562	O43567	RNF13
O43567_RNF13	LRRK2 status	0.233317	O43567	RNF13
O43567_RNF13	study center	0.447292	O43567	RNF13
O43567_RNF13	age at sample collection	0.490318	O43567	RNF13
O95159_ZFPL1	disease category	0.888072	O95159	ZFPL1
O95159_ZFPL1	gender	0.606236	O95159	ZFPL1
O95159_ZFPL1	LRRK2 status	0.848682	O95159	ZFPL1
O95159_ZFPL1	study center	0.212218	O95159	ZFPL1
O95159_ZFPL1	age at sample collection	0.877714	O95159	ZFPL1
P40926_MDH2	disease category	0.999068	P40926	MDH2
P40926_MDH2	gender	0.0284546	P40926	MDH2
P40926_MDH2	LRRK2 status	0.635845	P40926	MDH2
P40926_MDH2	study center	0.972848	P40926	MDH2
P40926_MDH2	age at sample collection	0.445735	P40926	MDH2
P01833_PIGR	disease category	0.791794	P01833	PIGR
P01833_PIGR	gender	0.220531	P01833	PIGR
P01833_PIGR	LRRK2 status	0.231986	P01833	PIGR
P01833_PIGR	study center	0.554994	P01833	PIGR
P01833_PIGR	age at sample collection	0.0150115	P01833	PIGR
Q9NS98_SEMA3G	disease category	0.836104	Q9NS98	SEMA3G
Q9NS98_SEMA3G	gender	0.0275388	Q9NS98	SEMA3G
Q9NS98_SEMA3G	LRRK2 status	0.778536	Q9NS98	SEMA3G
Q9NS98_SEMA3G	study center	0.901309	Q9NS98	SEMA3G
Q9NS98_SEMA3G	age at sample collection	0.801754	Q9NS98	SEMA3G
P20338_RAB4A	disease category	0.877484	P20338	RAB4A
P20338_RAB4A	gender	0.0758718	P20338	RAB4A
P20338_RAB4A	LRRK2 status	0.983186	P20338	RAB4A
P20338_RAB4A	study center	0.71067	P20338	RAB4A
P20338_RAB4A	age at sample collection	0.785631	P20338	RAB4A
Q14126_DSG2	disease category	0.571535	Q14126	DSG2
Q14126_DSG2	gender	0.0892662	Q14126	DSG2
Q14126_DSG2	LRRK2 status	0.62241	Q14126	DSG2
Q14126_DSG2	study center	0.418609	Q14126	DSG2
Q14126_DSG2	age at sample collection	0.943837	Q14126	DSG2
Q92626_PXDN	disease category	0.775087	Q92626	PXDN
Q92626_PXDN	gender	0.203744	Q92626	PXDN
Q92626_PXDN	LRRK2 status	0.408447	Q92626	PXDN
Q92626_PXDN	study center	0.418756	Q92626	PXDN
Q92626_PXDN	age at sample collection	0.572858	Q92626	PXDN
Q8NBS9_TXNDC5;Q8NBS9-2_TXNDC5	disease category	0.880806	Q8NBS9	TXNDC5;Q8NBS9-2_TXNDC5
Q8NBS9_TXNDC5;Q8NBS9-2_TXNDC5	gender	0.984845	Q8NBS9	TXNDC5;Q8NBS9-2_TXNDC5
Q8NBS9_TXNDC5;Q8NBS9-2_TXNDC5	LRRK2 status	0.72784	Q8NBS9	TXNDC5;Q8NBS9-2_TXNDC5
Q8NBS9_TXNDC5;Q8NBS9-2_TXNDC5	study center	0.11528	Q8NBS9	TXNDC5;Q8NBS9-2_TXNDC5
Q8NBS9_TXNDC5;Q8NBS9-2_TXNDC5	age at sample collection	0.890959	Q8NBS9	TXNDC5;Q8NBS9-2_TXNDC5
P20916_MAG;P20916-2_MAG;P20916-3_MAG	disease category	0.404723	P20916	MAG;P20916-2_MAG;P20916-3_MAG
P20916_MAG;P20916-2_MAG;P20916-3_MAG	gender	0.170993	P20916	MAG;P20916-2_MAG;P20916-3_MAG
P20916_MAG;P20916-2_MAG;P20916-3_MAG	LRRK2 status	0.930248	P20916	MAG;P20916-2_MAG;P20916-3_MAG
P20916_MAG;P20916-2_MAG;P20916-3_MAG	study center	0.693854	P20916	MAG;P20916-2_MAG;P20916-3_MAG
P20916_MAG;P20916-2_MAG;P20916-3_MAG	age at sample collection	0.456382	P20916	MAG;P20916-2_MAG;P20916-3_MAG
Q96RW7_HMCN1;Q96RW7-2_HMCN1	disease category	0.714138	Q96RW7	HMCN1;Q96RW7-2_HMCN1
Q96RW7_HMCN1;Q96RW7-2_HMCN1	gender	0.924355	Q96RW7	HMCN1;Q96RW7-2_HMCN1
Q96RW7_HMCN1;Q96RW7-2_HMCN1	LRRK2 status	0.945026	Q96RW7	HMCN1;Q96RW7-2_HMCN1
Q96RW7_HMCN1;Q96RW7-2_HMCN1	study center	0.434385	Q96RW7	HMCN1;Q96RW7-2_HMCN1
Q96RW7_HMCN1;Q96RW7-2_HMCN1	age at sample collection	0.978669	Q96RW7	HMCN1;Q96RW7-2_HMCN1
Q15166_PON3	disease category	0.796631	Q15166	PON3
Q15166_PON3	gender	0.0297035	Q15166	PON3
Q15166_PON3	LRRK2 status	0.884493	Q15166	PON3
Q15166_PON3	study center	0.736046	Q15166	PON3
Q15166_PON3	age at sample collection	0.800777	Q15166	PON3
Q96FE7-4_PIK3IP1	disease category	0.835678	Q96FE7-4	PIK3IP1
Q96FE7-4_PIK3IP1	gender	0.00370814	Q96FE7-4	PIK3IP1
Q96FE7-4_PIK3IP1	LRRK2 status	0.926522	Q96FE7-4	PIK3IP1
Q96FE7-4_PIK3IP1	study center	0.3274	Q96FE7-4	PIK3IP1
Q96FE7-4_PIK3IP1	age at sample collection	0.423536	Q96FE7-4	PIK3IP1
P0DMQ5_INAFM2	disease category	0.815109	P0DMQ5	INAFM2
P0DMQ5_INAFM2	gender	0.216514	P0DMQ5	INAFM2
P0DMQ5_INAFM2	LRRK2 status	0.947234	P0DMQ5	INAFM2
P0DMQ5_INAFM2	study center	0.43944	P0DMQ5	INAFM2
P0DMQ5_INAFM2	age at sample collection	0.925627	P0DMQ5	INAFM2
Q6UX71_PLXDC2	disease category	0.785631	Q6UX71	PLXDC2
Q6UX71_PLXDC2	gender	0.66409	Q6UX71	PLXDC2
Q6UX71_PLXDC2	LRRK2 status	0.873735	Q6UX71	PLXDC2
Q6UX71_PLXDC2	study center	0.784314	Q6UX71	PLXDC2
Q6UX71_PLXDC2	age at sample collection	0.702517	Q6UX71	PLXDC2
Q05707_COL14A1;Q05707-2_COL14A1	disease category	0.844641	Q05707	COL14A1;Q05707-2_COL14A1
Q05707_COL14A1;Q05707-2_COL14A1	gender	0.363496	Q05707	COL14A1;Q05707-2_COL14A1
Q05707_COL14A1;Q05707-2_COL14A1	LRRK2 status	0.235887	Q05707	COL14A1;Q05707-2_COL14A1
Q05707_COL14A1;Q05707-2_COL14A1	study center	0.924355	Q05707	COL14A1;Q05707-2_COL14A1
Q05707_COL14A1;Q05707-2_COL14A1	age at sample collection	0.861405	Q05707	COL14A1;Q05707-2_COL14A1
O75787_ATP6AP2;O75787-2_ATP6AP2	disease category	0.722385	O75787	ATP6AP2;O75787-2_ATP6AP2
O75787_ATP6AP2;O75787-2_ATP6AP2	gender	0.253067	O75787	ATP6AP2;O75787-2_ATP6AP2
O75787_ATP6AP2;O75787-2_ATP6AP2	LRRK2 status	0.515936	O75787	ATP6AP2;O75787-2_ATP6AP2
O75787_ATP6AP2;O75787-2_ATP6AP2	study center	0.990691	O75787	ATP6AP2;O75787-2_ATP6AP2
O75787_ATP6AP2;O75787-2_ATP6AP2	age at sample collection	0.00852807	O75787	ATP6AP2;O75787-2_ATP6AP2
P08572_COL4A2	disease category	0.734415	P08572	COL4A2
P08572_COL4A2	gender	0.271021	P08572	COL4A2
P08572_COL4A2	LRRK2 status	0.898676	P08572	COL4A2
P08572_COL4A2	study center	0.853661	P08572	COL4A2
P08572_COL4A2	age at sample collection	0.0976143	P08572	COL4A2
P22352_GPX3	disease category	0.961794	P22352	GPX3
P22352_GPX3	gender	0.918398	P22352	GPX3
P22352_GPX3	LRRK2 status	0.795638	P22352	GPX3
P22352_GPX3	study center	0.686003	P22352	GPX3
P22352_GPX3	age at sample collection	0.778536	P22352	GPX3
P55290_CDH13;P55290-4_CDH13	disease category	0.380026	P55290	CDH13;P55290-4_CDH13
P55290_CDH13;P55290-4_CDH13	gender	0.0598662	P55290	CDH13;P55290-4_CDH13
P55290_CDH13;P55290-4_CDH13	LRRK2 status	0.796631	P55290	CDH13;P55290-4_CDH13
P55290_CDH13;P55290-4_CDH13	study center	0.881883	P55290	CDH13;P55290-4_CDH13
P55290_CDH13;P55290-4_CDH13	age at sample collection	0.874154	P55290	CDH13;P55290-4_CDH13
A0A0C4DH38_IGHV5-51	disease category	0.426641	A0A0C4DH38	IGHV5-51
A0A0C4DH38_IGHV5-51	gender	0.339458	A0A0C4DH38	IGHV5-51
A0A0C4DH38_IGHV5-51	LRRK2 status	0.976244	A0A0C4DH38	IGHV5-51
A0A0C4DH38_IGHV5-51	study center	0.400003	A0A0C4DH38	IGHV5-51
A0A0C4DH38_IGHV5-51	age at sample collection	0.875094	A0A0C4DH38	IGHV5-51
Q9BWS9_CHID1	disease category	0.539903	Q9BWS9	CHID1
Q9BWS9_CHID1	gender	0.773823	Q9BWS9	CHID1
Q9BWS9_CHID1	LRRK2 status	0.607353	Q9BWS9	CHID1
Q9BWS9_CHID1	study center	0.302243	Q9BWS9	CHID1
Q9BWS9_CHID1	age at sample collection	0.127214	Q9BWS9	CHID1
A0A0J9YXX1_IGHV5-10-1	disease category	0.903815	A0A0J9YXX1	IGHV5-10-1
A0A0J9YXX1_IGHV5-10-1	gender	0.707396	A0A0J9YXX1	IGHV5-10-1
A0A0J9YXX1_IGHV5-10-1	LRRK2 status	0.859213	A0A0J9YXX1	IGHV5-10-1
A0A0J9YXX1_IGHV5-10-1	study center	0.962107	A0A0J9YXX1	IGHV5-10-1
A0A0J9YXX1_IGHV5-10-1	age at sample collection	0.882985	A0A0J9YXX1	IGHV5-10-1
P21583_KITLG;P21583-2_KITLG;P21583-3_KITLG	disease category	0.94301	P21583	KITLG;P21583-2_KITLG;P21583-3_KITLG
P21583_KITLG;P21583-2_KITLG;P21583-3_KITLG	gender	0.807776	P21583	KITLG;P21583-2_KITLG;P21583-3_KITLG
P21583_KITLG;P21583-2_KITLG;P21583-3_KITLG	LRRK2 status	0.433199	P21583	KITLG;P21583-2_KITLG;P21583-3_KITLG
P21583_KITLG;P21583-2_KITLG;P21583-3_KITLG	study center	0.638475	P21583	KITLG;P21583-2_KITLG;P21583-3_KITLG
P21583_KITLG;P21583-2_KITLG;P21583-3_KITLG	age at sample collection	0.549086	P21583	KITLG;P21583-2_KITLG;P21583-3_KITLG
Q9NRN5_OLFML3	disease category	0.616347	Q9NRN5	OLFML3
Q9NRN5_OLFML3	gender	0.302163	Q9NRN5	OLFML3
Q9NRN5_OLFML3	LRRK2 status	0.87707	Q9NRN5	OLFML3
Q9NRN5_OLFML3	study center	0.998061	Q9NRN5	OLFML3
Q9NRN5_OLFML3	age at sample collection	0.199589	Q9NRN5	OLFML3
P09382_LGALS1	disease category	0.566407	P09382	LGALS1
P09382_LGALS1	gender	0.787195	P09382	LGALS1
P09382_LGALS1	LRRK2 status	0.836951	P09382	LGALS1
P09382_LGALS1	study center	0.793148	P09382	LGALS1
P09382_LGALS1	age at sample collection	0.140285	P09382	LGALS1
O94856_NFASC;O94856-13_NFASC;O94856-6_NFASC	disease category	0.988261	O94856	NFASC;O94856-13_NFASC;O94856-6_NFASC
O94856_NFASC;O94856-13_NFASC;O94856-6_NFASC	gender	0.00755687	O94856	NFASC;O94856-13_NFASC;O94856-6_NFASC
O94856_NFASC;O94856-13_NFASC;O94856-6_NFASC	LRRK2 status	0.793084	O94856	NFASC;O94856-13_NFASC;O94856-6_NFASC
O94856_NFASC;O94856-13_NFASC;O94856-6_NFASC	study center	0.71067	O94856	NFASC;O94856-13_NFASC;O94856-6_NFASC
O94856_NFASC;O94856-13_NFASC;O94856-6_NFASC	age at sample collection	0.409823	O94856	NFASC;O94856-13_NFASC;O94856-6_NFASC
P22105_TNXB;P22105-1_TNXB;P22105-4_TNXB	disease category	0.486306	P22105	TNXB;P22105-1_TNXB;P22105-4_TNXB
P22105_TNXB;P22105-1_TNXB;P22105-4_TNXB	gender	0.342908	P22105	TNXB;P22105-1_TNXB;P22105-4_TNXB
P22105_TNXB;P22105-1_TNXB;P22105-4_TNXB	LRRK2 status	0.757004	P22105	TNXB;P22105-1_TNXB;P22105-4_TNXB
P22105_TNXB;P22105-1_TNXB;P22105-4_TNXB	study center	0.618366	P22105	TNXB;P22105-1_TNXB;P22105-4_TNXB
P22105_TNXB;P22105-1_TNXB;P22105-4_TNXB	age at sample collection	0.130521	P22105	TNXB;P22105-1_TNXB;P22105-4_TNXB
Q03591_CFHR1	disease category	0.924355	Q03591	CFHR1
Q03591_CFHR1	gender	0.0613863	Q03591	CFHR1
Q03591_CFHR1	LRRK2 status	0.948641	Q03591	CFHR1
Q03591_CFHR1	study center	0.820947	Q03591	CFHR1
Q03591_CFHR1	age at sample collection	0.837211	Q03591	CFHR1
Q8WZ75_ROBO4;Q8WZ75-2_ROBO4	disease category	0.481328	Q8WZ75	ROBO4;Q8WZ75-2_ROBO4
Q8WZ75_ROBO4;Q8WZ75-2_ROBO4	gender	0.586156	Q8WZ75	ROBO4;Q8WZ75-2_ROBO4
Q8WZ75_ROBO4;Q8WZ75-2_ROBO4	LRRK2 status	0.84492	Q8WZ75	ROBO4;Q8WZ75-2_ROBO4
Q8WZ75_ROBO4;Q8WZ75-2_ROBO4	study center	0.592294	Q8WZ75	ROBO4;Q8WZ75-2_ROBO4
Q8WZ75_ROBO4;Q8WZ75-2_ROBO4	age at sample collection	0.921011	Q8WZ75	ROBO4;Q8WZ75-2_ROBO4
P03952_KLKB1	disease category	0.893789	P03952	KLKB1
P03952_KLKB1	gender	0.0612045	P03952	KLKB1
P03952_KLKB1	LRRK2 status	0.919586	P03952	KLKB1
P03952_KLKB1	study center	0.778536	P03952	KLKB1
P03952_KLKB1	age at sample collection	0.588505	P03952	KLKB1
P00325_ADH1B	disease category	0.964573	P00325	ADH1B
P00325_ADH1B	gender	0.693116	P00325	ADH1B
P00325_ADH1B	LRRK2 status	0.321266	P00325	ADH1B
P00325_ADH1B	study center	0.168707	P00325	ADH1B
P00325_ADH1B	age at sample collection	0.702517	P00325	ADH1B
Q10472_GALNT1	disease category	0.927162	Q10472	GALNT1
Q10472_GALNT1	gender	0.0664742	Q10472	GALNT1
Q10472_GALNT1	LRRK2 status	0.568858	Q10472	GALNT1
Q10472_GALNT1	study center	0.446268	Q10472	GALNT1
Q10472_GALNT1	age at sample collection	0.193235	Q10472	GALNT1
Q13519_PNOC;Q13519-2_PNOC	disease category	0.373075	Q13519	PNOC;Q13519-2_PNOC
Q13519_PNOC;Q13519-2_PNOC	gender	0.173295	Q13519	PNOC;Q13519-2_PNOC
Q13519_PNOC;Q13519-2_PNOC	LRRK2 status	0.884488	Q13519	PNOC;Q13519-2_PNOC
Q13519_PNOC;Q13519-2_PNOC	study center	0.910252	Q13519	PNOC;Q13519-2_PNOC
Q13519_PNOC;Q13519-2_PNOC	age at sample collection	0.0370752	Q13519	PNOC;Q13519-2_PNOC
P48740-2_MASP1;P48740-4_MASP1	disease category	0.380951	P48740-2	MASP1;P48740-4_MASP1
P48740-2_MASP1;P48740-4_MASP1	gender	0.659563	P48740-2	MASP1;P48740-4_MASP1
P48740-2_MASP1;P48740-4_MASP1	LRRK2 status	0.900927	P48740-2	MASP1;P48740-4_MASP1
P48740-2_MASP1;P48740-4_MASP1	study center	0.868061	P48740-2	MASP1;P48740-4_MASP1
P48740-2_MASP1;P48740-4_MASP1	age at sample collection	0.0826423	P48740-2	MASP1;P48740-4_MASP1
P55058_PLTP	disease category	0.191945	P55058	PLTP
P55058_PLTP	gender	0.984747	P55058	PLTP
P55058_PLTP	LRRK2 status	0.773823	P55058	PLTP
P55058_PLTP	study center	0.990459	P55058	PLTP
P55058_PLTP	age at sample collection	0.878265	P55058	PLTP
A0A075B6J9_IGLV2-18	disease category	0.888072	A0A075B6J9	IGLV2-18
A0A075B6J9_IGLV2-18	gender	0.240587	A0A075B6J9	IGLV2-18
A0A075B6J9_IGLV2-18	LRRK2 status	0.94301	A0A075B6J9	IGLV2-18
A0A075B6J9_IGLV2-18	study center	0.203667	A0A075B6J9	IGLV2-18
A0A075B6J9_IGLV2-18	age at sample collection	0.877346	A0A075B6J9	IGLV2-18
Q9Y3C5_RNF11	disease category	0.765586	Q9Y3C5	RNF11
Q9Y3C5_RNF11	gender	0.834947	Q9Y3C5	RNF11
Q9Y3C5_RNF11	LRRK2 status	0.986599	Q9Y3C5	RNF11
Q9Y3C5_RNF11	study center	0.841979	Q9Y3C5	RNF11
Q9Y3C5_RNF11	age at sample collection	0.777405	Q9Y3C5	RNF11
P19652_ORM2	disease category	0.916834	P19652	ORM2
P19652_ORM2	gender	0.0115531	P19652	ORM2
P19652_ORM2	LRRK2 status	0.976244	P19652	ORM2
P19652_ORM2	study center	0.377379	P19652	ORM2
P19652_ORM2	age at sample collection	0.702517	P19652	ORM2
P13647_KRT5	disease category	0.90502	P13647	KRT5
P13647_KRT5	gender	0.262631	P13647	KRT5
P13647_KRT5	LRRK2 status	0.910679	P13647	KRT5
P13647_KRT5	study center	0.705086	P13647	KRT5
P13647_KRT5	age at sample collection	0.965864	P13647	KRT5
P50502_ST13	disease category	0.92522	P50502	ST13
P50502_ST13	gender	0.94301	P50502	ST13
P50502_ST13	LRRK2 status	0.978669	P50502	ST13
P50502_ST13	study center	0.257752	P50502	ST13
P50502_ST13	age at sample collection	0.643098	P50502	ST13
Q01469_FABP5	disease category	0.721892	Q01469	FABP5
Q01469_FABP5	gender	0.486057	Q01469	FABP5
Q01469_FABP5	LRRK2 status	0.719742	Q01469	FABP5
Q01469_FABP5	study center	0.383741	Q01469	FABP5
Q01469_FABP5	age at sample collection	0.702448	Q01469	FABP5
P08174_CD55;P08174-2_CD55;P08174-3_CD55;P08174-4_CD55;P08174-5_CD55;P08174-6_CD55;P08174-7_CD55	disease category	0.768225	P08174	CD55;P08174-2_CD55;P08174-3_CD55;P08174-4_CD55;P08174-5_CD55;P08174-6_CD55;P08174-7_CD55
P08174_CD55;P08174-2_CD55;P08174-3_CD55;P08174-4_CD55;P08174-5_CD55;P08174-6_CD55;P08174-7_CD55	gender	0.677975	P08174	CD55;P08174-2_CD55;P08174-3_CD55;P08174-4_CD55;P08174-5_CD55;P08174-6_CD55;P08174-7_CD55
P08174_CD55;P08174-2_CD55;P08174-3_CD55;P08174-4_CD55;P08174-5_CD55;P08174-6_CD55;P08174-7_CD55	LRRK2 status	0.538261	P08174	CD55;P08174-2_CD55;P08174-3_CD55;P08174-4_CD55;P08174-5_CD55;P08174-6_CD55;P08174-7_CD55
P08174_CD55;P08174-2_CD55;P08174-3_CD55;P08174-4_CD55;P08174-5_CD55;P08174-6_CD55;P08174-7_CD55	study center	0.807776	P08174	CD55;P08174-2_CD55;P08174-3_CD55;P08174-4_CD55;P08174-5_CD55;P08174-6_CD55;P08174-7_CD55
P08174_CD55;P08174-2_CD55;P08174-3_CD55;P08174-4_CD55;P08174-5_CD55;P08174-6_CD55;P08174-7_CD55	age at sample collection	0.998179	P08174	CD55;P08174-2_CD55;P08174-3_CD55;P08174-4_CD55;P08174-5_CD55;P08174-6_CD55;P08174-7_CD55
P22692_IGFBP4;P22692-2_IGFBP4	disease category	0.92522	P22692	IGFBP4;P22692-2_IGFBP4
P22692_IGFBP4;P22692-2_IGFBP4	gender	0.313772	P22692	IGFBP4;P22692-2_IGFBP4
P22692_IGFBP4;P22692-2_IGFBP4	LRRK2 status	0.888072	P22692	IGFBP4;P22692-2_IGFBP4
P22692_IGFBP4;P22692-2_IGFBP4	study center	0.583381	P22692	IGFBP4;P22692-2_IGFBP4
P22692_IGFBP4;P22692-2_IGFBP4	age at sample collection	0.951366	P22692	IGFBP4;P22692-2_IGFBP4
P22891_PROZ;P22891-2_PROZ	disease category	0.888072	P22891	PROZ;P22891-2_PROZ
P22891_PROZ;P22891-2_PROZ	gender	0.107518	P22891	PROZ;P22891-2_PROZ
P22891_PROZ;P22891-2_PROZ	LRRK2 status	0.637044	P22891	PROZ;P22891-2_PROZ
P22891_PROZ;P22891-2_PROZ	study center	0.849007	P22891	PROZ;P22891-2_PROZ
P22891_PROZ;P22891-2_PROZ	age at sample collection	0.814418	P22891	PROZ;P22891-2_PROZ
Q16706_MAN2A1	disease category	0.72784	Q16706	MAN2A1
Q16706_MAN2A1	gender	0.260527	Q16706	MAN2A1
Q16706_MAN2A1	LRRK2 status	0.953337	Q16706	MAN2A1
Q16706_MAN2A1	study center	0.91312	Q16706	MAN2A1
Q16706_MAN2A1	age at sample collection	0.606316	Q16706	MAN2A1
Q9BT88_SYT11	disease category	0.753287	Q9BT88	SYT11
Q9BT88_SYT11	gender	0.572858	Q9BT88	SYT11
Q9BT88_SYT11	LRRK2 status	0.807671	Q9BT88	SYT11
Q9BT88_SYT11	study center	0.705074	Q9BT88	SYT11
Q9BT88_SYT11	age at sample collection	0.273022	Q9BT88	SYT11
A0A0G2JMI3_IGHV1-69-2	disease category	0.972848	A0A0G2JMI3	IGHV1-69-2
A0A0G2JMI3_IGHV1-69-2	gender	0.394948	A0A0G2JMI3	IGHV1-69-2
A0A0G2JMI3_IGHV1-69-2	LRRK2 status	0.740924	A0A0G2JMI3	IGHV1-69-2
A0A0G2JMI3_IGHV1-69-2	study center	0.903883	A0A0G2JMI3	IGHV1-69-2
A0A0G2JMI3_IGHV1-69-2	age at sample collection	0.949823	A0A0G2JMI3	IGHV1-69-2
P62937_PPIA	disease category	0.705086	P62937	PPIA
P62937_PPIA	gender	0.16695	P62937	PPIA
P62937_PPIA	LRRK2 status	0.964567	P62937	PPIA
P62937_PPIA	study center	0.704315	P62937	PPIA
P62937_PPIA	age at sample collection	0.220713	P62937	PPIA
P48061_CXCL12;P48061-2_CXCL12;P48061-3_CXCL12;P48061-4_CXCL12;P48061-5_CXCL12;P48061-6_CXCL12	disease category	0.859344	P48061	CXCL12;P48061-2_CXCL12;P48061-3_CXCL12;P48061-4_CXCL12;P48061-5_CXCL12;P48061-6_CXCL12
P48061_CXCL12;P48061-2_CXCL12;P48061-3_CXCL12;P48061-4_CXCL12;P48061-5_CXCL12;P48061-6_CXCL12	gender	0.131804	P48061	CXCL12;P48061-2_CXCL12;P48061-3_CXCL12;P48061-4_CXCL12;P48061-5_CXCL12;P48061-6_CXCL12
P48061_CXCL12;P48061-2_CXCL12;P48061-3_CXCL12;P48061-4_CXCL12;P48061-5_CXCL12;P48061-6_CXCL12	LRRK2 status	0.453266	P48061	CXCL12;P48061-2_CXCL12;P48061-3_CXCL12;P48061-4_CXCL12;P48061-5_CXCL12;P48061-6_CXCL12
P48061_CXCL12;P48061-2_CXCL12;P48061-3_CXCL12;P48061-4_CXCL12;P48061-5_CXCL12;P48061-6_CXCL12	study center	0.573887	P48061	CXCL12;P48061-2_CXCL12;P48061-3_CXCL12;P48061-4_CXCL12;P48061-5_CXCL12;P48061-6_CXCL12
P48061_CXCL12;P48061-2_CXCL12;P48061-3_CXCL12;P48061-4_CXCL12;P48061-5_CXCL12;P48061-6_CXCL12	age at sample collection	0.728301	P48061	CXCL12;P48061-2_CXCL12;P48061-3_CXCL12;P48061-4_CXCL12;P48061-5_CXCL12;P48061-6_CXCL12
P01034_CST3	disease category	0.984747	P01034	CST3
P01034_CST3	gender	0.900927	P01034	CST3
P01034_CST3	LRRK2 status	0.99463	P01034	CST3
P01034_CST3	study center	0.509608	P01034	CST3
P01034_CST3	age at sample collection	0.30297	P01034	CST3
P62258_YWHAE	disease category	0.714696	P62258	YWHAE
P62258_YWHAE	gender	0.06173	P62258	YWHAE
P62258_YWHAE	LRRK2 status	0.94093	P62258	YWHAE
P62258_YWHAE	study center	0.554118	P62258	YWHAE
P62258_YWHAE	age at sample collection	0.49902	P62258	YWHAE
P56705_WNT4;P56705-2_WNT4	disease category	0.74088	P56705	WNT4;P56705-2_WNT4
P56705_WNT4;P56705-2_WNT4	gender	0.961794	P56705	WNT4;P56705-2_WNT4
P56705_WNT4;P56705-2_WNT4	LRRK2 status	0.920061	P56705	WNT4;P56705-2_WNT4
P56705_WNT4;P56705-2_WNT4	study center	0.961794	P56705	WNT4;P56705-2_WNT4
P56705_WNT4;P56705-2_WNT4	age at sample collection	0.174059	P56705	WNT4;P56705-2_WNT4
Q9H2E6_SEMA6A;Q9H2E6-2_SEMA6A	disease category	0.956002	Q9H2E6	SEMA6A;Q9H2E6-2_SEMA6A
Q9H2E6_SEMA6A;Q9H2E6-2_SEMA6A	gender	0.257752	Q9H2E6	SEMA6A;Q9H2E6-2_SEMA6A
Q9H2E6_SEMA6A;Q9H2E6-2_SEMA6A	LRRK2 status	0.280634	Q9H2E6	SEMA6A;Q9H2E6-2_SEMA6A
Q9H2E6_SEMA6A;Q9H2E6-2_SEMA6A	study center	0.9715	Q9H2E6	SEMA6A;Q9H2E6-2_SEMA6A
Q9H2E6_SEMA6A;Q9H2E6-2_SEMA6A	age at sample collection	0.835998	Q9H2E6	SEMA6A;Q9H2E6-2_SEMA6A
P06865_HEXA	disease category	0.516553	P06865	HEXA
P06865_HEXA	gender	0.191565	P06865	HEXA
P06865_HEXA	LRRK2 status	0.905036	P06865	HEXA
P06865_HEXA	study center	0.743225	P06865	HEXA
P06865_HEXA	age at sample collection	0.559885	P06865	HEXA
Q8TAG5-2_VSTM2A	disease category	0.843081	Q8TAG5-2	VSTM2A
Q8TAG5-2_VSTM2A	gender	0.0112173	Q8TAG5-2	VSTM2A
Q8TAG5-2_VSTM2A	LRRK2 status	0.879358	Q8TAG5-2	VSTM2A
Q8TAG5-2_VSTM2A	study center	0.379617	Q8TAG5-2	VSTM2A
Q8TAG5-2_VSTM2A	age at sample collection	0.516393	Q8TAG5-2	VSTM2A
O75882_ATRN;O75882-2_ATRN;O75882-3_ATRN	disease category	0.639846	O75882	ATRN;O75882-2_ATRN;O75882-3_ATRN
O75882_ATRN;O75882-2_ATRN;O75882-3_ATRN	gender	0.292119	O75882	ATRN;O75882-2_ATRN;O75882-3_ATRN
O75882_ATRN;O75882-2_ATRN;O75882-3_ATRN	LRRK2 status	0.463948	O75882	ATRN;O75882-2_ATRN;O75882-3_ATRN
O75882_ATRN;O75882-2_ATRN;O75882-3_ATRN	study center	0.97962	O75882	ATRN;O75882-2_ATRN;O75882-3_ATRN
O75882_ATRN;O75882-2_ATRN;O75882-3_ATRN	age at sample collection	0.766323	O75882	ATRN;O75882-2_ATRN;O75882-3_ATRN
O14522_PTPRT;O14522-1_PTPRT	disease category	0.885359	O14522	PTPRT;O14522-1_PTPRT
O14522_PTPRT;O14522-1_PTPRT	gender	0.283163	O14522	PTPRT;O14522-1_PTPRT
O14522_PTPRT;O14522-1_PTPRT	LRRK2 status	0.977766	O14522	PTPRT;O14522-1_PTPRT
O14522_PTPRT;O14522-1_PTPRT	study center	0.678612	O14522	PTPRT;O14522-1_PTPRT
O14522_PTPRT;O14522-1_PTPRT	age at sample collection	0.991904	O14522	PTPRT;O14522-1_PTPRT
Q9NY47_CACNA2D2;Q9NY47-2_CACNA2D2;Q9NY47-3_CACNA2D2;Q9NY47-4_CACNA2D2;Q9NY47-5_CACNA2D2	disease category	0.714696	Q9NY47	CACNA2D2;Q9NY47-2_CACNA2D2;Q9NY47-3_CACNA2D2;Q9NY47-4_CACNA2D2;Q9NY47-5_CACNA2D2
Q9NY47_CACNA2D2;Q9NY47-2_CACNA2D2;Q9NY47-3_CACNA2D2;Q9NY47-4_CACNA2D2;Q9NY47-5_CACNA2D2	gender	0.236122	Q9NY47	CACNA2D2;Q9NY47-2_CACNA2D2;Q9NY47-3_CACNA2D2;Q9NY47-4_CACNA2D2;Q9NY47-5_CACNA2D2
Q9NY47_CACNA2D2;Q9NY47-2_CACNA2D2;Q9NY47-3_CACNA2D2;Q9NY47-4_CACNA2D2;Q9NY47-5_CACNA2D2	LRRK2 status	0.786709	Q9NY47	CACNA2D2;Q9NY47-2_CACNA2D2;Q9NY47-3_CACNA2D2;Q9NY47-4_CACNA2D2;Q9NY47-5_CACNA2D2
Q9NY47_CACNA2D2;Q9NY47-2_CACNA2D2;Q9NY47-3_CACNA2D2;Q9NY47-4_CACNA2D2;Q9NY47-5_CACNA2D2	study center	0.843081	Q9NY47	CACNA2D2;Q9NY47-2_CACNA2D2;Q9NY47-3_CACNA2D2;Q9NY47-4_CACNA2D2;Q9NY47-5_CACNA2D2
Q9NY47_CACNA2D2;Q9NY47-2_CACNA2D2;Q9NY47-3_CACNA2D2;Q9NY47-4_CACNA2D2;Q9NY47-5_CACNA2D2	age at sample collection	0.11763	Q9NY47	CACNA2D2;Q9NY47-2_CACNA2D2;Q9NY47-3_CACNA2D2;Q9NY47-4_CACNA2D2;Q9NY47-5_CACNA2D2
O14773_TPP1	disease category	0.527801	O14773	TPP1
O14773_TPP1	gender	0.0457363	O14773	TPP1
O14773_TPP1	LRRK2 status	0.535294	O14773	TPP1
O14773_TPP1	study center	0.796631	O14773	TPP1
O14773_TPP1	age at sample collection	0.389144	O14773	TPP1
Q9UPU3_SORCS3	disease category	0.831394	Q9UPU3	SORCS3
Q9UPU3_SORCS3	gender	0.0814987	Q9UPU3	SORCS3
Q9UPU3_SORCS3	LRRK2 status	0.762306	Q9UPU3	SORCS3
Q9UPU3_SORCS3	study center	0.85614	Q9UPU3	SORCS3
Q9UPU3_SORCS3	age at sample collection	0.211422	Q9UPU3	SORCS3
P55786_NPEPPS	disease category	0.917209	P55786	NPEPPS
P55786_NPEPPS	gender	0.0656726	P55786	NPEPPS
P55786_NPEPPS	LRRK2 status	0.0976143	P55786	NPEPPS
P55786_NPEPPS	study center	0.357636	P55786	NPEPPS
P55786_NPEPPS	age at sample collection	0.946487	P55786	NPEPPS
P52565_ARHGDIA	disease category	0.956905	P52565	ARHGDIA
P52565_ARHGDIA	gender	0.579529	P52565	ARHGDIA
P52565_ARHGDIA	LRRK2 status	0.670076	P52565	ARHGDIA
P52565_ARHGDIA	study center	0.94301	P52565	ARHGDIA
P52565_ARHGDIA	age at sample collection	0.00428432	P52565	ARHGDIA
P01717_IGLV3-25	disease category	0.818909	P01717	IGLV3-25
P01717_IGLV3-25	gender	0.0784614	P01717	IGLV3-25
P01717_IGLV3-25	LRRK2 status	0.978881	P01717	IGLV3-25
P01717_IGLV3-25	study center	0.905045	P01717	IGLV3-25
P01717_IGLV3-25	age at sample collection	0.841315	P01717	IGLV3-25
P23142-4_FBLN1	disease category	0.343027	P23142-4	FBLN1
P23142-4_FBLN1	gender	0.33356	P23142-4	FBLN1
P23142-4_FBLN1	LRRK2 status	0.990459	P23142-4	FBLN1
P23142-4_FBLN1	study center	0.621813	P23142-4	FBLN1
P23142-4_FBLN1	age at sample collection	0.359204	P23142-4	FBLN1
P01602_IGKV1-5	disease category	0.621813	P01602	IGKV1-5
P01602_IGKV1-5	gender	0.156151	P01602	IGKV1-5
P01602_IGKV1-5	LRRK2 status	0.575306	P01602	IGKV1-5
P01602_IGKV1-5	study center	0.616347	P01602	IGKV1-5
P01602_IGKV1-5	age at sample collection	0.89761	P01602	IGKV1-5
Q5T9L3_WLS;Q5T9L3-2_WLS	disease category	0.586156	Q5T9L3	WLS;Q5T9L3-2_WLS
Q5T9L3_WLS;Q5T9L3-2_WLS	gender	0.749284	Q5T9L3	WLS;Q5T9L3-2_WLS
Q5T9L3_WLS;Q5T9L3-2_WLS	LRRK2 status	0.777405	Q5T9L3	WLS;Q5T9L3-2_WLS
Q5T9L3_WLS;Q5T9L3-2_WLS	study center	0.814595	Q5T9L3	WLS;Q5T9L3-2_WLS
Q5T9L3_WLS;Q5T9L3-2_WLS	age at sample collection	0.712418	Q5T9L3	WLS;Q5T9L3-2_WLS
O95967_EFEMP2	disease category	0.407722	O95967	EFEMP2
O95967_EFEMP2	gender	0.746017	O95967	EFEMP2
O95967_EFEMP2	LRRK2 status	0.936936	O95967	EFEMP2
O95967_EFEMP2	study center	0.946487	O95967	EFEMP2
O95967_EFEMP2	age at sample collection	0.924355	O95967	EFEMP2
P10451-3_SPP1	disease category	0.960283	P10451-3	SPP1
P10451-3_SPP1	gender	0.132078	P10451-3	SPP1
P10451-3_SPP1	LRRK2 status	0.960736	P10451-3	SPP1
P10451-3_SPP1	study center	0.843063	P10451-3	SPP1
P10451-3_SPP1	age at sample collection	0.826591	P10451-3	SPP1
Q06323_PSME1;Q06323-2_PSME1;Q06323-3_PSME1	disease category	0.835998	Q06323	PSME1;Q06323-2_PSME1;Q06323-3_PSME1
Q06323_PSME1;Q06323-2_PSME1;Q06323-3_PSME1	gender	0.715219	Q06323	PSME1;Q06323-2_PSME1;Q06323-3_PSME1
Q06323_PSME1;Q06323-2_PSME1;Q06323-3_PSME1	LRRK2 status	0.849056	Q06323	PSME1;Q06323-2_PSME1;Q06323-3_PSME1
Q06323_PSME1;Q06323-2_PSME1;Q06323-3_PSME1	study center	0.758222	Q06323	PSME1;Q06323-2_PSME1;Q06323-3_PSME1
Q06323_PSME1;Q06323-2_PSME1;Q06323-3_PSME1	age at sample collection	0.707396	Q06323	PSME1;Q06323-2_PSME1;Q06323-3_PSME1
P0C0L4_C4A	disease category	0.714138	P0C0L4	C4A
P0C0L4_C4A	gender	0.698544	P0C0L4	C4A
P0C0L4_C4A	LRRK2 status	0.999304	P0C0L4	C4A
P0C0L4_C4A	study center	0.702448	P0C0L4	C4A
P0C0L4_C4A	age at sample collection	0.150011	P0C0L4	C4A
Q9ULX7_CA14	disease category	0.802203	Q9ULX7	CA14
Q9ULX7_CA14	gender	0.92522	Q9ULX7	CA14
Q9ULX7_CA14	LRRK2 status	0.924905	Q9ULX7	CA14
Q9ULX7_CA14	study center	0.0913302	Q9ULX7	CA14
Q9ULX7_CA14	age at sample collection	0.835116	Q9ULX7	CA14
Q9H4D0_CLSTN2	disease category	0.621813	Q9H4D0	CLSTN2
Q9H4D0_CLSTN2	gender	0.209981	Q9H4D0	CLSTN2
Q9H4D0_CLSTN2	LRRK2 status	0.648374	Q9H4D0	CLSTN2
Q9H4D0_CLSTN2	study center	0.885514	Q9H4D0	CLSTN2
Q9H4D0_CLSTN2	age at sample collection	0.0692983	Q9H4D0	CLSTN2
P09211_GSTP1	disease category	0.364378	P09211	GSTP1
P09211_GSTP1	gender	0.957164	P09211	GSTP1
P09211_GSTP1	LRRK2 status	0.364201	P09211	GSTP1
P09211_GSTP1	study center	0.888072	P09211	GSTP1
P09211_GSTP1	age at sample collection	0.924355	P09211	GSTP1
Q9H6X2_ANTXR1;Q9H6X2-2_ANTXR1;Q9H6X2-3_ANTXR1;Q9H6X2-4_ANTXR1;Q9H6X2-5_ANTXR1;Q9H6X2-6_ANTXR1	disease category	0.887048	Q9H6X2	ANTXR1;Q9H6X2-2_ANTXR1;Q9H6X2-3_ANTXR1;Q9H6X2-4_ANTXR1;Q9H6X2-5_ANTXR1;Q9H6X2-6_ANTXR1
Q9H6X2_ANTXR1;Q9H6X2-2_ANTXR1;Q9H6X2-3_ANTXR1;Q9H6X2-4_ANTXR1;Q9H6X2-5_ANTXR1;Q9H6X2-6_ANTXR1	gender	0.68343	Q9H6X2	ANTXR1;Q9H6X2-2_ANTXR1;Q9H6X2-3_ANTXR1;Q9H6X2-4_ANTXR1;Q9H6X2-5_ANTXR1;Q9H6X2-6_ANTXR1
Q9H6X2_ANTXR1;Q9H6X2-2_ANTXR1;Q9H6X2-3_ANTXR1;Q9H6X2-4_ANTXR1;Q9H6X2-5_ANTXR1;Q9H6X2-6_ANTXR1	LRRK2 status	0.812307	Q9H6X2	ANTXR1;Q9H6X2-2_ANTXR1;Q9H6X2-3_ANTXR1;Q9H6X2-4_ANTXR1;Q9H6X2-5_ANTXR1;Q9H6X2-6_ANTXR1
Q9H6X2_ANTXR1;Q9H6X2-2_ANTXR1;Q9H6X2-3_ANTXR1;Q9H6X2-4_ANTXR1;Q9H6X2-5_ANTXR1;Q9H6X2-6_ANTXR1	study center	0.998061	Q9H6X2	ANTXR1;Q9H6X2-2_ANTXR1;Q9H6X2-3_ANTXR1;Q9H6X2-4_ANTXR1;Q9H6X2-5_ANTXR1;Q9H6X2-6_ANTXR1
Q9H6X2_ANTXR1;Q9H6X2-2_ANTXR1;Q9H6X2-3_ANTXR1;Q9H6X2-4_ANTXR1;Q9H6X2-5_ANTXR1;Q9H6X2-6_ANTXR1	age at sample collection	0.71067	Q9H6X2	ANTXR1;Q9H6X2-2_ANTXR1;Q9H6X2-3_ANTXR1;Q9H6X2-4_ANTXR1;Q9H6X2-5_ANTXR1;Q9H6X2-6_ANTXR1
O60888_CUTA;O60888-2_CUTA;O60888-3_CUTA	disease category	0.269958	O60888	CUTA;O60888-2_CUTA;O60888-3_CUTA
O60888_CUTA;O60888-2_CUTA;O60888-3_CUTA	gender	0.932598	O60888	CUTA;O60888-2_CUTA;O60888-3_CUTA
O60888_CUTA;O60888-2_CUTA;O60888-3_CUTA	LRRK2 status	0.210193	O60888	CUTA;O60888-2_CUTA;O60888-3_CUTA
O60888_CUTA;O60888-2_CUTA;O60888-3_CUTA	study center	0.960519	O60888	CUTA;O60888-2_CUTA;O60888-3_CUTA
O60888_CUTA;O60888-2_CUTA;O60888-3_CUTA	age at sample collection	0.998179	O60888	CUTA;O60888-2_CUTA;O60888-3_CUTA
A0A075B6I0_IGLV8-61	disease category	0.650237	A0A075B6I0	IGLV8-61
A0A075B6I0_IGLV8-61	gender	0.768659	A0A075B6I0	IGLV8-61
A0A075B6I0_IGLV8-61	LRRK2 status	0.648374	A0A075B6I0	IGLV8-61
A0A075B6I0_IGLV8-61	study center	0.612522	A0A075B6I0	IGLV8-61
A0A075B6I0_IGLV8-61	age at sample collection	0.758222	A0A075B6I0	IGLV8-61
P14618_PKM	disease category	0.796631	P14618	PKM
P14618_PKM	gender	0.0531885	P14618	PKM
P14618_PKM	LRRK2 status	0.981627	P14618	PKM
P14618_PKM	study center	0.949823	P14618	PKM
P14618_PKM	age at sample collection	0.960736	P14618	PKM
Q9NZC2_TREM2;Q9NZC2-2_TREM2;Q9NZC2-3_TREM2	disease category	0.509111	Q9NZC2	TREM2;Q9NZC2-2_TREM2;Q9NZC2-3_TREM2
Q9NZC2_TREM2;Q9NZC2-2_TREM2;Q9NZC2-3_TREM2	gender	0.978768	Q9NZC2	TREM2;Q9NZC2-2_TREM2;Q9NZC2-3_TREM2
Q9NZC2_TREM2;Q9NZC2-2_TREM2;Q9NZC2-3_TREM2	LRRK2 status	0.0982492	Q9NZC2	TREM2;Q9NZC2-2_TREM2;Q9NZC2-3_TREM2
Q9NZC2_TREM2;Q9NZC2-2_TREM2;Q9NZC2-3_TREM2	study center	0.523185	Q9NZC2	TREM2;Q9NZC2-2_TREM2;Q9NZC2-3_TREM2
Q9NZC2_TREM2;Q9NZC2-2_TREM2;Q9NZC2-3_TREM2	age at sample collection	0.232792	Q9NZC2	TREM2;Q9NZC2-2_TREM2;Q9NZC2-3_TREM2
A0A075B6R2_IGHV4-4	disease category	0.960736	A0A075B6R2	IGHV4-4
A0A075B6R2_IGHV4-4	gender	0.910565	A0A075B6R2	IGHV4-4
A0A075B6R2_IGHV4-4	LRRK2 status	0.835998	A0A075B6R2	IGHV4-4
A0A075B6R2_IGHV4-4	study center	0.94301	A0A075B6R2	IGHV4-4
A0A075B6R2_IGHV4-4	age at sample collection	0.932598	A0A075B6R2	IGHV4-4
Q8N2S1-2_LTBP4	disease category	0.838696	Q8N2S1-2	LTBP4
Q8N2S1-2_LTBP4	gender	0.591773	Q8N2S1-2	LTBP4
Q8N2S1-2_LTBP4	LRRK2 status	0.661847	Q8N2S1-2	LTBP4
Q8N2S1-2_LTBP4	study center	0.948869	Q8N2S1-2	LTBP4
Q8N2S1-2_LTBP4	age at sample collection	0.734363	Q8N2S1-2	LTBP4
P02647_APOA1	disease category	0.796631	P02647	APOA1
P02647_APOA1	gender	0.0146948	P02647	APOA1
P02647_APOA1	LRRK2 status	0.881883	P02647	APOA1
P02647_APOA1	study center	0.542391	P02647	APOA1
P02647_APOA1	age at sample collection	0.355467	P02647	APOA1
Q7Z304_MAMDC2	disease category	0.370048	Q7Z304	MAMDC2
Q7Z304_MAMDC2	gender	0.624518	Q7Z304	MAMDC2
Q7Z304_MAMDC2	LRRK2 status	0.835998	Q7Z304	MAMDC2
Q7Z304_MAMDC2	study center	0.877785	Q7Z304	MAMDC2
Q7Z304_MAMDC2	age at sample collection	0.949823	Q7Z304	MAMDC2
Q05193_DNM1;Q05193-2_DNM1;Q05193-3_DNM1;Q05193-5_DNM1	disease category	0.62241	Q05193	DNM1;Q05193-2_DNM1;Q05193-3_DNM1;Q05193-5_DNM1
Q05193_DNM1;Q05193-2_DNM1;Q05193-3_DNM1;Q05193-5_DNM1	gender	0.960014	Q05193	DNM1;Q05193-2_DNM1;Q05193-3_DNM1;Q05193-5_DNM1
Q05193_DNM1;Q05193-2_DNM1;Q05193-3_DNM1;Q05193-5_DNM1	LRRK2 status	0.688384	Q05193	DNM1;Q05193-2_DNM1;Q05193-3_DNM1;Q05193-5_DNM1
Q05193_DNM1;Q05193-2_DNM1;Q05193-3_DNM1;Q05193-5_DNM1	study center	0.728935	Q05193	DNM1;Q05193-2_DNM1;Q05193-3_DNM1;Q05193-5_DNM1
Q05193_DNM1;Q05193-2_DNM1;Q05193-3_DNM1;Q05193-5_DNM1	age at sample collection	0.713148	Q05193	DNM1;Q05193-2_DNM1;Q05193-3_DNM1;Q05193-5_DNM1
Q99519_NEU1	disease category	0.460349	Q99519	NEU1
Q99519_NEU1	gender	0.0237995	Q99519	NEU1
Q99519_NEU1	LRRK2 status	0.929386	Q99519	NEU1
Q99519_NEU1	study center	0.0871364	Q99519	NEU1
Q99519_NEU1	age at sample collection	0.198436	Q99519	NEU1
P34741_SDC2	disease category	0.932598	P34741	SDC2
P34741_SDC2	gender	0.998061	P34741	SDC2
P34741_SDC2	LRRK2 status	0.927162	P34741	SDC2
P34741_SDC2	study center	0.513493	P34741	SDC2
P34741_SDC2	age at sample collection	0.99376	P34741	SDC2
P39060_COL18A1;P39060-1_COL18A1;P39060-2_COL18A1	disease category	0.244754	P39060	COL18A1;P39060-1_COL18A1;P39060-2_COL18A1
P39060_COL18A1;P39060-1_COL18A1;P39060-2_COL18A1	gender	0.924355	P39060	COL18A1;P39060-1_COL18A1;P39060-2_COL18A1
P39060_COL18A1;P39060-1_COL18A1;P39060-2_COL18A1	LRRK2 status	0.936557	P39060	COL18A1;P39060-1_COL18A1;P39060-2_COL18A1
P39060_COL18A1;P39060-1_COL18A1;P39060-2_COL18A1	study center	0.851441	P39060	COL18A1;P39060-1_COL18A1;P39060-2_COL18A1
P39060_COL18A1;P39060-1_COL18A1;P39060-2_COL18A1	age at sample collection	0.632809	P39060	COL18A1;P39060-1_COL18A1;P39060-2_COL18A1
Q9UJQ1_LAMP5;Q9UJQ1-2_LAMP5	disease category	0.926715	Q9UJQ1	LAMP5;Q9UJQ1-2_LAMP5
Q9UJQ1_LAMP5;Q9UJQ1-2_LAMP5	gender	0.999304	Q9UJQ1	LAMP5;Q9UJQ1-2_LAMP5
Q9UJQ1_LAMP5;Q9UJQ1-2_LAMP5	LRRK2 status	0.758222	Q9UJQ1	LAMP5;Q9UJQ1-2_LAMP5
Q9UJQ1_LAMP5;Q9UJQ1-2_LAMP5	study center	0.948892	Q9UJQ1	LAMP5;Q9UJQ1-2_LAMP5
Q9UJQ1_LAMP5;Q9UJQ1-2_LAMP5	age at sample collection	0.888072	Q9UJQ1	LAMP5;Q9UJQ1-2_LAMP5
Q9NT22_EMILIN3	disease category	0.895614	Q9NT22	EMILIN3
Q9NT22_EMILIN3	gender	0.173622	Q9NT22	EMILIN3
Q9NT22_EMILIN3	LRRK2 status	0.899506	Q9NT22	EMILIN3
Q9NT22_EMILIN3	study center	0.989164	Q9NT22	EMILIN3
Q9NT22_EMILIN3	age at sample collection	0.165463	Q9NT22	EMILIN3
P50395_GDI2	disease category	0.554118	P50395	GDI2
P50395_GDI2	gender	0.0599189	P50395	GDI2
P50395_GDI2	LRRK2 status	0.838696	P50395	GDI2
P50395_GDI2	study center	0.678535	P50395	GDI2
P50395_GDI2	age at sample collection	0.982438	P50395	GDI2
P00568_AK1	disease category	0.846461	P00568	AK1
P00568_AK1	gender	0.39755	P00568	AK1
P00568_AK1	LRRK2 status	0.900927	P00568	AK1
P00568_AK1	study center	0.918668	P00568	AK1
P00568_AK1	age at sample collection	0.640785	P00568	AK1
P10768_ESD	disease category	0.305906	P10768	ESD
P10768_ESD	gender	0.688026	P10768	ESD
P10768_ESD	LRRK2 status	0.706378	P10768	ESD
P10768_ESD	study center	0.741521	P10768	ESD
P10768_ESD	age at sample collection	0.698477	P10768	ESD
Q02985_CFHR3;Q02985-2_CFHR3	disease category	0.298225	Q02985	CFHR3;Q02985-2_CFHR3
Q02985_CFHR3;Q02985-2_CFHR3	gender	0.971919	Q02985	CFHR3;Q02985-2_CFHR3
Q02985_CFHR3;Q02985-2_CFHR3	LRRK2 status	0.777405	Q02985	CFHR3;Q02985-2_CFHR3
Q02985_CFHR3;Q02985-2_CFHR3	study center	0.800154	Q02985	CFHR3;Q02985-2_CFHR3
Q02985_CFHR3;Q02985-2_CFHR3	age at sample collection	0.905319	Q02985	CFHR3;Q02985-2_CFHR3
Q86VB7_CD163;Q86VB7-2_CD163;Q86VB7-3_CD163;Q86VB7-4_CD163	disease category	0.94614	Q86VB7	CD163;Q86VB7-2_CD163;Q86VB7-3_CD163;Q86VB7-4_CD163
Q86VB7_CD163;Q86VB7-2_CD163;Q86VB7-3_CD163;Q86VB7-4_CD163	gender	0.238113	Q86VB7	CD163;Q86VB7-2_CD163;Q86VB7-3_CD163;Q86VB7-4_CD163
Q86VB7_CD163;Q86VB7-2_CD163;Q86VB7-3_CD163;Q86VB7-4_CD163	LRRK2 status	0.974186	Q86VB7	CD163;Q86VB7-2_CD163;Q86VB7-3_CD163;Q86VB7-4_CD163
Q86VB7_CD163;Q86VB7-2_CD163;Q86VB7-3_CD163;Q86VB7-4_CD163	study center	0.826591	Q86VB7	CD163;Q86VB7-2_CD163;Q86VB7-3_CD163;Q86VB7-4_CD163
Q86VB7_CD163;Q86VB7-2_CD163;Q86VB7-3_CD163;Q86VB7-4_CD163	age at sample collection	0.504777	Q86VB7	CD163;Q86VB7-2_CD163;Q86VB7-3_CD163;Q86VB7-4_CD163
Q8WVQ1_CANT1;Q8WVQ1-3_CANT1	disease category	0.592898	Q8WVQ1	CANT1;Q8WVQ1-3_CANT1
Q8WVQ1_CANT1;Q8WVQ1-3_CANT1	gender	0.359972	Q8WVQ1	CANT1;Q8WVQ1-3_CANT1
Q8WVQ1_CANT1;Q8WVQ1-3_CANT1	LRRK2 status	0.525086	Q8WVQ1	CANT1;Q8WVQ1-3_CANT1
Q8WVQ1_CANT1;Q8WVQ1-3_CANT1	study center	0.886514	Q8WVQ1	CANT1;Q8WVQ1-3_CANT1
Q8WVQ1_CANT1;Q8WVQ1-3_CANT1	age at sample collection	0.448997	Q8WVQ1	CANT1;Q8WVQ1-3_CANT1
Q96P44_COL21A1;Q96P44-3_COL21A1	disease category	0.773001	Q96P44	COL21A1;Q96P44-3_COL21A1
Q96P44_COL21A1;Q96P44-3_COL21A1	gender	0.918288	Q96P44	COL21A1;Q96P44-3_COL21A1
Q96P44_COL21A1;Q96P44-3_COL21A1	LRRK2 status	0.793148	Q96P44	COL21A1;Q96P44-3_COL21A1
Q96P44_COL21A1;Q96P44-3_COL21A1	study center	0.94919	Q96P44	COL21A1;Q96P44-3_COL21A1
Q96P44_COL21A1;Q96P44-3_COL21A1	age at sample collection	0.232978	Q96P44	COL21A1;Q96P44-3_COL21A1
O95157_NXPH3	disease category	0.815878	O95157	NXPH3
O95157_NXPH3	gender	0.68615	O95157	NXPH3
O95157_NXPH3	LRRK2 status	0.981627	O95157	NXPH3
O95157_NXPH3	study center	0.956776	O95157	NXPH3
O95157_NXPH3	age at sample collection	0.352699	O95157	NXPH3
P07108_DBI;P07108-2_DBI;P07108-3_DBI;P07108-4_DBI;P07108-5_DBI	disease category	0.641775	P07108	DBI;P07108-2_DBI;P07108-3_DBI;P07108-4_DBI;P07108-5_DBI
P07108_DBI;P07108-2_DBI;P07108-3_DBI;P07108-4_DBI;P07108-5_DBI	gender	0.240017	P07108	DBI;P07108-2_DBI;P07108-3_DBI;P07108-4_DBI;P07108-5_DBI
P07108_DBI;P07108-2_DBI;P07108-3_DBI;P07108-4_DBI;P07108-5_DBI	LRRK2 status	0.762529	P07108	DBI;P07108-2_DBI;P07108-3_DBI;P07108-4_DBI;P07108-5_DBI
P07108_DBI;P07108-2_DBI;P07108-3_DBI;P07108-4_DBI;P07108-5_DBI	study center	0.72784	P07108	DBI;P07108-2_DBI;P07108-3_DBI;P07108-4_DBI;P07108-5_DBI
P07108_DBI;P07108-2_DBI;P07108-3_DBI;P07108-4_DBI;P07108-5_DBI	age at sample collection	0.947234	P07108	DBI;P07108-2_DBI;P07108-3_DBI;P07108-4_DBI;P07108-5_DBI
P07311_ACYP1	disease category	0.271488	P07311	ACYP1
P07311_ACYP1	gender	0.473957	P07311	ACYP1
P07311_ACYP1	LRRK2 status	0.98457	P07311	ACYP1
P07311_ACYP1	study center	0.150011	P07311	ACYP1
P07311_ACYP1	age at sample collection	0.960736	P07311	ACYP1
P20396_TRH	disease category	0.877484	P20396	TRH
P20396_TRH	gender	0.53703	P20396	TRH
P20396_TRH	LRRK2 status	0.85659	P20396	TRH
P20396_TRH	study center	0.984021	P20396	TRH
P20396_TRH	age at sample collection	0.392169	P20396	TRH
P02675_FGB	disease category	0.713546	P02675	FGB
P02675_FGB	gender	0.0114381	P02675	FGB
P02675_FGB	LRRK2 status	0.984747	P02675	FGB
P02675_FGB	study center	0.561312	P02675	FGB
P02675_FGB	age at sample collection	0.000711436	P02675	FGB
O14594_NCAN	disease category	0.613741	O14594	NCAN
O14594_NCAN	gender	0.0191256	O14594	NCAN
O14594_NCAN	LRRK2 status	0.785631	O14594	NCAN
O14594_NCAN	study center	0.684163	O14594	NCAN
O14594_NCAN	age at sample collection	0.213268	O14594	NCAN
P26639_TARS;P26639-2_TARS	disease category	0.787364	P26639	TARS;P26639-2_TARS
P26639_TARS;P26639-2_TARS	gender	0.562613	P26639	TARS;P26639-2_TARS
P26639_TARS;P26639-2_TARS	LRRK2 status	0.933384	P26639	TARS;P26639-2_TARS
P26639_TARS;P26639-2_TARS	study center	0.607353	P26639	TARS;P26639-2_TARS
P26639_TARS;P26639-2_TARS	age at sample collection	0.707396	P26639	TARS;P26639-2_TARS
P13797_PLS3;P13797-2_PLS3;P13797-3_PLS3	disease category	0.534349	P13797	PLS3;P13797-2_PLS3;P13797-3_PLS3
P13797_PLS3;P13797-2_PLS3;P13797-3_PLS3	gender	0.654038	P13797	PLS3;P13797-2_PLS3;P13797-3_PLS3
P13797_PLS3;P13797-2_PLS3;P13797-3_PLS3	LRRK2 status	0.55839	P13797	PLS3;P13797-2_PLS3;P13797-3_PLS3
P13797_PLS3;P13797-2_PLS3;P13797-3_PLS3	study center	0.726169	P13797	PLS3;P13797-2_PLS3;P13797-3_PLS3
P13797_PLS3;P13797-2_PLS3;P13797-3_PLS3	age at sample collection	0.0892295	P13797	PLS3;P13797-2_PLS3;P13797-3_PLS3
Q96ID5_IGSF21	disease category	0.915246	Q96ID5	IGSF21
Q96ID5_IGSF21	gender	0.107518	Q96ID5	IGSF21
Q96ID5_IGSF21	LRRK2 status	0.974186	Q96ID5	IGSF21
Q96ID5_IGSF21	study center	0.834628	Q96ID5	IGSF21
Q96ID5_IGSF21	age at sample collection	0.105381	Q96ID5	IGSF21
Q14118_DAG1	disease category	0.983074	Q14118	DAG1
Q14118_DAG1	gender	0.897505	Q14118	DAG1
Q14118_DAG1	LRRK2 status	0.50673	Q14118	DAG1
Q14118_DAG1	study center	0.949046	Q14118	DAG1
Q14118_DAG1	age at sample collection	0.59651	Q14118	DAG1
Q8NHJ6_LILRB4;Q8NHJ6-2_LILRB4;Q8NHJ6-3_LILRB4	disease category	0.749291	Q8NHJ6	LILRB4;Q8NHJ6-2_LILRB4;Q8NHJ6-3_LILRB4
Q8NHJ6_LILRB4;Q8NHJ6-2_LILRB4;Q8NHJ6-3_LILRB4	gender	0.747139	Q8NHJ6	LILRB4;Q8NHJ6-2_LILRB4;Q8NHJ6-3_LILRB4
Q8NHJ6_LILRB4;Q8NHJ6-2_LILRB4;Q8NHJ6-3_LILRB4	LRRK2 status	0.493286	Q8NHJ6	LILRB4;Q8NHJ6-2_LILRB4;Q8NHJ6-3_LILRB4
Q8NHJ6_LILRB4;Q8NHJ6-2_LILRB4;Q8NHJ6-3_LILRB4	study center	0.0676693	Q8NHJ6	LILRB4;Q8NHJ6-2_LILRB4;Q8NHJ6-3_LILRB4
Q8NHJ6_LILRB4;Q8NHJ6-2_LILRB4;Q8NHJ6-3_LILRB4	age at sample collection	0.266655	Q8NHJ6	LILRB4;Q8NHJ6-2_LILRB4;Q8NHJ6-3_LILRB4
P0DP58_LYNX1	disease category	0.877484	P0DP58	LYNX1
P0DP58_LYNX1	gender	0.00836639	P0DP58	LYNX1
P0DP58_LYNX1	LRRK2 status	0.902264	P0DP58	LYNX1
P0DP58_LYNX1	study center	0.986519	P0DP58	LYNX1
P0DP58_LYNX1	age at sample collection	0.597199	P0DP58	LYNX1
O14786_NRP1	disease category	0.916644	O14786	NRP1
O14786_NRP1	gender	0.960736	O14786	NRP1
O14786_NRP1	LRRK2 status	0.587485	O14786	NRP1
O14786_NRP1	study center	0.990114	O14786	NRP1
O14786_NRP1	age at sample collection	0.943837	O14786	NRP1
Q92752_TNR	disease category	0.960736	Q92752	TNR
Q92752_TNR	gender	0.323114	Q92752	TNR
Q92752_TNR	LRRK2 status	0.860706	Q92752	TNR
Q92752_TNR	study center	0.719963	Q92752	TNR
Q92752_TNR	age at sample collection	0.724109	Q92752	TNR
Q9UBX5_FBLN5	disease category	0.624518	Q9UBX5	FBLN5
Q9UBX5_FBLN5	gender	0.129995	Q9UBX5	FBLN5
Q9UBX5_FBLN5	LRRK2 status	0.617137	Q9UBX5	FBLN5
Q9UBX5_FBLN5	study center	0.404699	Q9UBX5	FBLN5
Q9UBX5_FBLN5	age at sample collection	0.822993	Q9UBX5	FBLN5
Q9UGM5_FETUB;Q9UGM5-2_FETUB	disease category	0.809372	Q9UGM5	FETUB;Q9UGM5-2_FETUB
Q9UGM5_FETUB;Q9UGM5-2_FETUB	gender	0.985758	Q9UGM5	FETUB;Q9UGM5-2_FETUB
Q9UGM5_FETUB;Q9UGM5-2_FETUB	LRRK2 status	0.859793	Q9UGM5	FETUB;Q9UGM5-2_FETUB
Q9UGM5_FETUB;Q9UGM5-2_FETUB	study center	0.972503	Q9UGM5	FETUB;Q9UGM5-2_FETUB
Q9UGM5_FETUB;Q9UGM5-2_FETUB	age at sample collection	0.711575	Q9UGM5	FETUB;Q9UGM5-2_FETUB
O95185_UNC5C;O95185-2_UNC5C	disease category	0.900781	O95185	UNC5C;O95185-2_UNC5C
O95185_UNC5C;O95185-2_UNC5C	gender	0.903883	O95185	UNC5C;O95185-2_UNC5C
O95185_UNC5C;O95185-2_UNC5C	LRRK2 status	0.883477	O95185	UNC5C;O95185-2_UNC5C
O95185_UNC5C;O95185-2_UNC5C	study center	0.809533	O95185	UNC5C;O95185-2_UNC5C
O95185_UNC5C;O95185-2_UNC5C	age at sample collection	0.398036	O95185	UNC5C;O95185-2_UNC5C
Q8N474_SFRP1	disease category	0.801489	Q8N474	SFRP1
Q8N474_SFRP1	gender	0.989612	Q8N474	SFRP1
Q8N474_SFRP1	LRRK2 status	0.724646	Q8N474	SFRP1
Q8N474_SFRP1	study center	0.881883	Q8N474	SFRP1
Q8N474_SFRP1	age at sample collection	0.438842	Q8N474	SFRP1
Q8NCW5_NAXE;Q8NCW5-2_NAXE	disease category	0.768878	Q8NCW5	NAXE;Q8NCW5-2_NAXE
Q8NCW5_NAXE;Q8NCW5-2_NAXE	gender	0.637993	Q8NCW5	NAXE;Q8NCW5-2_NAXE
Q8NCW5_NAXE;Q8NCW5-2_NAXE	LRRK2 status	0.999068	Q8NCW5	NAXE;Q8NCW5-2_NAXE
Q8NCW5_NAXE;Q8NCW5-2_NAXE	study center	0.986599	Q8NCW5	NAXE;Q8NCW5-2_NAXE
Q8NCW5_NAXE;Q8NCW5-2_NAXE	age at sample collection	0.900374	Q8NCW5	NAXE;Q8NCW5-2_NAXE
P29762_CRABP1	disease category	0.916644	P29762	CRABP1
P29762_CRABP1	gender	0.535294	P29762	CRABP1
P29762_CRABP1	LRRK2 status	0.959083	P29762	CRABP1
P29762_CRABP1	study center	0.984845	P29762	CRABP1
P29762_CRABP1	age at sample collection	0.778536	P29762	CRABP1
Q16568_CARTPT	disease category	0.905036	Q16568	CARTPT
Q16568_CARTPT	gender	0.87707	Q16568	CARTPT
Q16568_CARTPT	LRRK2 status	0.308391	Q16568	CARTPT
Q16568_CARTPT	study center	0.700976	Q16568	CARTPT
Q16568_CARTPT	age at sample collection	0.654832	Q16568	CARTPT
A0A0C4DH29_IGHV1-3	disease category	0.796631	A0A0C4DH29	IGHV1-3
A0A0C4DH29_IGHV1-3	gender	0.312154	A0A0C4DH29	IGHV1-3
A0A0C4DH29_IGHV1-3	LRRK2 status	0.977934	A0A0C4DH29	IGHV1-3
A0A0C4DH29_IGHV1-3	study center	0.971361	A0A0C4DH29	IGHV1-3
A0A0C4DH29_IGHV1-3	age at sample collection	0.835116	A0A0C4DH29	IGHV1-3
Q01459_CTBS	disease category	0.107689	Q01459	CTBS
Q01459_CTBS	gender	0.658161	Q01459	CTBS
Q01459_CTBS	LRRK2 status	0.732512	Q01459	CTBS
Q01459_CTBS	study center	0.716695	Q01459	CTBS
Q01459_CTBS	age at sample collection	0.974186	Q01459	CTBS
P18065_IGFBP2	disease category	0.657752	P18065	IGFBP2
P18065_IGFBP2	gender	0.74539	P18065	IGFBP2
P18065_IGFBP2	LRRK2 status	0.983084	P18065	IGFBP2
P18065_IGFBP2	study center	0.846973	P18065	IGFBP2
P18065_IGFBP2	age at sample collection	0.804656	P18065	IGFBP2
Q15121_PEA15;Q15121-2_PEA15	disease category	0.910252	Q15121	PEA15;Q15121-2_PEA15
Q15121_PEA15;Q15121-2_PEA15	gender	0.594373	Q15121	PEA15;Q15121-2_PEA15
Q15121_PEA15;Q15121-2_PEA15	LRRK2 status	0.925265	Q15121	PEA15;Q15121-2_PEA15
Q15121_PEA15;Q15121-2_PEA15	study center	0.926033	Q15121	PEA15;Q15121-2_PEA15
Q15121_PEA15;Q15121-2_PEA15	age at sample collection	0.117598	Q15121	PEA15;Q15121-2_PEA15
Q9HC38-2_GLOD4	disease category	0.694438	Q9HC38-2	GLOD4
Q9HC38-2_GLOD4	gender	0.796631	Q9HC38-2	GLOD4
Q9HC38-2_GLOD4	LRRK2 status	0.943102	Q9HC38-2	GLOD4
Q9HC38-2_GLOD4	study center	0.743225	Q9HC38-2	GLOD4
Q9HC38-2_GLOD4	age at sample collection	0.313772	Q9HC38-2	GLOD4
P63208_SKP1	disease category	0.789247	P63208	SKP1
P63208_SKP1	gender	0.79199	P63208	SKP1
P63208_SKP1	LRRK2 status	0.672353	P63208	SKP1
P63208_SKP1	study center	0.924355	P63208	SKP1
P63208_SKP1	age at sample collection	0.0515035	P63208	SKP1
O95841_ANGPTL1	disease category	0.346517	O95841	ANGPTL1
O95841_ANGPTL1	gender	0.95987	O95841	ANGPTL1
O95841_ANGPTL1	LRRK2 status	0.253819	O95841	ANGPTL1
O95841_ANGPTL1	study center	0.924355	O95841	ANGPTL1
O95841_ANGPTL1	age at sample collection	0.938955	O95841	ANGPTL1
O14514_ADGRB1	disease category	0.793148	O14514	ADGRB1
O14514_ADGRB1	gender	0.266655	O14514	ADGRB1
O14514_ADGRB1	LRRK2 status	0.924355	O14514	ADGRB1
O14514_ADGRB1	study center	0.957945	O14514	ADGRB1
O14514_ADGRB1	age at sample collection	0.890727	O14514	ADGRB1
Q9NPR2_SEMA4B;Q9NPR2-2_SEMA4B	disease category	0.94093	Q9NPR2	SEMA4B;Q9NPR2-2_SEMA4B
Q9NPR2_SEMA4B;Q9NPR2-2_SEMA4B	gender	0.933384	Q9NPR2	SEMA4B;Q9NPR2-2_SEMA4B
Q9NPR2_SEMA4B;Q9NPR2-2_SEMA4B	LRRK2 status	0.923395	Q9NPR2	SEMA4B;Q9NPR2-2_SEMA4B
Q9NPR2_SEMA4B;Q9NPR2-2_SEMA4B	study center	0.63215	Q9NPR2	SEMA4B;Q9NPR2-2_SEMA4B
Q9NPR2_SEMA4B;Q9NPR2-2_SEMA4B	age at sample collection	0.990114	Q9NPR2	SEMA4B;Q9NPR2-2_SEMA4B
P48668_KRT6C	disease category	0.888072	P48668	KRT6C
P48668_KRT6C	gender	0.280872	P48668	KRT6C
P48668_KRT6C	LRRK2 status	0.728935	P48668	KRT6C
P48668_KRT6C	study center	0.780751	P48668	KRT6C
P48668_KRT6C	age at sample collection	0.89612	P48668	KRT6C
P04004_VTN	disease category	0.871731	P04004	VTN
P04004_VTN	gender	0.0518209	P04004	VTN
P04004_VTN	LRRK2 status	0.807776	P04004	VTN
P04004_VTN	study center	0.545309	P04004	VTN
P04004_VTN	age at sample collection	0.875094	P04004	VTN
P12277_CKB	disease category	0.513623	P12277	CKB
P12277_CKB	gender	0.807776	P12277	CKB
P12277_CKB	LRRK2 status	0.948083	P12277	CKB
P12277_CKB	study center	0.845736	P12277	CKB
P12277_CKB	age at sample collection	0.905678	P12277	CKB
P29218_IMPA1;P29218-3_IMPA1	disease category	0.900927	P29218	IMPA1;P29218-3_IMPA1
P29218_IMPA1;P29218-3_IMPA1	gender	0.620754	P29218	IMPA1;P29218-3_IMPA1
P29218_IMPA1;P29218-3_IMPA1	LRRK2 status	0.94898	P29218	IMPA1;P29218-3_IMPA1
P29218_IMPA1;P29218-3_IMPA1	study center	0.191193	P29218	IMPA1;P29218-3_IMPA1
P29218_IMPA1;P29218-3_IMPA1	age at sample collection	0.985758	P29218	IMPA1;P29218-3_IMPA1
P49418_AMPH;P49418-2_AMPH	disease category	0.960581	P49418	AMPH;P49418-2_AMPH
P49418_AMPH;P49418-2_AMPH	gender	0.364378	P49418	AMPH;P49418-2_AMPH
P49418_AMPH;P49418-2_AMPH	LRRK2 status	0.658476	P49418	AMPH;P49418-2_AMPH
P49418_AMPH;P49418-2_AMPH	study center	0.955889	P49418	AMPH;P49418-2_AMPH
P49418_AMPH;P49418-2_AMPH	age at sample collection	0.859401	P49418	AMPH;P49418-2_AMPH
Q12841_FSTL1;Q12841-2_FSTL1	disease category	0.743225	Q12841	FSTL1;Q12841-2_FSTL1
Q12841_FSTL1;Q12841-2_FSTL1	gender	0.131809	Q12841	FSTL1;Q12841-2_FSTL1
Q12841_FSTL1;Q12841-2_FSTL1	LRRK2 status	0.742797	Q12841	FSTL1;Q12841-2_FSTL1
Q12841_FSTL1;Q12841-2_FSTL1	study center	0.924355	Q12841	FSTL1;Q12841-2_FSTL1
Q12841_FSTL1;Q12841-2_FSTL1	age at sample collection	0.643098	Q12841	FSTL1;Q12841-2_FSTL1
P09104_ENO2	disease category	0.658161	P09104	ENO2
P09104_ENO2	gender	0.704315	P09104	ENO2
P09104_ENO2	LRRK2 status	0.553102	P09104	ENO2
P09104_ENO2	study center	0.906446	P09104	ENO2
P09104_ENO2	age at sample collection	0.758398	P09104	ENO2
P28827_PTPRM;P28827-2_PTPRM	disease category	0.883733	P28827	PTPRM;P28827-2_PTPRM
P28827_PTPRM;P28827-2_PTPRM	gender	0.294687	P28827	PTPRM;P28827-2_PTPRM
P28827_PTPRM;P28827-2_PTPRM	LRRK2 status	0.7666	P28827	PTPRM;P28827-2_PTPRM
P28827_PTPRM;P28827-2_PTPRM	study center	0.809533	P28827	PTPRM;P28827-2_PTPRM
P28827_PTPRM;P28827-2_PTPRM	age at sample collection	0.626143	P28827	PTPRM;P28827-2_PTPRM
P34059_GALNS	disease category	0.953337	P34059	GALNS
P34059_GALNS	gender	0.947234	P34059	GALNS
P34059_GALNS	LRRK2 status	0.699329	P34059	GALNS
P34059_GALNS	study center	0.879686	P34059	GALNS
P34059_GALNS	age at sample collection	0.59679	P34059	GALNS
Q9BW30_TPPP3	disease category	0.322844	Q9BW30	TPPP3
Q9BW30_TPPP3	gender	0.888072	Q9BW30	TPPP3
Q9BW30_TPPP3	LRRK2 status	0.288338	Q9BW30	TPPP3
Q9BW30_TPPP3	study center	0.998061	Q9BW30	TPPP3
Q9BW30_TPPP3	age at sample collection	0.302257	Q9BW30	TPPP3
P52803_EFNA5	disease category	0.97962	P52803	EFNA5
P52803_EFNA5	gender	0.334327	P52803	EFNA5
P52803_EFNA5	LRRK2 status	0.782335	P52803	EFNA5
P52803_EFNA5	study center	0.783239	P52803	EFNA5
P52803_EFNA5	age at sample collection	0.989937	P52803	EFNA5
P01714_IGLV3-19	disease category	0.655367	P01714	IGLV3-19
P01714_IGLV3-19	gender	0.583115	P01714	IGLV3-19
P01714_IGLV3-19	LRRK2 status	0.932684	P01714	IGLV3-19
P01714_IGLV3-19	study center	0.777895	P01714	IGLV3-19
P01714_IGLV3-19	age at sample collection	0.369561	P01714	IGLV3-19
A0A0C4DH68_IGKV2-24	disease category	0.883733	A0A0C4DH68	IGKV2-24
A0A0C4DH68_IGKV2-24	gender	0.550072	A0A0C4DH68	IGKV2-24
A0A0C4DH68_IGKV2-24	LRRK2 status	0.805298	A0A0C4DH68	IGKV2-24
A0A0C4DH68_IGKV2-24	study center	0.734415	A0A0C4DH68	IGKV2-24
A0A0C4DH68_IGKV2-24	age at sample collection	0.231986	A0A0C4DH68	IGKV2-24
Q9H0Q3_FXYD6;Q9H0Q3-2_FXYD6	disease category	0.998061	Q9H0Q3	FXYD6;Q9H0Q3-2_FXYD6
Q9H0Q3_FXYD6;Q9H0Q3-2_FXYD6	gender	0.145934	Q9H0Q3	FXYD6;Q9H0Q3-2_FXYD6
Q9H0Q3_FXYD6;Q9H0Q3-2_FXYD6	LRRK2 status	0.716399	Q9H0Q3	FXYD6;Q9H0Q3-2_FXYD6
Q9H0Q3_FXYD6;Q9H0Q3-2_FXYD6	study center	0.798653	Q9H0Q3	FXYD6;Q9H0Q3-2_FXYD6
Q9H0Q3_FXYD6;Q9H0Q3-2_FXYD6	age at sample collection	0.109665	Q9H0Q3	FXYD6;Q9H0Q3-2_FXYD6
Q92542_NCSTN;Q92542-2_NCSTN	disease category	0.595219	Q92542	NCSTN;Q92542-2_NCSTN
Q92542_NCSTN;Q92542-2_NCSTN	gender	0.0676033	Q92542	NCSTN;Q92542-2_NCSTN
Q92542_NCSTN;Q92542-2_NCSTN	LRRK2 status	0.676785	Q92542	NCSTN;Q92542-2_NCSTN
Q92542_NCSTN;Q92542-2_NCSTN	study center	0.773823	Q92542	NCSTN;Q92542-2_NCSTN
Q92542_NCSTN;Q92542-2_NCSTN	age at sample collection	0.455625	Q92542	NCSTN;Q92542-2_NCSTN
P00739_HPR;P00739-2_HPR	disease category	0.67938	P00739	HPR;P00739-2_HPR
P00739_HPR;P00739-2_HPR	gender	0.0120664	P00739	HPR;P00739-2_HPR
P00739_HPR;P00739-2_HPR	LRRK2 status	0.553917	P00739	HPR;P00739-2_HPR
P00739_HPR;P00739-2_HPR	study center	0.897505	P00739	HPR;P00739-2_HPR
P00739_HPR;P00739-2_HPR	age at sample collection	0.698477	P00739	HPR;P00739-2_HPR
Q92692_NECTIN2;Q92692-2_NECTIN2	disease category	0.924355	Q92692	NECTIN2;Q92692-2_NECTIN2
Q92692_NECTIN2;Q92692-2_NECTIN2	gender	0.160836	Q92692	NECTIN2;Q92692-2_NECTIN2
Q92692_NECTIN2;Q92692-2_NECTIN2	LRRK2 status	0.919075	Q92692	NECTIN2;Q92692-2_NECTIN2
Q92692_NECTIN2;Q92692-2_NECTIN2	study center	0.834397	Q92692	NECTIN2;Q92692-2_NECTIN2
Q92692_NECTIN2;Q92692-2_NECTIN2	age at sample collection	0.94211	Q92692	NECTIN2;Q92692-2_NECTIN2
Q8WUJ3_CEMIP	disease category	0.921466	Q8WUJ3	CEMIP
Q8WUJ3_CEMIP	gender	0.814595	Q8WUJ3	CEMIP
Q8WUJ3_CEMIP	LRRK2 status	0.630106	Q8WUJ3	CEMIP
Q8WUJ3_CEMIP	study center	0.474118	Q8WUJ3	CEMIP
Q8WUJ3_CEMIP	age at sample collection	0.84185	Q8WUJ3	CEMIP
P01814_IGHV2-70	disease category	0.713542	P01814	IGHV2-70
P01814_IGHV2-70	gender	0.826326	P01814	IGHV2-70
P01814_IGHV2-70	LRRK2 status	0.835116	P01814	IGHV2-70
P01814_IGHV2-70	study center	0.0178657	P01814	IGHV2-70
P01814_IGHV2-70	age at sample collection	0.922264	P01814	IGHV2-70
Q92520_FAM3C	disease category	0.702517	Q92520	FAM3C
Q92520_FAM3C	gender	0.0237995	Q92520	FAM3C
Q92520_FAM3C	LRRK2 status	0.897887	Q92520	FAM3C
Q92520_FAM3C	study center	0.708689	Q92520	FAM3C
Q92520_FAM3C	age at sample collection	0.235436	Q92520	FAM3C
Q99946_PRRT1	disease category	0.998179	Q99946	PRRT1
Q99946_PRRT1	gender	0.0439873	Q99946	PRRT1
Q99946_PRRT1	LRRK2 status	0.637993	Q99946	PRRT1
Q99946_PRRT1	study center	0.39755	Q99946	PRRT1
Q99946_PRRT1	age at sample collection	0.936698	Q99946	PRRT1
Q9NPG4_PCDH12	disease category	0.860737	Q9NPG4	PCDH12
Q9NPG4_PCDH12	gender	0.999304	Q9NPG4	PCDH12
Q9NPG4_PCDH12	LRRK2 status	0.342604	Q9NPG4	PCDH12
Q9NPG4_PCDH12	study center	0.900574	Q9NPG4	PCDH12
Q9NPG4_PCDH12	age at sample collection	0.994921	Q9NPG4	PCDH12
O43300_LRRTM2	disease category	0.85435	O43300	LRRTM2
O43300_LRRTM2	gender	0.0611994	O43300	LRRTM2
O43300_LRRTM2	LRRK2 status	0.829269	O43300	LRRTM2
O43300_LRRTM2	study center	0.956776	O43300	LRRTM2
O43300_LRRTM2	age at sample collection	0.676785	O43300	LRRTM2
P30041_PRDX6	disease category	0.92522	P30041	PRDX6
P30041_PRDX6	gender	0.630368	P30041	PRDX6
P30041_PRDX6	LRRK2 status	0.950132	P30041	PRDX6
P30041_PRDX6	study center	0.68615	P30041	PRDX6
P30041_PRDX6	age at sample collection	0.979772	P30041	PRDX6
Q04721_NOTCH2	disease category	0.460547	Q04721	NOTCH2
Q04721_NOTCH2	gender	0.0104692	Q04721	NOTCH2
Q04721_NOTCH2	LRRK2 status	0.789122	Q04721	NOTCH2
Q04721_NOTCH2	study center	0.417798	Q04721	NOTCH2
Q04721_NOTCH2	age at sample collection	0.835116	Q04721	NOTCH2
Q15818_NPTX1	disease category	0.92125	Q15818	NPTX1
Q15818_NPTX1	gender	0.00413033	Q15818	NPTX1
Q15818_NPTX1	LRRK2 status	0.955931	Q15818	NPTX1
Q15818_NPTX1	study center	0.948656	Q15818	NPTX1
Q15818_NPTX1	age at sample collection	0.00301081	Q15818	NPTX1
O43916_CHST1	disease category	0.950457	O43916	CHST1
O43916_CHST1	gender	0.190079	O43916	CHST1
O43916_CHST1	LRRK2 status	0.84185	O43916	CHST1
O43916_CHST1	study center	0.908332	O43916	CHST1
O43916_CHST1	age at sample collection	0.6744	O43916	CHST1
P04217-2_A1BG	disease category	0.990459	P04217-2	A1BG
P04217-2_A1BG	gender	0.331347	P04217-2	A1BG
P04217-2_A1BG	LRRK2 status	0.83536	P04217-2	A1BG
P04217-2_A1BG	study center	0.71067	P04217-2	A1BG
P04217-2_A1BG	age at sample collection	0.355467	P04217-2	A1BG
Q7Z553_MDGA2;Q7Z553-3_MDGA2	disease category	0.743225	Q7Z553	MDGA2;Q7Z553-3_MDGA2
Q7Z553_MDGA2;Q7Z553-3_MDGA2	gender	0.108561	Q7Z553	MDGA2;Q7Z553-3_MDGA2
Q7Z553_MDGA2;Q7Z553-3_MDGA2	LRRK2 status	0.684163	Q7Z553	MDGA2;Q7Z553-3_MDGA2
Q7Z553_MDGA2;Q7Z553-3_MDGA2	study center	0.688384	Q7Z553	MDGA2;Q7Z553-3_MDGA2
Q7Z553_MDGA2;Q7Z553-3_MDGA2	age at sample collection	0.43172	Q7Z553	MDGA2;Q7Z553-3_MDGA2
P01210_PENK	disease category	0.613506	P01210	PENK
P01210_PENK	gender	0.000803592	P01210	PENK
P01210_PENK	LRRK2 status	0.727858	P01210	PENK
P01210_PENK	study center	0.666213	P01210	PENK
P01210_PENK	age at sample collection	1.48924e-08	P01210	PENK
P29120_PCSK1;P29120-2_PCSK1	disease category	0.863872	P29120	PCSK1;P29120-2_PCSK1
P29120_PCSK1;P29120-2_PCSK1	gender	0.5745	P29120	PCSK1;P29120-2_PCSK1
P29120_PCSK1;P29120-2_PCSK1	LRRK2 status	0.583115	P29120	PCSK1;P29120-2_PCSK1
P29120_PCSK1;P29120-2_PCSK1	study center	0.841711	P29120	PCSK1;P29120-2_PCSK1
P29120_PCSK1;P29120-2_PCSK1	age at sample collection	0.869178	P29120	PCSK1;P29120-2_PCSK1
O00468-6_AGRN	disease category	0.780108	O00468-6	AGRN
O00468-6_AGRN	gender	0.00313578	O00468-6	AGRN
O00468-6_AGRN	LRRK2 status	0.171056	O00468-6	AGRN
O00468-6_AGRN	study center	0.897887	O00468-6	AGRN
O00468-6_AGRN	age at sample collection	0.609927	O00468-6	AGRN
P00748_F12	disease category	0.721892	P00748	F12
P00748_F12	gender	0.534887	P00748	F12
P00748_F12	LRRK2 status	0.781696	P00748	F12
P00748_F12	study center	0.913081	P00748	F12
P00748_F12	age at sample collection	0.801489	P00748	F12
Q58EX2_SDK2;Q58EX2-2_SDK2;Q58EX2-3_SDK2;Q58EX2-4_SDK2	disease category	0.868061	Q58EX2	SDK2;Q58EX2-2_SDK2;Q58EX2-3_SDK2;Q58EX2-4_SDK2
Q58EX2_SDK2;Q58EX2-2_SDK2;Q58EX2-3_SDK2;Q58EX2-4_SDK2	gender	0.199556	Q58EX2	SDK2;Q58EX2-2_SDK2;Q58EX2-3_SDK2;Q58EX2-4_SDK2
Q58EX2_SDK2;Q58EX2-2_SDK2;Q58EX2-3_SDK2;Q58EX2-4_SDK2	LRRK2 status	0.251905	Q58EX2	SDK2;Q58EX2-2_SDK2;Q58EX2-3_SDK2;Q58EX2-4_SDK2
Q58EX2_SDK2;Q58EX2-2_SDK2;Q58EX2-3_SDK2;Q58EX2-4_SDK2	study center	0.80712	Q58EX2	SDK2;Q58EX2-2_SDK2;Q58EX2-3_SDK2;Q58EX2-4_SDK2
Q58EX2_SDK2;Q58EX2-2_SDK2;Q58EX2-3_SDK2;Q58EX2-4_SDK2	age at sample collection	0.793084	Q58EX2	SDK2;Q58EX2-2_SDK2;Q58EX2-3_SDK2;Q58EX2-4_SDK2
Q9UHF0_TAC3	disease category	0.406734	Q9UHF0	TAC3
Q9UHF0_TAC3	gender	0.00499025	Q9UHF0	TAC3
Q9UHF0_TAC3	LRRK2 status	0.68146	Q9UHF0	TAC3
Q9UHF0_TAC3	study center	0.943837	Q9UHF0	TAC3
Q9UHF0_TAC3	age at sample collection	0.0474425	Q9UHF0	TAC3
P01127_PDGFB;P01127-2_PDGFB	disease category	0.238113	P01127	PDGFB;P01127-2_PDGFB
P01127_PDGFB;P01127-2_PDGFB	gender	0.0170589	P01127	PDGFB;P01127-2_PDGFB
P01127_PDGFB;P01127-2_PDGFB	LRRK2 status	0.766421	P01127	PDGFB;P01127-2_PDGFB
P01127_PDGFB;P01127-2_PDGFB	study center	0.960736	P01127	PDGFB;P01127-2_PDGFB
P01127_PDGFB;P01127-2_PDGFB	age at sample collection	0.8357	P01127	PDGFB;P01127-2_PDGFB
P30740_SERPINB1	disease category	0.947621	P30740	SERPINB1
P30740_SERPINB1	gender	0.970878	P30740	SERPINB1
P30740_SERPINB1	LRRK2 status	0.712418	P30740	SERPINB1
P30740_SERPINB1	study center	0.809462	P30740	SERPINB1
P30740_SERPINB1	age at sample collection	0.712322	P30740	SERPINB1
Q13228_SELENBP1;Q13228-4_SELENBP1	disease category	0.846461	Q13228	SELENBP1;Q13228-4_SELENBP1
Q13228_SELENBP1;Q13228-4_SELENBP1	gender	0.189792	Q13228	SELENBP1;Q13228-4_SELENBP1
Q13228_SELENBP1;Q13228-4_SELENBP1	LRRK2 status	0.919766	Q13228	SELENBP1;Q13228-4_SELENBP1
Q13228_SELENBP1;Q13228-4_SELENBP1	study center	0.650237	Q13228	SELENBP1;Q13228-4_SELENBP1
Q13228_SELENBP1;Q13228-4_SELENBP1	age at sample collection	0.0972488	Q13228	SELENBP1;Q13228-4_SELENBP1
Q6PCB0_VWA1	disease category	0.948938	Q6PCB0	VWA1
Q6PCB0_VWA1	gender	0.914134	Q6PCB0	VWA1
Q6PCB0_VWA1	LRRK2 status	0.85435	Q6PCB0	VWA1
Q6PCB0_VWA1	study center	0.968549	Q6PCB0	VWA1
Q6PCB0_VWA1	age at sample collection	0.933384	Q6PCB0	VWA1
Q9Y6R7_FCGBP	disease category	0.796631	Q9Y6R7	FCGBP
Q9Y6R7_FCGBP	gender	4.441e-06	Q9Y6R7	FCGBP
Q9Y6R7_FCGBP	LRRK2 status	0.890678	Q9Y6R7	FCGBP
Q9Y6R7_FCGBP	study center	0.648146	Q9Y6R7	FCGBP
Q9Y6R7_FCGBP	age at sample collection	0.55839	Q9Y6R7	FCGBP
Q14982_OPCML;Q14982-2_OPCML;Q14982-4_OPCML	disease category	0.703318	Q14982	OPCML;Q14982-2_OPCML;Q14982-4_OPCML
Q14982_OPCML;Q14982-2_OPCML;Q14982-4_OPCML	gender	0.0293773	Q14982	OPCML;Q14982-2_OPCML;Q14982-4_OPCML
Q14982_OPCML;Q14982-2_OPCML;Q14982-4_OPCML	LRRK2 status	0.95054	Q14982	OPCML;Q14982-2_OPCML;Q14982-4_OPCML
Q14982_OPCML;Q14982-2_OPCML;Q14982-4_OPCML	study center	0.85435	Q14982	OPCML;Q14982-2_OPCML;Q14982-4_OPCML
Q14982_OPCML;Q14982-2_OPCML;Q14982-4_OPCML	age at sample collection	0.60869	Q14982	OPCML;Q14982-2_OPCML;Q14982-4_OPCML
P01624_IGKV3-15	disease category	0.881556	P01624	IGKV3-15
P01624_IGKV3-15	gender	0.0890052	P01624	IGKV3-15
P01624_IGKV3-15	LRRK2 status	0.831625	P01624	IGKV3-15
P01624_IGKV3-15	study center	0.97962	P01624	IGKV3-15
P01624_IGKV3-15	age at sample collection	0.931665	P01624	IGKV3-15
A2NJV5_IGKV2-29	disease category	0.787413	A2NJV5	IGKV2-29
A2NJV5_IGKV2-29	gender	0.250848	A2NJV5	IGKV2-29
A2NJV5_IGKV2-29	LRRK2 status	0.99176	A2NJV5	IGKV2-29
A2NJV5_IGKV2-29	study center	0.789247	A2NJV5	IGKV2-29
A2NJV5_IGKV2-29	age at sample collection	0.852262	A2NJV5	IGKV2-29
Q92673_SORL1	disease category	0.967013	Q92673	SORL1
Q92673_SORL1	gender	0.292119	Q92673	SORL1
Q92673_SORL1	LRRK2 status	0.782335	Q92673	SORL1
Q92673_SORL1	study center	0.877484	Q92673	SORL1
Q92673_SORL1	age at sample collection	0.868061	Q92673	SORL1
Q8WXD2_SCG3	disease category	0.905036	Q8WXD2	SCG3
Q8WXD2_SCG3	gender	0.321273	Q8WXD2	SCG3
Q8WXD2_SCG3	LRRK2 status	0.937908	Q8WXD2	SCG3
Q8WXD2_SCG3	study center	0.888072	Q8WXD2	SCG3
Q8WXD2_SCG3	age at sample collection	0.0673857	Q8WXD2	SCG3
A4D0V7_CPED1;A4D0V7-2_CPED1	disease category	0.939053	A4D0V7	CPED1;A4D0V7-2_CPED1
A4D0V7_CPED1;A4D0V7-2_CPED1	gender	0.933384	A4D0V7	CPED1;A4D0V7-2_CPED1
A4D0V7_CPED1;A4D0V7-2_CPED1	LRRK2 status	0.775202	A4D0V7	CPED1;A4D0V7-2_CPED1
A4D0V7_CPED1;A4D0V7-2_CPED1	study center	0.937393	A4D0V7	CPED1;A4D0V7-2_CPED1
A4D0V7_CPED1;A4D0V7-2_CPED1	age at sample collection	0.947929	A4D0V7	CPED1;A4D0V7-2_CPED1
O94933_SLITRK3	disease category	0.121417	O94933	SLITRK3
O94933_SLITRK3	gender	0.97962	O94933	SLITRK3
O94933_SLITRK3	LRRK2 status	0.868061	O94933	SLITRK3
O94933_SLITRK3	study center	0.131421	O94933	SLITRK3
O94933_SLITRK3	age at sample collection	0.835116	O94933	SLITRK3
Q9BSG5_RTBDN;Q9BSG5-2_RTBDN;Q9BSG5-3_RTBDN	disease category	0.861405	Q9BSG5	RTBDN;Q9BSG5-2_RTBDN;Q9BSG5-3_RTBDN
Q9BSG5_RTBDN;Q9BSG5-2_RTBDN;Q9BSG5-3_RTBDN	gender	0.280634	Q9BSG5	RTBDN;Q9BSG5-2_RTBDN;Q9BSG5-3_RTBDN
Q9BSG5_RTBDN;Q9BSG5-2_RTBDN;Q9BSG5-3_RTBDN	LRRK2 status	0.30297	Q9BSG5	RTBDN;Q9BSG5-2_RTBDN;Q9BSG5-3_RTBDN
Q9BSG5_RTBDN;Q9BSG5-2_RTBDN;Q9BSG5-3_RTBDN	study center	0.209981	Q9BSG5	RTBDN;Q9BSG5-2_RTBDN;Q9BSG5-3_RTBDN
Q9BSG5_RTBDN;Q9BSG5-2_RTBDN;Q9BSG5-3_RTBDN	age at sample collection	0.938955	Q9BSG5	RTBDN;Q9BSG5-2_RTBDN;Q9BSG5-3_RTBDN
A0A0B4J1V2_IGHV2-26	disease category	0.869743	A0A0B4J1V2	IGHV2-26
A0A0B4J1V2_IGHV2-26	gender	0.162483	A0A0B4J1V2	IGHV2-26
A0A0B4J1V2_IGHV2-26	LRRK2 status	0.607353	A0A0B4J1V2	IGHV2-26
A0A0B4J1V2_IGHV2-26	study center	0.963863	A0A0B4J1V2	IGHV2-26
A0A0B4J1V2_IGHV2-26	age at sample collection	0.547129	A0A0B4J1V2	IGHV2-26
Q9P0K9_FRRS1L	disease category	0.807776	Q9P0K9	FRRS1L
Q9P0K9_FRRS1L	gender	0.0463227	Q9P0K9	FRRS1L
Q9P0K9_FRRS1L	LRRK2 status	0.849007	Q9P0K9	FRRS1L
Q9P0K9_FRRS1L	study center	0.932684	Q9P0K9	FRRS1L
Q9P0K9_FRRS1L	age at sample collection	0.177039	Q9P0K9	FRRS1L
P05109_S100A8	disease category	0.723402	P05109	S100A8
P05109_S100A8	gender	0.939053	P05109	S100A8
P05109_S100A8	LRRK2 status	0.231986	P05109	S100A8
P05109_S100A8	study center	0.701504	P05109	S100A8
P05109_S100A8	age at sample collection	0.180473	P05109	S100A8
Q08397_LOXL1	disease category	0.232189	Q08397	LOXL1
Q08397_LOXL1	gender	0.957945	Q08397	LOXL1
Q08397_LOXL1	LRRK2 status	0.954757	Q08397	LOXL1
Q08397_LOXL1	study center	0.994379	Q08397	LOXL1
Q08397_LOXL1	age at sample collection	0.358845	Q08397	LOXL1
O15394_NCAM2	disease category	0.932684	O15394	NCAM2
O15394_NCAM2	gender	0.497824	O15394	NCAM2
O15394_NCAM2	LRRK2 status	0.705184	O15394	NCAM2
O15394_NCAM2	study center	0.83536	O15394	NCAM2
O15394_NCAM2	age at sample collection	0.743783	O15394	NCAM2
P01591_JCHAIN	disease category	0.79945	P01591	JCHAIN
P01591_JCHAIN	gender	0.0673567	P01591	JCHAIN
P01591_JCHAIN	LRRK2 status	0.881883	P01591	JCHAIN
P01591_JCHAIN	study center	0.66593	P01591	JCHAIN
P01591_JCHAIN	age at sample collection	0.180641	P01591	JCHAIN
Q86X29_LSR;Q86X29-4_LSR;Q86X29-5_LSR;Q86X29-6_LSR	disease category	0.981706	Q86X29	LSR;Q86X29-4_LSR;Q86X29-5_LSR;Q86X29-6_LSR
Q86X29_LSR;Q86X29-4_LSR;Q86X29-5_LSR;Q86X29-6_LSR	gender	0.0255988	Q86X29	LSR;Q86X29-4_LSR;Q86X29-5_LSR;Q86X29-6_LSR
Q86X29_LSR;Q86X29-4_LSR;Q86X29-5_LSR;Q86X29-6_LSR	LRRK2 status	0.95987	Q86X29	LSR;Q86X29-4_LSR;Q86X29-5_LSR;Q86X29-6_LSR
Q86X29_LSR;Q86X29-4_LSR;Q86X29-5_LSR;Q86X29-6_LSR	study center	0.742953	Q86X29	LSR;Q86X29-4_LSR;Q86X29-5_LSR;Q86X29-6_LSR
Q86X29_LSR;Q86X29-4_LSR;Q86X29-5_LSR;Q86X29-6_LSR	age at sample collection	0.999304	Q86X29	LSR;Q86X29-4_LSR;Q86X29-5_LSR;Q86X29-6_LSR
O43155_FLRT2	disease category	0.549086	O43155	FLRT2
O43155_FLRT2	gender	0.956776	O43155	FLRT2
O43155_FLRT2	LRRK2 status	0.179224	O43155	FLRT2
O43155_FLRT2	study center	0.235887	O43155	FLRT2
O43155_FLRT2	age at sample collection	0.990114	O43155	FLRT2
P08253_MMP2	disease category	0.538902	P08253	MMP2
P08253_MMP2	gender	0.949823	P08253	MMP2
P08253_MMP2	LRRK2 status	0.480733	P08253	MMP2
P08253_MMP2	study center	0.92084	P08253	MMP2
P08253_MMP2	age at sample collection	0.616399	P08253	MMP2
P16035_TIMP2	disease category	0.186665	P16035	TIMP2
P16035_TIMP2	gender	0.812129	P16035	TIMP2
P16035_TIMP2	LRRK2 status	0.821082	P16035	TIMP2
P16035_TIMP2	study center	0.995449	P16035	TIMP2
P16035_TIMP2	age at sample collection	0.887642	P16035	TIMP2
P80748_IGLV3-21	disease category	0.713542	P80748	IGLV3-21
P80748_IGLV3-21	gender	0.0345701	P80748	IGLV3-21
P80748_IGLV3-21	LRRK2 status	0.960014	P80748	IGLV3-21
P80748_IGLV3-21	study center	0.654832	P80748	IGLV3-21
P80748_IGLV3-21	age at sample collection	0.792889	P80748	IGLV3-21
Q9ULI3_HEG1;Q9ULI3-2_HEG1	disease category	0.91954	Q9ULI3	HEG1;Q9ULI3-2_HEG1
Q9ULI3_HEG1;Q9ULI3-2_HEG1	gender	0.0959064	Q9ULI3	HEG1;Q9ULI3-2_HEG1
Q9ULI3_HEG1;Q9ULI3-2_HEG1	LRRK2 status	0.637993	Q9ULI3	HEG1;Q9ULI3-2_HEG1
Q9ULI3_HEG1;Q9ULI3-2_HEG1	study center	0.6744	Q9ULI3	HEG1;Q9ULI3-2_HEG1
Q9ULI3_HEG1;Q9ULI3-2_HEG1	age at sample collection	0.984688	Q9ULI3	HEG1;Q9ULI3-2_HEG1
Q9C0A0_CNTNAP4	disease category	0.984747	Q9C0A0	CNTNAP4
Q9C0A0_CNTNAP4	gender	0.66388	Q9C0A0	CNTNAP4
Q9C0A0_CNTNAP4	LRRK2 status	0.65132	Q9C0A0	CNTNAP4
Q9C0A0_CNTNAP4	study center	0.94301	Q9C0A0	CNTNAP4
Q9C0A0_CNTNAP4	age at sample collection	0.308391	Q9C0A0	CNTNAP4
Q9UI42_CPA4;Q9UI42-2_CPA4	disease category	0.423536	Q9UI42	CPA4;Q9UI42-2_CPA4
Q9UI42_CPA4;Q9UI42-2_CPA4	gender	0.0108418	Q9UI42	CPA4;Q9UI42-2_CPA4
Q9UI42_CPA4;Q9UI42-2_CPA4	LRRK2 status	0.622041	Q9UI42	CPA4;Q9UI42-2_CPA4
Q9UI42_CPA4;Q9UI42-2_CPA4	study center	0.438842	Q9UI42	CPA4;Q9UI42-2_CPA4
Q9UI42_CPA4;Q9UI42-2_CPA4	age at sample collection	0.0711156	Q9UI42	CPA4;Q9UI42-2_CPA4
Q9NSC7_ST6GALNAC1	disease category	0.966798	Q9NSC7	ST6GALNAC1
Q9NSC7_ST6GALNAC1	gender	0.732646	Q9NSC7	ST6GALNAC1
Q9NSC7_ST6GALNAC1	LRRK2 status	0.520097	Q9NSC7	ST6GALNAC1
Q9NSC7_ST6GALNAC1	study center	0.658476	Q9NSC7	ST6GALNAC1
Q9NSC7_ST6GALNAC1	age at sample collection	0.342604	Q9NSC7	ST6GALNAC1
Q5R3F8_ELFN2	disease category	0.777452	Q5R3F8	ELFN2
Q5R3F8_ELFN2	gender	0.936936	Q5R3F8	ELFN2
Q5R3F8_ELFN2	LRRK2 status	0.817761	Q5R3F8	ELFN2
Q5R3F8_ELFN2	study center	0.984747	Q5R3F8	ELFN2
Q5R3F8_ELFN2	age at sample collection	0.956776	Q5R3F8	ELFN2
P07307_ASGR2;P07307-2_ASGR2;P07307-3_ASGR2	disease category	0.236122	P07307	ASGR2;P07307-2_ASGR2;P07307-3_ASGR2
P07307_ASGR2;P07307-2_ASGR2;P07307-3_ASGR2	gender	0.0057732	P07307	ASGR2;P07307-2_ASGR2;P07307-3_ASGR2
P07307_ASGR2;P07307-2_ASGR2;P07307-3_ASGR2	LRRK2 status	0.658486	P07307	ASGR2;P07307-2_ASGR2;P07307-3_ASGR2
P07307_ASGR2;P07307-2_ASGR2;P07307-3_ASGR2	study center	0.805391	P07307	ASGR2;P07307-2_ASGR2;P07307-3_ASGR2
P07307_ASGR2;P07307-2_ASGR2;P07307-3_ASGR2	age at sample collection	0.253819	P07307	ASGR2;P07307-2_ASGR2;P07307-3_ASGR2
Q9Y617_PSAT1;Q9Y617-2_PSAT1	disease category	0.907131	Q9Y617	PSAT1;Q9Y617-2_PSAT1
Q9Y617_PSAT1;Q9Y617-2_PSAT1	gender	0.026458	Q9Y617	PSAT1;Q9Y617-2_PSAT1
Q9Y617_PSAT1;Q9Y617-2_PSAT1	LRRK2 status	0.807776	Q9Y617	PSAT1;Q9Y617-2_PSAT1
Q9Y617_PSAT1;Q9Y617-2_PSAT1	study center	0.935126	Q9Y617	PSAT1;Q9Y617-2_PSAT1
Q9Y617_PSAT1;Q9Y617-2_PSAT1	age at sample collection	0.314056	Q9Y617	PSAT1;Q9Y617-2_PSAT1
Q8WZA1_POMGNT1	disease category	0.924355	Q8WZA1	POMGNT1
Q8WZA1_POMGNT1	gender	0.312154	Q8WZA1	POMGNT1
Q8WZA1_POMGNT1	LRRK2 status	0.925627	Q8WZA1	POMGNT1
Q8WZA1_POMGNT1	study center	0.932598	Q8WZA1	POMGNT1
Q8WZA1_POMGNT1	age at sample collection	0.814314	Q8WZA1	POMGNT1
A0A075B6I1_IGLV4-60	disease category	0.95742	A0A075B6I1	IGLV4-60
A0A075B6I1_IGLV4-60	gender	0.245495	A0A075B6I1	IGLV4-60
A0A075B6I1_IGLV4-60	LRRK2 status	0.92522	A0A075B6I1	IGLV4-60
A0A075B6I1_IGLV4-60	study center	0.978669	A0A075B6I1	IGLV4-60
A0A075B6I1_IGLV4-60	age at sample collection	0.784314	A0A075B6I1	IGLV4-60
Q9UK28_TMEM59L	disease category	0.554994	Q9UK28	TMEM59L
Q9UK28_TMEM59L	gender	0.759736	Q9UK28	TMEM59L
Q9UK28_TMEM59L	LRRK2 status	0.859344	Q9UK28	TMEM59L
Q9UK28_TMEM59L	study center	0.357498	Q9UK28	TMEM59L
Q9UK28_TMEM59L	age at sample collection	0.347548	Q9UK28	TMEM59L
P23468-2_PTPRD	disease category	0.171806	P23468-2	PTPRD
P23468-2_PTPRD	gender	0.560773	P23468-2	PTPRD
P23468-2_PTPRD	LRRK2 status	0.883978	P23468-2	PTPRD
P23468-2_PTPRD	study center	0.221221	P23468-2	PTPRD
P23468-2_PTPRD	age at sample collection	0.743225	P23468-2	PTPRD
Q8WY21_SORCS1;Q8WY21-2_SORCS1;Q8WY21-3_SORCS1;Q8WY21-4_SORCS1	disease category	0.870126	Q8WY21	SORCS1;Q8WY21-2_SORCS1;Q8WY21-3_SORCS1;Q8WY21-4_SORCS1
Q8WY21_SORCS1;Q8WY21-2_SORCS1;Q8WY21-3_SORCS1;Q8WY21-4_SORCS1	gender	0.380951	Q8WY21	SORCS1;Q8WY21-2_SORCS1;Q8WY21-3_SORCS1;Q8WY21-4_SORCS1
Q8WY21_SORCS1;Q8WY21-2_SORCS1;Q8WY21-3_SORCS1;Q8WY21-4_SORCS1	LRRK2 status	0.905036	Q8WY21	SORCS1;Q8WY21-2_SORCS1;Q8WY21-3_SORCS1;Q8WY21-4_SORCS1
Q8WY21_SORCS1;Q8WY21-2_SORCS1;Q8WY21-3_SORCS1;Q8WY21-4_SORCS1	study center	0.957164	Q8WY21	SORCS1;Q8WY21-2_SORCS1;Q8WY21-3_SORCS1;Q8WY21-4_SORCS1
Q8WY21_SORCS1;Q8WY21-2_SORCS1;Q8WY21-3_SORCS1;Q8WY21-4_SORCS1	age at sample collection	0.397474	Q8WY21	SORCS1;Q8WY21-2_SORCS1;Q8WY21-3_SORCS1;Q8WY21-4_SORCS1
Q9NY84-6_VNN3	disease category	0.840828	Q9NY84-6	VNN3
Q9NY84-6_VNN3	gender	0.818909	Q9NY84-6	VNN3
Q9NY84-6_VNN3	LRRK2 status	0.302243	Q9NY84-6	VNN3
Q9NY84-6_VNN3	study center	0.312904	Q9NY84-6	VNN3
Q9NY84-6_VNN3	age at sample collection	0.603363	Q9NY84-6	VNN3
Q9H008_LHPP	disease category	0.95987	Q9H008	LHPP
Q9H008_LHPP	gender	0.634388	Q9H008	LHPP
Q9H008_LHPP	LRRK2 status	0.906041	Q9H008	LHPP
Q9H008_LHPP	study center	0.796631	Q9H008	LHPP
Q9H008_LHPP	age at sample collection	0.404414	Q9H008	LHPP
P50897_PPT1	disease category	0.906951	P50897	PPT1
P50897_PPT1	gender	0.460349	P50897	PPT1
P50897_PPT1	LRRK2 status	0.903815	P50897	PPT1
P50897_PPT1	study center	0.336854	P50897	PPT1
P50897_PPT1	age at sample collection	0.818909	P50897	PPT1
Q86TY3_ARMH4;Q86TY3-2_ARMH4	disease category	0.941465	Q86TY3	ARMH4;Q86TY3-2_ARMH4
Q86TY3_ARMH4;Q86TY3-2_ARMH4	gender	0.262631	Q86TY3	ARMH4;Q86TY3-2_ARMH4
Q86TY3_ARMH4;Q86TY3-2_ARMH4	LRRK2 status	0.961269	Q86TY3	ARMH4;Q86TY3-2_ARMH4
Q86TY3_ARMH4;Q86TY3-2_ARMH4	study center	0.831394	Q86TY3	ARMH4;Q86TY3-2_ARMH4
Q86TY3_ARMH4;Q86TY3-2_ARMH4	age at sample collection	0.135253	Q86TY3	ARMH4;Q86TY3-2_ARMH4
P69891_HBG1;P69891_HBG2;P69892_HBG1;P69892_HBG2	disease category	0.955593	P69891	HBG1;P69891_HBG2;P69892_HBG1;P69892_HBG2
P69891_HBG1;P69891_HBG2;P69892_HBG1;P69892_HBG2	gender	0.994921	P69891	HBG1;P69891_HBG2;P69892_HBG1;P69892_HBG2
P69891_HBG1;P69891_HBG2;P69892_HBG1;P69892_HBG2	LRRK2 status	0.893577	P69891	HBG1;P69891_HBG2;P69892_HBG1;P69892_HBG2
P69891_HBG1;P69891_HBG2;P69892_HBG1;P69892_HBG2	study center	0.714138	P69891	HBG1;P69891_HBG2;P69892_HBG1;P69892_HBG2
P69891_HBG1;P69891_HBG2;P69892_HBG1;P69892_HBG2	age at sample collection	0.699466	P69891	HBG1;P69891_HBG2;P69892_HBG1;P69892_HBG2
O75781_PALM;O75781-2_PALM	disease category	0.796631	O75781	PALM;O75781-2_PALM
O75781_PALM;O75781-2_PALM	gender	0.0483493	O75781	PALM;O75781-2_PALM
O75781_PALM;O75781-2_PALM	LRRK2 status	0.900927	O75781	PALM;O75781-2_PALM
O75781_PALM;O75781-2_PALM	study center	0.504524	O75781	PALM;O75781-2_PALM
O75781_PALM;O75781-2_PALM	age at sample collection	0.77292	O75781	PALM;O75781-2_PALM
Q02487_DSC2;Q02487-2_DSC2	disease category	0.689489	Q02487	DSC2;Q02487-2_DSC2
Q02487_DSC2;Q02487-2_DSC2	gender	0.148783	Q02487	DSC2;Q02487-2_DSC2
Q02487_DSC2;Q02487-2_DSC2	LRRK2 status	0.888072	Q02487	DSC2;Q02487-2_DSC2
Q02487_DSC2;Q02487-2_DSC2	study center	0.93702	Q02487	DSC2;Q02487-2_DSC2
Q02487_DSC2;Q02487-2_DSC2	age at sample collection	0.14426	Q02487	DSC2;Q02487-2_DSC2
Q9BXJ4-3_C1QTNF3	disease category	0.216639	Q9BXJ4-3	C1QTNF3
Q9BXJ4-3_C1QTNF3	gender	0.12138	Q9BXJ4-3	C1QTNF3
Q9BXJ4-3_C1QTNF3	LRRK2 status	0.946487	Q9BXJ4-3	C1QTNF3
Q9BXJ4-3_C1QTNF3	study center	0.94211	Q9BXJ4-3	C1QTNF3
Q9BXJ4-3_C1QTNF3	age at sample collection	0.000293132	Q9BXJ4-3	C1QTNF3
P13473_LAMP2;P13473-2_LAMP2;P13473-3_LAMP2	disease category	0.867249	P13473	LAMP2;P13473-2_LAMP2;P13473-3_LAMP2
P13473_LAMP2;P13473-2_LAMP2;P13473-3_LAMP2	gender	0.117002	P13473	LAMP2;P13473-2_LAMP2;P13473-3_LAMP2
P13473_LAMP2;P13473-2_LAMP2;P13473-3_LAMP2	LRRK2 status	0.896868	P13473	LAMP2;P13473-2_LAMP2;P13473-3_LAMP2
P13473_LAMP2;P13473-2_LAMP2;P13473-3_LAMP2	study center	0.621813	P13473	LAMP2;P13473-2_LAMP2;P13473-3_LAMP2
P13473_LAMP2;P13473-2_LAMP2;P13473-3_LAMP2	age at sample collection	0.888072	P13473	LAMP2;P13473-2_LAMP2;P13473-3_LAMP2
P00492_HPRT1	disease category	0.266182	P00492	HPRT1
P00492_HPRT1	gender	0.217128	P00492	HPRT1
P00492_HPRT1	LRRK2 status	0.868061	P00492	HPRT1
P00492_HPRT1	study center	0.772641	P00492	HPRT1
P00492_HPRT1	age at sample collection	0.715314	P00492	HPRT1
P42702_LIFR	disease category	0.830956	P42702	LIFR
P42702_LIFR	gender	0.639846	P42702	LIFR
P42702_LIFR	LRRK2 status	0.939053	P42702	LIFR
P42702_LIFR	study center	0.643098	P42702	LIFR
P42702_LIFR	age at sample collection	0.817134	P42702	LIFR
P00558_PGK1	disease category	0.956466	P00558	PGK1
P00558_PGK1	gender	0.0959064	P00558	PGK1
P00558_PGK1	LRRK2 status	0.938955	P00558	PGK1
P00558_PGK1	study center	0.150597	P00558	PGK1
P00558_PGK1	age at sample collection	0.964573	P00558	PGK1
P01859_IGHG2	disease category	0.18823	P01859	IGHG2
P01859_IGHG2	gender	0.162483	P01859	IGHG2
P01859_IGHG2	LRRK2 status	0.924355	P01859	IGHG2
P01859_IGHG2	study center	0.814418	P01859	IGHG2
P01859_IGHG2	age at sample collection	0.535057	P01859	IGHG2
Q5VSG8_MANEAL	disease category	0.754735	Q5VSG8	MANEAL
Q5VSG8_MANEAL	gender	0.0909536	Q5VSG8	MANEAL
Q5VSG8_MANEAL	LRRK2 status	0.678892	Q5VSG8	MANEAL
Q5VSG8_MANEAL	study center	0.883176	Q5VSG8	MANEAL
Q5VSG8_MANEAL	age at sample collection	0.305906	Q5VSG8	MANEAL
Q9UFP1_GASK1A	disease category	0.820883	Q9UFP1	GASK1A
Q9UFP1_GASK1A	gender	0.994261	Q9UFP1	GASK1A
Q9UFP1_GASK1A	LRRK2 status	0.771013	Q9UFP1	GASK1A
Q9UFP1_GASK1A	study center	0.75559	Q9UFP1	GASK1A
Q9UFP1_GASK1A	age at sample collection	0.39755	Q9UFP1	GASK1A
O95897_OLFM2	disease category	0.504463	O95897	OLFM2
O95897_OLFM2	gender	0.621898	O95897	OLFM2
O95897_OLFM2	LRRK2 status	0.845225	O95897	OLFM2
O95897_OLFM2	study center	0.889064	O95897	OLFM2
O95897_OLFM2	age at sample collection	0.0506681	O95897	OLFM2
Q9H251_CDH23;Q9H251-2_CDH23;Q9H251-3_CDH23;Q9H251-4_CDH23;Q9H251-6_CDH23;Q9H251-8_CDH23	disease category	0.331974	Q9H251	CDH23;Q9H251-2_CDH23;Q9H251-3_CDH23;Q9H251-4_CDH23;Q9H251-6_CDH23;Q9H251-8_CDH23
Q9H251_CDH23;Q9H251-2_CDH23;Q9H251-3_CDH23;Q9H251-4_CDH23;Q9H251-6_CDH23;Q9H251-8_CDH23	gender	0.308391	Q9H251	CDH23;Q9H251-2_CDH23;Q9H251-3_CDH23;Q9H251-4_CDH23;Q9H251-6_CDH23;Q9H251-8_CDH23
Q9H251_CDH23;Q9H251-2_CDH23;Q9H251-3_CDH23;Q9H251-4_CDH23;Q9H251-6_CDH23;Q9H251-8_CDH23	LRRK2 status	0.313772	Q9H251	CDH23;Q9H251-2_CDH23;Q9H251-3_CDH23;Q9H251-4_CDH23;Q9H251-6_CDH23;Q9H251-8_CDH23
Q9H251_CDH23;Q9H251-2_CDH23;Q9H251-3_CDH23;Q9H251-4_CDH23;Q9H251-6_CDH23;Q9H251-8_CDH23	study center	0.452115	Q9H251	CDH23;Q9H251-2_CDH23;Q9H251-3_CDH23;Q9H251-4_CDH23;Q9H251-6_CDH23;Q9H251-8_CDH23
Q9H251_CDH23;Q9H251-2_CDH23;Q9H251-3_CDH23;Q9H251-4_CDH23;Q9H251-6_CDH23;Q9H251-8_CDH23	age at sample collection	0.94301	Q9H251	CDH23;Q9H251-2_CDH23;Q9H251-3_CDH23;Q9H251-4_CDH23;Q9H251-6_CDH23;Q9H251-8_CDH23
P07585_DCN	disease category	0.29234	P07585	DCN
P07585_DCN	gender	0.609927	P07585	DCN
P07585_DCN	LRRK2 status	0.676785	P07585	DCN
P07585_DCN	study center	0.473957	P07585	DCN
P07585_DCN	age at sample collection	0.571996	P07585	DCN
Q86V85_GPR180	disease category	0.707489	Q86V85	GPR180
Q86V85_GPR180	gender	0.0972356	Q86V85	GPR180
Q86V85_GPR180	LRRK2 status	0.952067	Q86V85	GPR180
Q86V85_GPR180	study center	0.339011	Q86V85	GPR180
Q86V85_GPR180	age at sample collection	0.974097	Q86V85	GPR180
P55087_AQP4;P55087-2_AQP4	disease category	0.778439	P55087	AQP4;P55087-2_AQP4
P55087_AQP4;P55087-2_AQP4	gender	0.144309	P55087	AQP4;P55087-2_AQP4
P55087_AQP4;P55087-2_AQP4	LRRK2 status	0.686602	P55087	AQP4;P55087-2_AQP4
P55087_AQP4;P55087-2_AQP4	study center	0.548306	P55087	AQP4;P55087-2_AQP4
P55087_AQP4;P55087-2_AQP4	age at sample collection	0.441633	P55087	AQP4;P55087-2_AQP4
P20062_TCN2	disease category	0.996293	P20062	TCN2
P20062_TCN2	gender	0.694438	P20062	TCN2
P20062_TCN2	LRRK2 status	0.523142	P20062	TCN2
P20062_TCN2	study center	0.796631	P20062	TCN2
P20062_TCN2	age at sample collection	0.720513	P20062	TCN2
Q6ZSJ9_SHISA6;Q6ZSJ9-2_SHISA6;Q6ZSJ9-3_SHISA6	disease category	0.827952	Q6ZSJ9	SHISA6;Q6ZSJ9-2_SHISA6;Q6ZSJ9-3_SHISA6
Q6ZSJ9_SHISA6;Q6ZSJ9-2_SHISA6;Q6ZSJ9-3_SHISA6	gender	0.27515	Q6ZSJ9	SHISA6;Q6ZSJ9-2_SHISA6;Q6ZSJ9-3_SHISA6
Q6ZSJ9_SHISA6;Q6ZSJ9-2_SHISA6;Q6ZSJ9-3_SHISA6	LRRK2 status	0.981706	Q6ZSJ9	SHISA6;Q6ZSJ9-2_SHISA6;Q6ZSJ9-3_SHISA6
Q6ZSJ9_SHISA6;Q6ZSJ9-2_SHISA6;Q6ZSJ9-3_SHISA6	study center	0.851633	Q6ZSJ9	SHISA6;Q6ZSJ9-2_SHISA6;Q6ZSJ9-3_SHISA6
Q6ZSJ9_SHISA6;Q6ZSJ9-2_SHISA6;Q6ZSJ9-3_SHISA6	age at sample collection	0.000633853	Q6ZSJ9	SHISA6;Q6ZSJ9-2_SHISA6;Q6ZSJ9-3_SHISA6
Q96MU8_KREMEN1;Q96MU8-2_KREMEN1;Q96MU8-3_KREMEN1	disease category	0.811777	Q96MU8	KREMEN1;Q96MU8-2_KREMEN1;Q96MU8-3_KREMEN1
Q96MU8_KREMEN1;Q96MU8-2_KREMEN1;Q96MU8-3_KREMEN1	gender	0.837211	Q96MU8	KREMEN1;Q96MU8-2_KREMEN1;Q96MU8-3_KREMEN1
Q96MU8_KREMEN1;Q96MU8-2_KREMEN1;Q96MU8-3_KREMEN1	LRRK2 status	0.517513	Q96MU8	KREMEN1;Q96MU8-2_KREMEN1;Q96MU8-3_KREMEN1
Q96MU8_KREMEN1;Q96MU8-2_KREMEN1;Q96MU8-3_KREMEN1	study center	0.750726	Q96MU8	KREMEN1;Q96MU8-2_KREMEN1;Q96MU8-3_KREMEN1
Q96MU8_KREMEN1;Q96MU8-2_KREMEN1;Q96MU8-3_KREMEN1	age at sample collection	0.924355	Q96MU8	KREMEN1;Q96MU8-2_KREMEN1;Q96MU8-3_KREMEN1
Q9H1Z8_C2orf40	disease category	0.796631	Q9H1Z8	C2orf40
Q9H1Z8_C2orf40	gender	0.71067	Q9H1Z8	C2orf40
Q9H1Z8_C2orf40	LRRK2 status	0.943256	Q9H1Z8	C2orf40
Q9H1Z8_C2orf40	study center	0.796415	Q9H1Z8	C2orf40
Q9H1Z8_C2orf40	age at sample collection	0.191193	Q9H1Z8	C2orf40
P04062_GBA;P04062-2_GBA;P04062-4_GBA	disease category	0.575103	P04062	GBA;P04062-2_GBA;P04062-4_GBA
P04062_GBA;P04062-2_GBA;P04062-4_GBA	gender	0.726169	P04062	GBA;P04062-2_GBA;P04062-4_GBA
P04062_GBA;P04062-2_GBA;P04062-4_GBA	LRRK2 status	0.555952	P04062	GBA;P04062-2_GBA;P04062-4_GBA
P04062_GBA;P04062-2_GBA;P04062-4_GBA	study center	0.96152	P04062	GBA;P04062-2_GBA;P04062-4_GBA
P04062_GBA;P04062-2_GBA;P04062-4_GBA	age at sample collection	0.577286	P04062	GBA;P04062-2_GBA;P04062-4_GBA
P05023_ATP1A1;P05023-4_ATP1A1	disease category	0.946487	P05023	ATP1A1;P05023-4_ATP1A1
P05023_ATP1A1;P05023-4_ATP1A1	gender	0.00810633	P05023	ATP1A1;P05023-4_ATP1A1
P05023_ATP1A1;P05023-4_ATP1A1	LRRK2 status	0.974308	P05023	ATP1A1;P05023-4_ATP1A1
P05023_ATP1A1;P05023-4_ATP1A1	study center	0.738962	P05023	ATP1A1;P05023-4_ATP1A1
P05023_ATP1A1;P05023-4_ATP1A1	age at sample collection	0.0245492	P05023	ATP1A1;P05023-4_ATP1A1
P09603_CSF1	disease category	0.538589	P09603	CSF1
P09603_CSF1	gender	0.000616463	P09603	CSF1
P09603_CSF1	LRRK2 status	0.519444	P09603	CSF1
P09603_CSF1	study center	0.601708	P09603	CSF1
P09603_CSF1	age at sample collection	0.130514	P09603	CSF1
P47972_NPTX2	disease category	0.721892	P47972	NPTX2
P47972_NPTX2	gender	0.0151806	P47972	NPTX2
P47972_NPTX2	LRRK2 status	0.960519	P47972	NPTX2
P47972_NPTX2	study center	0.759157	P47972	NPTX2
P47972_NPTX2	age at sample collection	2.41171e-05	P47972	NPTX2
P07998_RNASE1	disease category	0.848682	P07998	RNASE1
P07998_RNASE1	gender	0.103543	P07998	RNASE1
P07998_RNASE1	LRRK2 status	0.840494	P07998	RNASE1
P07998_RNASE1	study center	0.463948	P07998	RNASE1
P07998_RNASE1	age at sample collection	0.78904	P07998	RNASE1
P08670_VIM	disease category	0.564356	P08670	VIM
P08670_VIM	gender	0.00424726	P08670	VIM
P08670_VIM	LRRK2 status	0.8357	P08670	VIM
P08670_VIM	study center	0.933384	P08670	VIM
P08670_VIM	age at sample collection	0.998061	P08670	VIM
Q9H8J5_MANSC1	disease category	0.955931	Q9H8J5	MANSC1
Q9H8J5_MANSC1	gender	0.345879	Q9H8J5	MANSC1
Q9H8J5_MANSC1	LRRK2 status	0.924355	Q9H8J5	MANSC1
Q9H8J5_MANSC1	study center	0.905036	Q9H8J5	MANSC1
Q9H8J5_MANSC1	age at sample collection	0.131804	Q9H8J5	MANSC1
P22748_CA4	disease category	0.354507	P22748	CA4
P22748_CA4	gender	0.587485	P22748	CA4
P22748_CA4	LRRK2 status	0.633394	P22748	CA4
P22748_CA4	study center	0.610669	P22748	CA4
P22748_CA4	age at sample collection	0.952067	P22748	CA4
Q13790_APOF	disease category	0.885359	Q13790	APOF
Q13790_APOF	gender	0.0676693	Q13790	APOF
Q13790_APOF	LRRK2 status	0.987412	Q13790	APOF
Q13790_APOF	study center	0.588514	Q13790	APOF
Q13790_APOF	age at sample collection	0.202541	Q13790	APOF
A0A0B4J1Y8_IGLV9-49	disease category	0.89811	A0A0B4J1Y8	IGLV9-49
A0A0B4J1Y8_IGLV9-49	gender	0.932598	A0A0B4J1Y8	IGLV9-49
A0A0B4J1Y8_IGLV9-49	LRRK2 status	0.9869	A0A0B4J1Y8	IGLV9-49
A0A0B4J1Y8_IGLV9-49	study center	0.592898	A0A0B4J1Y8	IGLV9-49
A0A0B4J1Y8_IGLV9-49	age at sample collection	0.907062	A0A0B4J1Y8	IGLV9-49
Q9UKZ9_PCOLCE2	disease category	0.405738	Q9UKZ9	PCOLCE2
Q9UKZ9_PCOLCE2	gender	0.881275	Q9UKZ9	PCOLCE2
Q9UKZ9_PCOLCE2	LRRK2 status	0.998179	Q9UKZ9	PCOLCE2
Q9UKZ9_PCOLCE2	study center	0.885359	Q9UKZ9	PCOLCE2
Q9UKZ9_PCOLCE2	age at sample collection	0.882707	Q9UKZ9	PCOLCE2
A0A075B6J1_IGLV5-37	disease category	0.633003	A0A075B6J1	IGLV5-37
A0A075B6J1_IGLV5-37	gender	0.846385	A0A075B6J1	IGLV5-37
A0A075B6J1_IGLV5-37	LRRK2 status	0.84185	A0A075B6J1	IGLV5-37
A0A075B6J1_IGLV5-37	study center	0.89761	A0A075B6J1	IGLV5-37
A0A075B6J1_IGLV5-37	age at sample collection	0.95987	A0A075B6J1	IGLV5-37
O75711_SCRG1	disease category	0.68615	O75711	SCRG1
O75711_SCRG1	gender	0.0237995	O75711	SCRG1
O75711_SCRG1	LRRK2 status	0.690435	O75711	SCRG1
O75711_SCRG1	study center	0.877771	O75711	SCRG1
O75711_SCRG1	age at sample collection	0.11528	O75711	SCRG1
Q14114_LRP8;Q14114-2_LRP8;Q14114-3_LRP8;Q14114-4_LRP8	disease category	0.596814	Q14114	LRP8;Q14114-2_LRP8;Q14114-3_LRP8;Q14114-4_LRP8
Q14114_LRP8;Q14114-2_LRP8;Q14114-3_LRP8;Q14114-4_LRP8	gender	0.944176	Q14114	LRP8;Q14114-2_LRP8;Q14114-3_LRP8;Q14114-4_LRP8
Q14114_LRP8;Q14114-2_LRP8;Q14114-3_LRP8;Q14114-4_LRP8	LRRK2 status	0.486834	Q14114	LRP8;Q14114-2_LRP8;Q14114-3_LRP8;Q14114-4_LRP8
Q14114_LRP8;Q14114-2_LRP8;Q14114-3_LRP8;Q14114-4_LRP8	study center	0.818635	Q14114	LRP8;Q14114-2_LRP8;Q14114-3_LRP8;Q14114-4_LRP8
Q14114_LRP8;Q14114-2_LRP8;Q14114-3_LRP8;Q14114-4_LRP8	age at sample collection	0.0484259	Q14114	LRP8;Q14114-2_LRP8;Q14114-3_LRP8;Q14114-4_LRP8
Q8NHP8_PLBD2	disease category	0.835998	Q8NHP8	PLBD2
Q8NHP8_PLBD2	gender	0.0347064	Q8NHP8	PLBD2
Q8NHP8_PLBD2	LRRK2 status	0.924355	Q8NHP8	PLBD2
Q8NHP8_PLBD2	study center	0.916446	Q8NHP8	PLBD2
Q8NHP8_PLBD2	age at sample collection	0.593881	Q8NHP8	PLBD2
Q6IS24_GALNT17	disease category	0.960014	Q6IS24	GALNT17
Q6IS24_GALNT17	gender	0.266182	Q6IS24	GALNT17
Q6IS24_GALNT17	LRRK2 status	0.749291	Q6IS24	GALNT17
Q6IS24_GALNT17	study center	0.981198	Q6IS24	GALNT17
Q6IS24_GALNT17	age at sample collection	0.398146	Q6IS24	GALNT17
P15151_PVR;P15151-2_PVR;P15151-3_PVR;P15151-4_PVR	disease category	0.789666	P15151	PVR;P15151-2_PVR;P15151-3_PVR;P15151-4_PVR
P15151_PVR;P15151-2_PVR;P15151-3_PVR;P15151-4_PVR	gender	0.0976143	P15151	PVR;P15151-2_PVR;P15151-3_PVR;P15151-4_PVR
P15151_PVR;P15151-2_PVR;P15151-3_PVR;P15151-4_PVR	LRRK2 status	0.554179	P15151	PVR;P15151-2_PVR;P15151-3_PVR;P15151-4_PVR
P15151_PVR;P15151-2_PVR;P15151-3_PVR;P15151-4_PVR	study center	0.877484	P15151	PVR;P15151-2_PVR;P15151-3_PVR;P15151-4_PVR
P15151_PVR;P15151-2_PVR;P15151-3_PVR;P15151-4_PVR	age at sample collection	0.495465	P15151	PVR;P15151-2_PVR;P15151-3_PVR;P15151-4_PVR
P33908_MAN1A1	disease category	0.63264	P33908	MAN1A1
P33908_MAN1A1	gender	0.000332112	P33908	MAN1A1
P33908_MAN1A1	LRRK2 status	0.948225	P33908	MAN1A1
P33908_MAN1A1	study center	0.629489	P33908	MAN1A1
P33908_MAN1A1	age at sample collection	0.00350764	P33908	MAN1A1
O95970_LGI1	disease category	0.292119	O95970	LGI1
O95970_LGI1	gender	0.859235	O95970	LGI1
O95970_LGI1	LRRK2 status	0.954757	O95970	LGI1
O95970_LGI1	study center	0.846461	O95970	LGI1
O95970_LGI1	age at sample collection	0.899075	O95970	LGI1
P02794_FTH1	disease category	0.526997	P02794	FTH1
P02794_FTH1	gender	0.951321	P02794	FTH1
P02794_FTH1	LRRK2 status	0.75917	P02794	FTH1
P02794_FTH1	study center	0.455175	P02794	FTH1
P02794_FTH1	age at sample collection	0.94614	P02794	FTH1
P78324_SIRPA	disease category	0.747597	P78324	SIRPA
P78324_SIRPA	gender	0.03794	P78324	SIRPA
P78324_SIRPA	LRRK2 status	0.592898	P78324	SIRPA
P78324_SIRPA	study center	0.545581	P78324	SIRPA
P78324_SIRPA	age at sample collection	0.773001	P78324	SIRPA
Q96HY6_DDRGK1;Q96HY6-2_DDRGK1	disease category	0.573887	Q96HY6	DDRGK1;Q96HY6-2_DDRGK1
Q96HY6_DDRGK1;Q96HY6-2_DDRGK1	gender	0.0194296	Q96HY6	DDRGK1;Q96HY6-2_DDRGK1
Q96HY6_DDRGK1;Q96HY6-2_DDRGK1	LRRK2 status	0.858369	Q96HY6	DDRGK1;Q96HY6-2_DDRGK1
Q96HY6_DDRGK1;Q96HY6-2_DDRGK1	study center	0.676993	Q96HY6	DDRGK1;Q96HY6-2_DDRGK1
Q96HY6_DDRGK1;Q96HY6-2_DDRGK1	age at sample collection	0.45554	Q96HY6	DDRGK1;Q96HY6-2_DDRGK1
Q9UBX7_KLK11;Q9UBX7-1_KLK11;Q9UBX7-3_KLK11;Q9UBX7-4_KLK11	disease category	0.777405	Q9UBX7	KLK11;Q9UBX7-1_KLK11;Q9UBX7-3_KLK11;Q9UBX7-4_KLK11
Q9UBX7_KLK11;Q9UBX7-1_KLK11;Q9UBX7-3_KLK11;Q9UBX7-4_KLK11	gender	0.0383097	Q9UBX7	KLK11;Q9UBX7-1_KLK11;Q9UBX7-3_KLK11;Q9UBX7-4_KLK11
Q9UBX7_KLK11;Q9UBX7-1_KLK11;Q9UBX7-3_KLK11;Q9UBX7-4_KLK11	LRRK2 status	0.810604	Q9UBX7	KLK11;Q9UBX7-1_KLK11;Q9UBX7-3_KLK11;Q9UBX7-4_KLK11
Q9UBX7_KLK11;Q9UBX7-1_KLK11;Q9UBX7-3_KLK11;Q9UBX7-4_KLK11	study center	0.829269	Q9UBX7	KLK11;Q9UBX7-1_KLK11;Q9UBX7-3_KLK11;Q9UBX7-4_KLK11
Q9UBX7_KLK11;Q9UBX7-1_KLK11;Q9UBX7-3_KLK11;Q9UBX7-4_KLK11	age at sample collection	0.00506023	Q9UBX7	KLK11;Q9UBX7-1_KLK11;Q9UBX7-3_KLK11;Q9UBX7-4_KLK11
Q7KYR7_BTN2A1;Q7KYR7_BTN2A2;Q7KYR7-1_BTN2A1;Q7KYR7-1_BTN2A2;Q7KYR7-4_BTN2A1;Q7KYR7-4_BTN2A2;Q7KYR7-6_BTN2A1;Q7KYR7-6_BTN2A2;Q8WVV5_BTN2A1;Q8WVV5_BTN2A2;Q8WVV5-2_BTN2A1;Q8WVV5-2_BTN2A2;Q8WVV5-3_BTN2A1;Q8WVV5-3_BTN2A2	disease category	0.571996	Q7KYR7	BTN2A1;Q7KYR7_BTN2A2;Q7KYR7-1_BTN2A1;Q7KYR7-1_BTN2A2;Q7KYR7-4_BTN2A1;Q7KYR7-4_BTN2A2;Q7KYR7-6_BTN2A1;Q7KYR7-6_BTN2A2;Q8WVV5_BTN2A1;Q8WVV5_BTN2A2;Q8WVV5-2_BTN2A1;Q8WVV5-2_BTN2A2;Q8WVV5-3_BTN2A1;Q8WVV5-3_BTN2A2
Q7KYR7_BTN2A1;Q7KYR7_BTN2A2;Q7KYR7-1_BTN2A1;Q7KYR7-1_BTN2A2;Q7KYR7-4_BTN2A1;Q7KYR7-4_BTN2A2;Q7KYR7-6_BTN2A1;Q7KYR7-6_BTN2A2;Q8WVV5_BTN2A1;Q8WVV5_BTN2A2;Q8WVV5-2_BTN2A1;Q8WVV5-2_BTN2A2;Q8WVV5-3_BTN2A1;Q8WVV5-3_BTN2A2	gender	0.964573	Q7KYR7	BTN2A1;Q7KYR7_BTN2A2;Q7KYR7-1_BTN2A1;Q7KYR7-1_BTN2A2;Q7KYR7-4_BTN2A1;Q7KYR7-4_BTN2A2;Q7KYR7-6_BTN2A1;Q7KYR7-6_BTN2A2;Q8WVV5_BTN2A1;Q8WVV5_BTN2A2;Q8WVV5-2_BTN2A1;Q8WVV5-2_BTN2A2;Q8WVV5-3_BTN2A1;Q8WVV5-3_BTN2A2
Q7KYR7_BTN2A1;Q7KYR7_BTN2A2;Q7KYR7-1_BTN2A1;Q7KYR7-1_BTN2A2;Q7KYR7-4_BTN2A1;Q7KYR7-4_BTN2A2;Q7KYR7-6_BTN2A1;Q7KYR7-6_BTN2A2;Q8WVV5_BTN2A1;Q8WVV5_BTN2A2;Q8WVV5-2_BTN2A1;Q8WVV5-2_BTN2A2;Q8WVV5-3_BTN2A1;Q8WVV5-3_BTN2A2	LRRK2 status	0.52888	Q7KYR7	BTN2A1;Q7KYR7_BTN2A2;Q7KYR7-1_BTN2A1;Q7KYR7-1_BTN2A2;Q7KYR7-4_BTN2A1;Q7KYR7-4_BTN2A2;Q7KYR7-6_BTN2A1;Q7KYR7-6_BTN2A2;Q8WVV5_BTN2A1;Q8WVV5_BTN2A2;Q8WVV5-2_BTN2A1;Q8WVV5-2_BTN2A2;Q8WVV5-3_BTN2A1;Q8WVV5-3_BTN2A2
Q7KYR7_BTN2A1;Q7KYR7_BTN2A2;Q7KYR7-1_BTN2A1;Q7KYR7-1_BTN2A2;Q7KYR7-4_BTN2A1;Q7KYR7-4_BTN2A2;Q7KYR7-6_BTN2A1;Q7KYR7-6_BTN2A2;Q8WVV5_BTN2A1;Q8WVV5_BTN2A2;Q8WVV5-2_BTN2A1;Q8WVV5-2_BTN2A2;Q8WVV5-3_BTN2A1;Q8WVV5-3_BTN2A2	study center	0.795643	Q7KYR7	BTN2A1;Q7KYR7_BTN2A2;Q7KYR7-1_BTN2A1;Q7KYR7-1_BTN2A2;Q7KYR7-4_BTN2A1;Q7KYR7-4_BTN2A2;Q7KYR7-6_BTN2A1;Q7KYR7-6_BTN2A2;Q8WVV5_BTN2A1;Q8WVV5_BTN2A2;Q8WVV5-2_BTN2A1;Q8WVV5-2_BTN2A2;Q8WVV5-3_BTN2A1;Q8WVV5-3_BTN2A2
Q7KYR7_BTN2A1;Q7KYR7_BTN2A2;Q7KYR7-1_BTN2A1;Q7KYR7-1_BTN2A2;Q7KYR7-4_BTN2A1;Q7KYR7-4_BTN2A2;Q7KYR7-6_BTN2A1;Q7KYR7-6_BTN2A2;Q8WVV5_BTN2A1;Q8WVV5_BTN2A2;Q8WVV5-2_BTN2A1;Q8WVV5-2_BTN2A2;Q8WVV5-3_BTN2A1;Q8WVV5-3_BTN2A2	age at sample collection	0.477176	Q7KYR7	BTN2A1;Q7KYR7_BTN2A2;Q7KYR7-1_BTN2A1;Q7KYR7-1_BTN2A2;Q7KYR7-4_BTN2A1;Q7KYR7-4_BTN2A2;Q7KYR7-6_BTN2A1;Q7KYR7-6_BTN2A2;Q8WVV5_BTN2A1;Q8WVV5_BTN2A2;Q8WVV5-2_BTN2A1;Q8WVV5-2_BTN2A2;Q8WVV5-3_BTN2A1;Q8WVV5-3_BTN2A2
Q8TER0_SNED1	disease category	0.288914	Q8TER0	SNED1
Q8TER0_SNED1	gender	0.0826423	Q8TER0	SNED1
Q8TER0_SNED1	LRRK2 status	0.945689	Q8TER0	SNED1
Q8TER0_SNED1	study center	0.859344	Q8TER0	SNED1
Q8TER0_SNED1	age at sample collection	0.624518	Q8TER0	SNED1
P28300_LOX	disease category	0.984423	P28300	LOX
P28300_LOX	gender	0.481989	P28300	LOX
P28300_LOX	LRRK2 status	0.966095	P28300	LOX
P28300_LOX	study center	0.549086	P28300	LOX
P28300_LOX	age at sample collection	0.213485	P28300	LOX
O95502_NPTXR	disease category	0.62577	O95502	NPTXR
O95502_NPTXR	gender	0.00499025	O95502	NPTXR
O95502_NPTXR	LRRK2 status	0.984845	O95502	NPTXR
O95502_NPTXR	study center	0.955889	O95502	NPTXR
O95502_NPTXR	age at sample collection	0.00112086	O95502	NPTXR
O15335_CHAD	disease category	0.79147	O15335	CHAD
O15335_CHAD	gender	0.0648124	O15335	CHAD
O15335_CHAD	LRRK2 status	0.621154	O15335	CHAD
O15335_CHAD	study center	0.171789	O15335	CHAD
O15335_CHAD	age at sample collection	0.00424726	O15335	CHAD
Q5ZPR3_CD276;Q5ZPR3-3_CD276;Q5ZPR3-4_CD276	disease category	0.942694	Q5ZPR3	CD276;Q5ZPR3-3_CD276;Q5ZPR3-4_CD276
Q5ZPR3_CD276;Q5ZPR3-3_CD276;Q5ZPR3-4_CD276	gender	0.40646	Q5ZPR3	CD276;Q5ZPR3-3_CD276;Q5ZPR3-4_CD276
Q5ZPR3_CD276;Q5ZPR3-3_CD276;Q5ZPR3-4_CD276	LRRK2 status	0.673176	Q5ZPR3	CD276;Q5ZPR3-3_CD276;Q5ZPR3-4_CD276
Q5ZPR3_CD276;Q5ZPR3-3_CD276;Q5ZPR3-4_CD276	study center	0.624518	Q5ZPR3	CD276;Q5ZPR3-3_CD276;Q5ZPR3-4_CD276
Q5ZPR3_CD276;Q5ZPR3-3_CD276;Q5ZPR3-4_CD276	age at sample collection	0.969484	Q5ZPR3	CD276;Q5ZPR3-3_CD276;Q5ZPR3-4_CD276
Q9BY67_CADM1;Q9BY67-3_CADM1;Q9BY67-4_CADM1;Q9BY67-5_CADM1	disease category	0.602891	Q9BY67	CADM1;Q9BY67-3_CADM1;Q9BY67-4_CADM1;Q9BY67-5_CADM1
Q9BY67_CADM1;Q9BY67-3_CADM1;Q9BY67-4_CADM1;Q9BY67-5_CADM1	gender	0.776452	Q9BY67	CADM1;Q9BY67-3_CADM1;Q9BY67-4_CADM1;Q9BY67-5_CADM1
Q9BY67_CADM1;Q9BY67-3_CADM1;Q9BY67-4_CADM1;Q9BY67-5_CADM1	LRRK2 status	0.868061	Q9BY67	CADM1;Q9BY67-3_CADM1;Q9BY67-4_CADM1;Q9BY67-5_CADM1
Q9BY67_CADM1;Q9BY67-3_CADM1;Q9BY67-4_CADM1;Q9BY67-5_CADM1	study center	0.130569	Q9BY67	CADM1;Q9BY67-3_CADM1;Q9BY67-4_CADM1;Q9BY67-5_CADM1
Q9BY67_CADM1;Q9BY67-3_CADM1;Q9BY67-4_CADM1;Q9BY67-5_CADM1	age at sample collection	0.129598	Q9BY67	CADM1;Q9BY67-3_CADM1;Q9BY67-4_CADM1;Q9BY67-5_CADM1
P52799_EFNB2	disease category	0.686244	P52799	EFNB2
P52799_EFNB2	gender	0.117002	P52799	EFNB2
P52799_EFNB2	LRRK2 status	0.780108	P52799	EFNB2
P52799_EFNB2	study center	0.714138	P52799	EFNB2
P52799_EFNB2	age at sample collection	0.216791	P52799	EFNB2
P07384_CAPN1	disease category	0.971641	P07384	CAPN1
P07384_CAPN1	gender	0.178952	P07384	CAPN1
P07384_CAPN1	LRRK2 status	0.404414	P07384	CAPN1
P07384_CAPN1	study center	0.816736	P07384	CAPN1
P07384_CAPN1	age at sample collection	0.425806	P07384	CAPN1
O43240_KLK10	disease category	0.903883	O43240	KLK10
O43240_KLK10	gender	0.994921	O43240	KLK10
O43240_KLK10	LRRK2 status	0.616347	O43240	KLK10
O43240_KLK10	study center	0.713546	O43240	KLK10
O43240_KLK10	age at sample collection	0.868061	O43240	KLK10
Q9P232_CNTN3	disease category	0.655367	Q9P232	CNTN3
Q9P232_CNTN3	gender	0.020744	Q9P232	CNTN3
Q9P232_CNTN3	LRRK2 status	0.881582	Q9P232	CNTN3
Q9P232_CNTN3	study center	0.46168	Q9P232	CNTN3
Q9P232_CNTN3	age at sample collection	0.0942785	Q9P232	CNTN3
O60909_B4GALT2;O60909-3_B4GALT2	disease category	0.906191	O60909	B4GALT2;O60909-3_B4GALT2
O60909_B4GALT2;O60909-3_B4GALT2	gender	0.0197431	O60909	B4GALT2;O60909-3_B4GALT2
O60909_B4GALT2;O60909-3_B4GALT2	LRRK2 status	0.693854	O60909	B4GALT2;O60909-3_B4GALT2
O60909_B4GALT2;O60909-3_B4GALT2	study center	0.945026	O60909	B4GALT2;O60909-3_B4GALT2
O60909_B4GALT2;O60909-3_B4GALT2	age at sample collection	0.99463	O60909	B4GALT2;O60909-3_B4GALT2
P99999_CYCS	disease category	0.475276	P99999	CYCS
P99999_CYCS	gender	0.702517	P99999	CYCS
P99999_CYCS	LRRK2 status	0.855337	P99999	CYCS
P99999_CYCS	study center	0.676785	P99999	CYCS
P99999_CYCS	age at sample collection	0.951321	P99999	CYCS
P20774_OGN	disease category	0.3594	P20774	OGN
P20774_OGN	gender	0.949823	P20774	OGN
P20774_OGN	LRRK2 status	0.960736	P20774	OGN
P20774_OGN	study center	0.9592	P20774	OGN
P20774_OGN	age at sample collection	0.295168	P20774	OGN
P50238_CRIP1	disease category	0.616347	P50238	CRIP1
P50238_CRIP1	gender	0.549601	P50238	CRIP1
P50238_CRIP1	LRRK2 status	0.783239	P50238	CRIP1
P50238_CRIP1	study center	0.914409	P50238	CRIP1
P50238_CRIP1	age at sample collection	0.00313578	P50238	CRIP1
Q8N3T1_GALNT15	disease category	0.910252	Q8N3T1	GALNT15
Q8N3T1_GALNT15	gender	0.918398	Q8N3T1	GALNT15
Q8N3T1_GALNT15	LRRK2 status	0.960242	Q8N3T1	GALNT15
Q8N3T1_GALNT15	study center	0.412903	Q8N3T1	GALNT15
Q8N3T1_GALNT15	age at sample collection	0.11528	Q8N3T1	GALNT15
O43909_EXTL3	disease category	0.753296	O43909	EXTL3
O43909_EXTL3	gender	0.189792	O43909	EXTL3
O43909_EXTL3	LRRK2 status	0.923404	O43909	EXTL3
O43909_EXTL3	study center	0.165684	O43909	EXTL3
O43909_EXTL3	age at sample collection	0.780751	O43909	EXTL3
Q9BQS7_HEPH;Q9BQS7-2_HEPH;Q9BQS7-3_HEPH	disease category	0.846461	Q9BQS7	HEPH;Q9BQS7-2_HEPH;Q9BQS7-3_HEPH
Q9BQS7_HEPH;Q9BQS7-2_HEPH;Q9BQS7-3_HEPH	gender	0.951614	Q9BQS7	HEPH;Q9BQS7-2_HEPH;Q9BQS7-3_HEPH
Q9BQS7_HEPH;Q9BQS7-2_HEPH;Q9BQS7-3_HEPH	LRRK2 status	0.705086	Q9BQS7	HEPH;Q9BQS7-2_HEPH;Q9BQS7-3_HEPH
Q9BQS7_HEPH;Q9BQS7-2_HEPH;Q9BQS7-3_HEPH	study center	0.937393	Q9BQS7	HEPH;Q9BQS7-2_HEPH;Q9BQS7-3_HEPH
Q9BQS7_HEPH;Q9BQS7-2_HEPH;Q9BQS7-3_HEPH	age at sample collection	0.94301	Q9BQS7	HEPH;Q9BQS7-2_HEPH;Q9BQS7-3_HEPH
Q6UXK5_LRRN1	disease category	0.947993	Q6UXK5	LRRN1
Q6UXK5_LRRN1	gender	0.823029	Q6UXK5	LRRN1
Q6UXK5_LRRN1	LRRK2 status	0.826326	Q6UXK5	LRRN1
Q6UXK5_LRRN1	study center	0.686167	Q6UXK5	LRRN1
Q6UXK5_LRRN1	age at sample collection	0.369173	Q6UXK5	LRRN1
P06744_GPI;P06744-2_GPI	disease category	0.712322	P06744	GPI;P06744-2_GPI
P06744_GPI;P06744-2_GPI	gender	0.210448	P06744	GPI;P06744-2_GPI
P06744_GPI;P06744-2_GPI	LRRK2 status	0.962746	P06744	GPI;P06744-2_GPI
P06744_GPI;P06744-2_GPI	study center	0.238113	P06744	GPI;P06744-2_GPI
P06744_GPI;P06744-2_GPI	age at sample collection	0.865632	P06744	GPI;P06744-2_GPI
Q9Y4L1_HYOU1	disease category	0.948752	Q9Y4L1	HYOU1
Q9Y4L1_HYOU1	gender	0.265232	Q9Y4L1	HYOU1
Q9Y4L1_HYOU1	LRRK2 status	0.746017	Q9Y4L1	HYOU1
Q9Y4L1_HYOU1	study center	0.327355	Q9Y4L1	HYOU1
Q9Y4L1_HYOU1	age at sample collection	0.119678	Q9Y4L1	HYOU1
P10636-2_MAPT;P10636-6_MAPT	disease category	0.966197	P10636-2	MAPT;P10636-6_MAPT
P10636-2_MAPT;P10636-6_MAPT	gender	0.960736	P10636-2	MAPT;P10636-6_MAPT
P10636-2_MAPT;P10636-6_MAPT	LRRK2 status	0.722507	P10636-2	MAPT;P10636-6_MAPT
P10636-2_MAPT;P10636-6_MAPT	study center	0.94211	P10636-2	MAPT;P10636-6_MAPT
P10636-2_MAPT;P10636-6_MAPT	age at sample collection	0.760028	P10636-2	MAPT;P10636-6_MAPT
P20933_AGA	disease category	0.89761	P20933	AGA
P20933_AGA	gender	0.189986	P20933	AGA
P20933_AGA	LRRK2 status	0.789984	P20933	AGA
P20933_AGA	study center	0.573263	P20933	AGA
P20933_AGA	age at sample collection	0.888072	P20933	AGA
P13591-1_NCAM1	disease category	0.885359	P13591-1	NCAM1
P13591-1_NCAM1	gender	0.698477	P13591-1	NCAM1
P13591-1_NCAM1	LRRK2 status	0.905036	P13591-1	NCAM1
P13591-1_NCAM1	study center	0.0190001	P13591-1	NCAM1
P13591-1_NCAM1	age at sample collection	0.903815	P13591-1	NCAM1
P50895_BCAM	disease category	0.814595	P50895	BCAM
P50895_BCAM	gender	0.798789	P50895	BCAM
P50895_BCAM	LRRK2 status	0.961794	P50895	BCAM
P50895_BCAM	study center	0.680104	P50895	BCAM
P50895_BCAM	age at sample collection	0.516681	P50895	BCAM
Q9BRK3_MXRA8;Q9BRK3-2_MXRA8;Q9BRK3-3_MXRA8	disease category	0.956776	Q9BRK3	MXRA8;Q9BRK3-2_MXRA8;Q9BRK3-3_MXRA8
Q9BRK3_MXRA8;Q9BRK3-2_MXRA8;Q9BRK3-3_MXRA8	gender	0.990459	Q9BRK3	MXRA8;Q9BRK3-2_MXRA8;Q9BRK3-3_MXRA8
Q9BRK3_MXRA8;Q9BRK3-2_MXRA8;Q9BRK3-3_MXRA8	LRRK2 status	0.613252	Q9BRK3	MXRA8;Q9BRK3-2_MXRA8;Q9BRK3-3_MXRA8
Q9BRK3_MXRA8;Q9BRK3-2_MXRA8;Q9BRK3-3_MXRA8	study center	0.960736	Q9BRK3	MXRA8;Q9BRK3-2_MXRA8;Q9BRK3-3_MXRA8
Q9BRK3_MXRA8;Q9BRK3-2_MXRA8;Q9BRK3-3_MXRA8	age at sample collection	0.000293132	Q9BRK3	MXRA8;Q9BRK3-2_MXRA8;Q9BRK3-3_MXRA8
P20618_PSMB1	disease category	0.735964	P20618	PSMB1
P20618_PSMB1	gender	0.921466	P20618	PSMB1
P20618_PSMB1	LRRK2 status	0.776991	P20618	PSMB1
P20618_PSMB1	study center	0.0345701	P20618	PSMB1
P20618_PSMB1	age at sample collection	0.92522	P20618	PSMB1
Q9P2S2_NRXN2	disease category	0.691273	Q9P2S2	NRXN2
Q9P2S2_NRXN2	gender	0.0104692	Q9P2S2	NRXN2
Q9P2S2_NRXN2	LRRK2 status	0.343127	Q9P2S2	NRXN2
Q9P2S2_NRXN2	study center	0.327558	Q9P2S2	NRXN2
Q9P2S2_NRXN2	age at sample collection	0.00755687	Q9P2S2	NRXN2
Q7L0X0_TRIL	disease category	0.776105	Q7L0X0	TRIL
Q7L0X0_TRIL	gender	0.686244	Q7L0X0	TRIL
Q7L0X0_TRIL	LRRK2 status	0.860737	Q7L0X0	TRIL
Q7L0X0_TRIL	study center	0.571996	Q7L0X0	TRIL
Q7L0X0_TRIL	age at sample collection	0.304119	Q7L0X0	TRIL
P05186_ALPL;P05186-2_ALPL;P05186-3_ALPL	disease category	0.39211	P05186	ALPL;P05186-2_ALPL;P05186-3_ALPL
P05186_ALPL;P05186-2_ALPL;P05186-3_ALPL	gender	0.927162	P05186	ALPL;P05186-2_ALPL;P05186-3_ALPL
P05186_ALPL;P05186-2_ALPL;P05186-3_ALPL	LRRK2 status	0.724564	P05186	ALPL;P05186-2_ALPL;P05186-3_ALPL
P05186_ALPL;P05186-2_ALPL;P05186-3_ALPL	study center	0.907131	P05186	ALPL;P05186-2_ALPL;P05186-3_ALPL
P05186_ALPL;P05186-2_ALPL;P05186-3_ALPL	age at sample collection	0.698477	P05186	ALPL;P05186-2_ALPL;P05186-3_ALPL
Q93091_RNASE6	disease category	0.896868	Q93091	RNASE6
Q93091_RNASE6	gender	0.642558	Q93091	RNASE6
Q93091_RNASE6	LRRK2 status	0.398207	Q93091	RNASE6
Q93091_RNASE6	study center	0.641775	Q93091	RNASE6
Q93091_RNASE6	age at sample collection	0.98457	Q93091	RNASE6
O14498_ISLR	disease category	0.571996	O14498	ISLR
O14498_ISLR	gender	0.95054	O14498	ISLR
O14498_ISLR	LRRK2 status	0.506491	O14498	ISLR
O14498_ISLR	study center	0.825677	O14498	ISLR
O14498_ISLR	age at sample collection	0.0517584	O14498	ISLR
Q6UWP8_SBSN	disease category	0.974097	Q6UWP8	SBSN
Q6UWP8_SBSN	gender	0.699466	Q6UWP8	SBSN
Q6UWP8_SBSN	LRRK2 status	0.991179	Q6UWP8	SBSN
Q6UWP8_SBSN	study center	0.445735	Q6UWP8	SBSN
Q6UWP8_SBSN	age at sample collection	0.513552	Q6UWP8	SBSN
Q14376_GALE;Q14376-2_GALE	disease category	0.852468	Q14376	GALE;Q14376-2_GALE
Q14376_GALE;Q14376-2_GALE	gender	0.678612	Q14376	GALE;Q14376-2_GALE
Q14376_GALE;Q14376-2_GALE	LRRK2 status	0.784314	Q14376	GALE;Q14376-2_GALE
Q14376_GALE;Q14376-2_GALE	study center	0.139025	Q14376	GALE;Q14376-2_GALE
Q14376_GALE;Q14376-2_GALE	age at sample collection	0.834325	Q14376	GALE;Q14376-2_GALE
Q16627_CCL14;Q16627-2_CCL14	disease category	0.92522	Q16627	CCL14;Q16627-2_CCL14
Q16627_CCL14;Q16627-2_CCL14	gender	0.237977	Q16627	CCL14;Q16627-2_CCL14
Q16627_CCL14;Q16627-2_CCL14	LRRK2 status	0.905036	Q16627	CCL14;Q16627-2_CCL14
Q16627_CCL14;Q16627-2_CCL14	study center	0.964573	Q16627	CCL14;Q16627-2_CCL14
Q16627_CCL14;Q16627-2_CCL14	age at sample collection	0.209105	Q16627	CCL14;Q16627-2_CCL14
P17050_NAGA	disease category	0.985758	P17050	NAGA
P17050_NAGA	gender	0.0454198	P17050	NAGA
P17050_NAGA	LRRK2 status	0.92579	P17050	NAGA
P17050_NAGA	study center	0.51786	P17050	NAGA
P17050_NAGA	age at sample collection	0.840494	P17050	NAGA
P07225_PROS1	disease category	0.632999	P07225	PROS1
P07225_PROS1	gender	0.389144	P07225	PROS1
P07225_PROS1	LRRK2 status	0.63532	P07225	PROS1
P07225_PROS1	study center	0.949046	P07225	PROS1
P07225_PROS1	age at sample collection	0.484895	P07225	PROS1
P08294_SOD3	disease category	0.632236	P08294	SOD3
P08294_SOD3	gender	0.949046	P08294	SOD3
P08294_SOD3	LRRK2 status	0.914134	P08294	SOD3
P08294_SOD3	study center	0.96512	P08294	SOD3
P08294_SOD3	age at sample collection	0.743225	P08294	SOD3
Q6ZRP7_QSOX2	disease category	0.990114	Q6ZRP7	QSOX2
Q6ZRP7_QSOX2	gender	0.948656	Q6ZRP7	QSOX2
Q6ZRP7_QSOX2	LRRK2 status	0.746017	Q6ZRP7	QSOX2
Q6ZRP7_QSOX2	study center	0.101419	Q6ZRP7	QSOX2
Q6ZRP7_QSOX2	age at sample collection	0.472843	Q6ZRP7	QSOX2
P54802_NAGLU	disease category	0.84185	P54802	NAGLU
P54802_NAGLU	gender	0.888072	P54802	NAGLU
P54802_NAGLU	LRRK2 status	0.520814	P54802	NAGLU
P54802_NAGLU	study center	0.766323	P54802	NAGLU
P54802_NAGLU	age at sample collection	0.961794	P54802	NAGLU
P56817_BACE1;P56817-2_BACE1	disease category	0.998061	P56817	BACE1;P56817-2_BACE1
P56817_BACE1;P56817-2_BACE1	gender	0.843398	P56817	BACE1;P56817-2_BACE1
P56817_BACE1;P56817-2_BACE1	LRRK2 status	0.835998	P56817	BACE1;P56817-2_BACE1
P56817_BACE1;P56817-2_BACE1	study center	0.190079	P56817	BACE1;P56817-2_BACE1
P56817_BACE1;P56817-2_BACE1	age at sample collection	0.633394	P56817	BACE1;P56817-2_BACE1
P04156_PRNP	disease category	0.418756	P04156	PRNP
P04156_PRNP	gender	0.60869	P04156	PRNP
P04156_PRNP	LRRK2 status	0.826326	P04156	PRNP
P04156_PRNP	study center	0.970551	P04156	PRNP
P04156_PRNP	age at sample collection	0.840494	P04156	PRNP
A0A0A0MRZ8_IGKV3-11;A0A0A0MRZ8_IGKV3D-11;P04433_IGKV3-11;P04433_IGKV3D-11	disease category	0.837211	A0A0A0MRZ8	IGKV3-11;A0A0A0MRZ8_IGKV3D-11;P04433_IGKV3-11;P04433_IGKV3D-11
A0A0A0MRZ8_IGKV3-11;A0A0A0MRZ8_IGKV3D-11;P04433_IGKV3-11;P04433_IGKV3D-11	gender	0.0901402	A0A0A0MRZ8	IGKV3-11;A0A0A0MRZ8_IGKV3D-11;P04433_IGKV3-11;P04433_IGKV3D-11
A0A0A0MRZ8_IGKV3-11;A0A0A0MRZ8_IGKV3D-11;P04433_IGKV3-11;P04433_IGKV3D-11	LRRK2 status	0.972848	A0A0A0MRZ8	IGKV3-11;A0A0A0MRZ8_IGKV3D-11;P04433_IGKV3-11;P04433_IGKV3D-11
A0A0A0MRZ8_IGKV3-11;A0A0A0MRZ8_IGKV3D-11;P04433_IGKV3-11;P04433_IGKV3D-11	study center	0.972814	A0A0A0MRZ8	IGKV3-11;A0A0A0MRZ8_IGKV3D-11;P04433_IGKV3-11;P04433_IGKV3D-11
A0A0A0MRZ8_IGKV3-11;A0A0A0MRZ8_IGKV3D-11;P04433_IGKV3-11;P04433_IGKV3D-11	age at sample collection	0.982813	A0A0A0MRZ8	IGKV3-11;A0A0A0MRZ8_IGKV3D-11;P04433_IGKV3-11;P04433_IGKV3D-11
P22607_FGFR3;P22607-2_FGFR3;P22607-3_FGFR3;P22607-4_FGFR3	disease category	0.888072	P22607	FGFR3;P22607-2_FGFR3;P22607-3_FGFR3;P22607-4_FGFR3
P22607_FGFR3;P22607-2_FGFR3;P22607-3_FGFR3;P22607-4_FGFR3	gender	0.0223273	P22607	FGFR3;P22607-2_FGFR3;P22607-3_FGFR3;P22607-4_FGFR3
P22607_FGFR3;P22607-2_FGFR3;P22607-3_FGFR3;P22607-4_FGFR3	LRRK2 status	0.948083	P22607	FGFR3;P22607-2_FGFR3;P22607-3_FGFR3;P22607-4_FGFR3
P22607_FGFR3;P22607-2_FGFR3;P22607-3_FGFR3;P22607-4_FGFR3	study center	0.871731	P22607	FGFR3;P22607-2_FGFR3;P22607-3_FGFR3;P22607-4_FGFR3
P22607_FGFR3;P22607-2_FGFR3;P22607-3_FGFR3;P22607-4_FGFR3	age at sample collection	0.615397	P22607	FGFR3;P22607-2_FGFR3;P22607-3_FGFR3;P22607-4_FGFR3
A0A075B6P5_IGKV2-28;A0A075B6P5_IGKV2D-28;P01615_IGKV2-28;P01615_IGKV2D-28	disease category	0.713546	A0A075B6P5	IGKV2-28;A0A075B6P5_IGKV2D-28;P01615_IGKV2-28;P01615_IGKV2D-28
A0A075B6P5_IGKV2-28;A0A075B6P5_IGKV2D-28;P01615_IGKV2-28;P01615_IGKV2D-28	gender	0.259106	A0A075B6P5	IGKV2-28;A0A075B6P5_IGKV2D-28;P01615_IGKV2-28;P01615_IGKV2D-28
A0A075B6P5_IGKV2-28;A0A075B6P5_IGKV2D-28;P01615_IGKV2-28;P01615_IGKV2D-28	LRRK2 status	0.615677	A0A075B6P5	IGKV2-28;A0A075B6P5_IGKV2D-28;P01615_IGKV2-28;P01615_IGKV2D-28
A0A075B6P5_IGKV2-28;A0A075B6P5_IGKV2D-28;P01615_IGKV2-28;P01615_IGKV2D-28	study center	0.796631	A0A075B6P5	IGKV2-28;A0A075B6P5_IGKV2D-28;P01615_IGKV2-28;P01615_IGKV2D-28
A0A075B6P5_IGKV2-28;A0A075B6P5_IGKV2D-28;P01615_IGKV2-28;P01615_IGKV2D-28	age at sample collection	0.885014	A0A075B6P5	IGKV2-28;A0A075B6P5_IGKV2D-28;P01615_IGKV2-28;P01615_IGKV2D-28
P01876_IGHA1	disease category	0.382391	P01876	IGHA1
P01876_IGHA1	gender	0.00313578	P01876	IGHA1
P01876_IGHA1	LRRK2 status	0.835116	P01876	IGHA1
P01876_IGHA1	study center	0.759157	P01876	IGHA1
P01876_IGHA1	age at sample collection	0.592275	P01876	IGHA1
P01780_IGHV3-7	disease category	0.71067	P01780	IGHV3-7
P01780_IGHV3-7	gender	0.283002	P01780	IGHV3-7
P01780_IGHV3-7	LRRK2 status	0.982438	P01780	IGHV3-7
P01780_IGHV3-7	study center	0.96512	P01780	IGHV3-7
P01780_IGHV3-7	age at sample collection	0.92507	P01780	IGHV3-7
_2	disease category	0.984021		2
_2	gender	0.0370752		2
_2	LRRK2 status	0.767328		2
_2	study center	0.21192		2
_2	age at sample collection	0.959606		2
Q96HD1-2_CRELD1	disease category	0.9592	Q96HD1-2	CRELD1
Q96HD1-2_CRELD1	gender	0.331415	Q96HD1-2	CRELD1
Q96HD1-2_CRELD1	LRRK2 status	0.834325	Q96HD1-2	CRELD1
Q96HD1-2_CRELD1	study center	0.449345	Q96HD1-2	CRELD1
Q96HD1-2_CRELD1	age at sample collection	0.947993	Q96HD1-2	CRELD1
Q06033_ITIH3;Q06033-2_ITIH3	disease category	0.771985	Q06033	ITIH3;Q06033-2_ITIH3
Q06033_ITIH3;Q06033-2_ITIH3	gender	0.6032	Q06033	ITIH3;Q06033-2_ITIH3
Q06033_ITIH3;Q06033-2_ITIH3	LRRK2 status	0.834397	Q06033	ITIH3;Q06033-2_ITIH3
Q06033_ITIH3;Q06033-2_ITIH3	study center	0.843398	Q06033	ITIH3;Q06033-2_ITIH3
Q06033_ITIH3;Q06033-2_ITIH3	age at sample collection	0.194755	Q06033	ITIH3;Q06033-2_ITIH3
P02462_COL4A1	disease category	0.802203	P02462	COL4A1
P02462_COL4A1	gender	0.653737	P02462	COL4A1
P02462_COL4A1	LRRK2 status	0.924355	P02462	COL4A1
P02462_COL4A1	study center	0.0373766	P02462	COL4A1
P02462_COL4A1	age at sample collection	0.764878	P02462	COL4A1
Q10589_BST2;Q10589-2_BST2	disease category	0.754119	Q10589	BST2;Q10589-2_BST2
Q10589_BST2;Q10589-2_BST2	gender	0.36721	Q10589	BST2;Q10589-2_BST2
Q10589_BST2;Q10589-2_BST2	LRRK2 status	0.859793	Q10589	BST2;Q10589-2_BST2
Q10589_BST2;Q10589-2_BST2	study center	0.870123	Q10589	BST2;Q10589-2_BST2
Q10589_BST2;Q10589-2_BST2	age at sample collection	0.841763	Q10589	BST2;Q10589-2_BST2
Q9UF11-2_PLEKHB1;Q9UF11-4_PLEKHB1	disease category	0.910424	Q9UF11-2	PLEKHB1;Q9UF11-4_PLEKHB1
Q9UF11-2_PLEKHB1;Q9UF11-4_PLEKHB1	gender	0.132158	Q9UF11-2	PLEKHB1;Q9UF11-4_PLEKHB1
Q9UF11-2_PLEKHB1;Q9UF11-4_PLEKHB1	LRRK2 status	0.964263	Q9UF11-2	PLEKHB1;Q9UF11-4_PLEKHB1
Q9UF11-2_PLEKHB1;Q9UF11-4_PLEKHB1	study center	0.880361	Q9UF11-2	PLEKHB1;Q9UF11-4_PLEKHB1
Q9UF11-2_PLEKHB1;Q9UF11-4_PLEKHB1	age at sample collection	0.145543	Q9UF11-2	PLEKHB1;Q9UF11-4_PLEKHB1
P14138_EDN3	disease category	0.905045	P14138	EDN3
P14138_EDN3	gender	0.462817	P14138	EDN3
P14138_EDN3	LRRK2 status	0.960736	P14138	EDN3
P14138_EDN3	study center	0.841979	P14138	EDN3
P14138_EDN3	age at sample collection	0.337005	P14138	EDN3
O00462_MANBA	disease category	0.134084	O00462	MANBA
O00462_MANBA	gender	0.0469811	O00462	MANBA
O00462_MANBA	LRRK2 status	0.93702	O00462	MANBA
O00462_MANBA	study center	0.627154	O00462	MANBA
O00462_MANBA	age at sample collection	0.0220466	O00462	MANBA
P02649_APOE	disease category	0.721892	P02649	APOE
P02649_APOE	gender	0.406734	P02649	APOE
P02649_APOE	LRRK2 status	0.983084	P02649	APOE
P02649_APOE	study center	0.0799747	P02649	APOE
P02649_APOE	age at sample collection	0.0198179	P02649	APOE
P17174_GOT1	disease category	0.807776	P17174	GOT1
P17174_GOT1	gender	0.107689	P17174	GOT1
P17174_GOT1	LRRK2 status	0.834397	P17174	GOT1
P17174_GOT1	study center	0.91469	P17174	GOT1
P17174_GOT1	age at sample collection	0.117002	P17174	GOT1
P62942_FKBP1A	disease category	0.842979	P62942	FKBP1A
P62942_FKBP1A	gender	0.900809	P62942	FKBP1A
P62942_FKBP1A	LRRK2 status	0.764878	P62942	FKBP1A
P62942_FKBP1A	study center	0.789247	P62942	FKBP1A
P62942_FKBP1A	age at sample collection	0.658486	P62942	FKBP1A
P04070_PROC;P04070-2_PROC	disease category	0.480733	P04070	PROC;P04070-2_PROC
P04070_PROC;P04070-2_PROC	gender	0.672201	P04070	PROC;P04070-2_PROC
P04070_PROC;P04070-2_PROC	LRRK2 status	0.85435	P04070	PROC;P04070-2_PROC
P04070_PROC;P04070-2_PROC	study center	0.598287	P04070	PROC;P04070-2_PROC
P04070_PROC;P04070-2_PROC	age at sample collection	0.68615	P04070	PROC;P04070-2_PROC
O43508_TNFSF12	disease category	0.755333	O43508	TNFSF12
O43508_TNFSF12	gender	0.976688	O43508	TNFSF12
O43508_TNFSF12	LRRK2 status	0.503194	O43508	TNFSF12
O43508_TNFSF12	study center	0.998061	O43508	TNFSF12
O43508_TNFSF12	age at sample collection	0.933384	O43508	TNFSF12
Q969Z4_RELT	disease category	0.834397	Q969Z4	RELT
Q969Z4_RELT	gender	0.639846	Q969Z4	RELT
Q969Z4_RELT	LRRK2 status	0.84492	Q969Z4	RELT
Q969Z4_RELT	study center	0.00664015	Q969Z4	RELT
Q969Z4_RELT	age at sample collection	0.982999	Q969Z4	RELT
Q92930_RAB8B	disease category	0.345522	Q92930	RAB8B
Q92930_RAB8B	gender	0.537241	Q92930	RAB8B
Q92930_RAB8B	LRRK2 status	0.888072	Q92930	RAB8B
Q92930_RAB8B	study center	0.154917	Q92930	RAB8B
Q92930_RAB8B	age at sample collection	0.402772	Q92930	RAB8B
O43866_CD5L	disease category	0.801489	O43866	CD5L
O43866_CD5L	gender	0.590586	O43866	CD5L
O43866_CD5L	LRRK2 status	0.531104	O43866	CD5L
O43866_CD5L	study center	0.956776	O43866	CD5L
O43866_CD5L	age at sample collection	0.442503	O43866	CD5L
Q96FE5_LINGO1;Q96FE5-2_LINGO1	disease category	0.96512	Q96FE5	LINGO1;Q96FE5-2_LINGO1
Q96FE5_LINGO1;Q96FE5-2_LINGO1	gender	0.0408305	Q96FE5	LINGO1;Q96FE5-2_LINGO1
Q96FE5_LINGO1;Q96FE5-2_LINGO1	LRRK2 status	0.520049	Q96FE5	LINGO1;Q96FE5-2_LINGO1
Q96FE5_LINGO1;Q96FE5-2_LINGO1	study center	0.754526	Q96FE5	LINGO1;Q96FE5-2_LINGO1
Q96FE5_LINGO1;Q96FE5-2_LINGO1	age at sample collection	0.198956	Q96FE5	LINGO1;Q96FE5-2_LINGO1
Q6ZVL6_KIAA1549L	disease category	0.478162	Q6ZVL6	KIAA1549L
Q6ZVL6_KIAA1549L	gender	0.0915342	Q6ZVL6	KIAA1549L
Q6ZVL6_KIAA1549L	LRRK2 status	0.924355	Q6ZVL6	KIAA1549L
Q6ZVL6_KIAA1549L	study center	0.693784	Q6ZVL6	KIAA1549L
Q6ZVL6_KIAA1549L	age at sample collection	0.2983	Q6ZVL6	KIAA1549L
P48637_GSS	disease category	0.240301	P48637	GSS
P48637_GSS	gender	0.91999	P48637	GSS
P48637_GSS	LRRK2 status	0.707396	P48637	GSS
P48637_GSS	study center	0.729194	P48637	GSS
P48637_GSS	age at sample collection	0.962107	P48637	GSS
Q8N608_DPP10;Q8N608-2_DPP10;Q8N608-3_DPP10;Q8N608-4_DPP10	disease category	0.647636	Q8N608	DPP10;Q8N608-2_DPP10;Q8N608-3_DPP10;Q8N608-4_DPP10
Q8N608_DPP10;Q8N608-2_DPP10;Q8N608-3_DPP10;Q8N608-4_DPP10	gender	0.0262771	Q8N608	DPP10;Q8N608-2_DPP10;Q8N608-3_DPP10;Q8N608-4_DPP10
Q8N608_DPP10;Q8N608-2_DPP10;Q8N608-3_DPP10;Q8N608-4_DPP10	LRRK2 status	0.990709	Q8N608	DPP10;Q8N608-2_DPP10;Q8N608-3_DPP10;Q8N608-4_DPP10
Q8N608_DPP10;Q8N608-2_DPP10;Q8N608-3_DPP10;Q8N608-4_DPP10	study center	0.534349	Q8N608	DPP10;Q8N608-2_DPP10;Q8N608-3_DPP10;Q8N608-4_DPP10
Q8N608_DPP10;Q8N608-2_DPP10;Q8N608-3_DPP10;Q8N608-4_DPP10	age at sample collection	0.164936	Q8N608	DPP10;Q8N608-2_DPP10;Q8N608-3_DPP10;Q8N608-4_DPP10
Q8NI22_MCFD2	disease category	0.369372	Q8NI22	MCFD2
Q8NI22_MCFD2	gender	0.466147	Q8NI22	MCFD2
Q8NI22_MCFD2	LRRK2 status	0.888072	Q8NI22	MCFD2
Q8NI22_MCFD2	study center	0.104158	Q8NI22	MCFD2
Q8NI22_MCFD2	age at sample collection	0.0820016	Q8NI22	MCFD2
Q9NP84_TNFRSF12A	disease category	0.868061	Q9NP84	TNFRSF12A
Q9NP84_TNFRSF12A	gender	0.516553	Q9NP84	TNFRSF12A
Q9NP84_TNFRSF12A	LRRK2 status	0.860525	Q9NP84	TNFRSF12A
Q9NP84_TNFRSF12A	study center	0.404699	Q9NP84	TNFRSF12A
Q9NP84_TNFRSF12A	age at sample collection	0.802203	Q9NP84	TNFRSF12A
Q9BUD6_SPON2	disease category	0.999304	Q9BUD6	SPON2
Q9BUD6_SPON2	gender	0.955798	Q9BUD6	SPON2
Q9BUD6_SPON2	LRRK2 status	0.617304	Q9BUD6	SPON2
Q9BUD6_SPON2	study center	0.916446	Q9BUD6	SPON2
Q9BUD6_SPON2	age at sample collection	0.924355	Q9BUD6	SPON2
Q9UNW1_MINPP1	disease category	0.868061	Q9UNW1	MINPP1
Q9UNW1_MINPP1	gender	0.306318	Q9UNW1	MINPP1
Q9UNW1_MINPP1	LRRK2 status	0.915246	Q9UNW1	MINPP1
Q9UNW1_MINPP1	study center	0.7666	Q9UNW1	MINPP1
Q9UNW1_MINPP1	age at sample collection	0.185988	Q9UNW1	MINPP1
P10809_HSPD1	disease category	0.827952	P10809	HSPD1
P10809_HSPD1	gender	0.719963	P10809	HSPD1
P10809_HSPD1	LRRK2 status	0.294687	P10809	HSPD1
P10809_HSPD1	study center	0.657053	P10809	HSPD1
P10809_HSPD1	age at sample collection	0.99463	P10809	HSPD1
O75083_WDR1	disease category	0.877785	O75083	WDR1
O75083_WDR1	gender	0.905375	O75083	WDR1
O75083_WDR1	LRRK2 status	0.148972	O75083	WDR1
O75083_WDR1	study center	0.876202	O75083	WDR1
O75083_WDR1	age at sample collection	0.00872645	O75083	WDR1
P01601_IGKV1D-16	disease category	0.392169	P01601	IGKV1D-16
P01601_IGKV1D-16	gender	0.139111	P01601	IGKV1D-16
P01601_IGKV1D-16	LRRK2 status	0.823029	P01601	IGKV1D-16
P01601_IGKV1D-16	study center	0.820361	P01601	IGKV1D-16
P01601_IGKV1D-16	age at sample collection	0.40646	P01601	IGKV1D-16
P01834_IGKC	disease category	0.661847	P01834	IGKC
P01834_IGKC	gender	0.0730675	P01834	IGKC
P01834_IGKC	LRRK2 status	0.744576	P01834	IGKC
P01834_IGKC	study center	0.834397	P01834	IGKC
P01834_IGKC	age at sample collection	0.71988	P01834	IGKC
Q9UBQ6_EXTL2	disease category	0.831625	Q9UBQ6	EXTL2
Q9UBQ6_EXTL2	gender	0.266369	Q9UBQ6	EXTL2
Q9UBQ6_EXTL2	LRRK2 status	0.684261	Q9UBQ6	EXTL2
Q9UBQ6_EXTL2	study center	0.52796	Q9UBQ6	EXTL2
Q9UBQ6_EXTL2	age at sample collection	0.125398	Q9UBQ6	EXTL2
O15041_SEMA3E;O15041-2_SEMA3E	disease category	0.752012	O15041	SEMA3E;O15041-2_SEMA3E
O15041_SEMA3E;O15041-2_SEMA3E	gender	0.549876	O15041	SEMA3E;O15041-2_SEMA3E
O15041_SEMA3E;O15041-2_SEMA3E	LRRK2 status	0.686244	O15041	SEMA3E;O15041-2_SEMA3E
O15041_SEMA3E;O15041-2_SEMA3E	study center	0.868061	O15041	SEMA3E;O15041-2_SEMA3E
O15041_SEMA3E;O15041-2_SEMA3E	age at sample collection	0.883733	O15041	SEMA3E;O15041-2_SEMA3E
P18428_LBP	disease category	0.996663	P18428	LBP
P18428_LBP	gender	0.736626	P18428	LBP
P18428_LBP	LRRK2 status	0.835116	P18428	LBP
P18428_LBP	study center	0.844641	P18428	LBP
P18428_LBP	age at sample collection	0.364378	P18428	LBP
Q13214_SEMA3B;Q13214-2_SEMA3B	disease category	0.539766	Q13214	SEMA3B;Q13214-2_SEMA3B
Q13214_SEMA3B;Q13214-2_SEMA3B	gender	0.678612	Q13214	SEMA3B;Q13214-2_SEMA3B
Q13214_SEMA3B;Q13214-2_SEMA3B	LRRK2 status	0.877346	Q13214	SEMA3B;Q13214-2_SEMA3B
Q13214_SEMA3B;Q13214-2_SEMA3B	study center	0.988095	Q13214	SEMA3B;Q13214-2_SEMA3B
Q13214_SEMA3B;Q13214-2_SEMA3B	age at sample collection	0.886705	Q13214	SEMA3B;Q13214-2_SEMA3B
O15204_ADAMDEC1;O15204-2_ADAMDEC1	disease category	0.746416	O15204	ADAMDEC1;O15204-2_ADAMDEC1
O15204_ADAMDEC1;O15204-2_ADAMDEC1	gender	0.273945	O15204	ADAMDEC1;O15204-2_ADAMDEC1
O15204_ADAMDEC1;O15204-2_ADAMDEC1	LRRK2 status	0.94614	O15204	ADAMDEC1;O15204-2_ADAMDEC1
O15204_ADAMDEC1;O15204-2_ADAMDEC1	study center	0.503194	O15204	ADAMDEC1;O15204-2_ADAMDEC1
O15204_ADAMDEC1;O15204-2_ADAMDEC1	age at sample collection	0.587989	O15204	ADAMDEC1;O15204-2_ADAMDEC1
Q14894_CRYM	disease category	0.754119	Q14894	CRYM
Q14894_CRYM	gender	0.404523	Q14894	CRYM
Q14894_CRYM	LRRK2 status	0.964573	Q14894	CRYM
Q14894_CRYM	study center	0.380951	Q14894	CRYM
Q14894_CRYM	age at sample collection	0.654291	Q14894	CRYM
O94769_ECM2	disease category	0.553699	O94769	ECM2
O94769_ECM2	gender	0.960283	O94769	ECM2
O94769_ECM2	LRRK2 status	0.375911	O94769	ECM2
O94769_ECM2	study center	0.775706	O94769	ECM2
O94769_ECM2	age at sample collection	0.68615	O94769	ECM2
P15121_AKR1B1	disease category	0.665227	P15121	AKR1B1
P15121_AKR1B1	gender	0.302047	P15121	AKR1B1
P15121_AKR1B1	LRRK2 status	0.835116	P15121	AKR1B1
P15121_AKR1B1	study center	0.145934	P15121	AKR1B1
P15121_AKR1B1	age at sample collection	0.793396	P15121	AKR1B1
Q8NCH0_CHST14	disease category	0.463823	Q8NCH0	CHST14
Q8NCH0_CHST14	gender	0.881883	Q8NCH0	CHST14
Q8NCH0_CHST14	LRRK2 status	0.935126	Q8NCH0	CHST14
Q8NCH0_CHST14	study center	0.801489	Q8NCH0	CHST14
Q8NCH0_CHST14	age at sample collection	0.94614	Q8NCH0	CHST14
A0A075B6H9_IGLV4-69	disease category	0.640274	A0A075B6H9	IGLV4-69
A0A075B6H9_IGLV4-69	gender	0.407965	A0A075B6H9	IGLV4-69
A0A075B6H9_IGLV4-69	LRRK2 status	0.920061	A0A075B6H9	IGLV4-69
A0A075B6H9_IGLV4-69	study center	0.296811	A0A075B6H9	IGLV4-69
A0A075B6H9_IGLV4-69	age at sample collection	0.573859	A0A075B6H9	IGLV4-69
Q9UQ52_CNTN6	disease category	0.881883	Q9UQ52	CNTN6
Q9UQ52_CNTN6	gender	0.373728	Q9UQ52	CNTN6
Q9UQ52_CNTN6	LRRK2 status	0.587485	Q9UQ52	CNTN6
Q9UQ52_CNTN6	study center	0.382391	Q9UQ52	CNTN6
Q9UQ52_CNTN6	age at sample collection	0.0510966	Q9UQ52	CNTN6
P02042_HBD	disease category	0.814689	P02042	HBD
P02042_HBD	gender	0.483148	P02042	HBD
P02042_HBD	LRRK2 status	0.960736	P02042	HBD
P02042_HBD	study center	0.96512	P02042	HBD
P02042_HBD	age at sample collection	0.947993	P02042	HBD
O75509_TNFRSF21	disease category	0.743344	O75509	TNFRSF21
O75509_TNFRSF21	gender	0.115118	O75509	TNFRSF21
O75509_TNFRSF21	LRRK2 status	0.92579	O75509	TNFRSF21
O75509_TNFRSF21	study center	0.345879	O75509	TNFRSF21
O75509_TNFRSF21	age at sample collection	0.343384	O75509	TNFRSF21
Q641Q3_METRNL	disease category	0.918398	Q641Q3	METRNL
Q641Q3_METRNL	gender	0.0276492	Q641Q3	METRNL
Q641Q3_METRNL	LRRK2 status	0.786923	Q641Q3	METRNL
Q641Q3_METRNL	study center	0.322844	Q641Q3	METRNL
Q641Q3_METRNL	age at sample collection	0.888072	Q641Q3	METRNL
Q9UEW3_MARCO;Q9UEW3-2_MARCO	disease category	0.527764	Q9UEW3	MARCO;Q9UEW3-2_MARCO
Q9UEW3_MARCO;Q9UEW3-2_MARCO	gender	0.719659	Q9UEW3	MARCO;Q9UEW3-2_MARCO
Q9UEW3_MARCO;Q9UEW3-2_MARCO	LRRK2 status	0.595345	Q9UEW3	MARCO;Q9UEW3-2_MARCO
Q9UEW3_MARCO;Q9UEW3-2_MARCO	study center	0.23744	Q9UEW3	MARCO;Q9UEW3-2_MARCO
Q9UEW3_MARCO;Q9UEW3-2_MARCO	age at sample collection	0.554994	Q9UEW3	MARCO;Q9UEW3-2_MARCO
P17936_IGFBP3;P17936-2_IGFBP3	disease category	0.268127	P17936	IGFBP3;P17936-2_IGFBP3
P17936_IGFBP3;P17936-2_IGFBP3	gender	0.337222	P17936	IGFBP3;P17936-2_IGFBP3
P17936_IGFBP3;P17936-2_IGFBP3	LRRK2 status	0.276272	P17936	IGFBP3;P17936-2_IGFBP3
P17936_IGFBP3;P17936-2_IGFBP3	study center	0.611396	P17936	IGFBP3;P17936-2_IGFBP3
P17936_IGFBP3;P17936-2_IGFBP3	age at sample collection	0.190079	P17936	IGFBP3;P17936-2_IGFBP3
P63104_YWHAZ	disease category	0.943102	P63104	YWHAZ
P63104_YWHAZ	gender	0.0110178	P63104	YWHAZ
P63104_YWHAZ	LRRK2 status	0.955931	P63104	YWHAZ
P63104_YWHAZ	study center	0.616347	P63104	YWHAZ
P63104_YWHAZ	age at sample collection	0.0229939	P63104	YWHAZ
P05090_APOD	disease category	0.306344	P05090	APOD
P05090_APOD	gender	0.0201542	P05090	APOD
P05090_APOD	LRRK2 status	0.643098	P05090	APOD
P05090_APOD	study center	0.648146	P05090	APOD
P05090_APOD	age at sample collection	0.11528	P05090	APOD
P16112_ACAN;P16112-2_ACAN	disease category	0.956776	P16112	ACAN;P16112-2_ACAN
P16112_ACAN;P16112-2_ACAN	gender	0.888072	P16112	ACAN;P16112-2_ACAN
P16112_ACAN;P16112-2_ACAN	LRRK2 status	0.979772	P16112	ACAN;P16112-2_ACAN
P16112_ACAN;P16112-2_ACAN	study center	0.534349	P16112	ACAN;P16112-2_ACAN
P16112_ACAN;P16112-2_ACAN	age at sample collection	0.0131176	P16112	ACAN;P16112-2_ACAN
A0A0A0MS14_IGHV1-45	disease category	0.552593	A0A0A0MS14	IGHV1-45
A0A0A0MS14_IGHV1-45	gender	0.758398	A0A0A0MS14	IGHV1-45
A0A0A0MS14_IGHV1-45	LRRK2 status	0.825677	A0A0A0MS14	IGHV1-45
A0A0A0MS14_IGHV1-45	study center	0.885053	A0A0A0MS14	IGHV1-45
A0A0A0MS14_IGHV1-45	age at sample collection	0.877346	A0A0A0MS14	IGHV1-45
P55287_CDH11;P55287-2_CDH11	disease category	0.956776	P55287	CDH11;P55287-2_CDH11
P55287_CDH11;P55287-2_CDH11	gender	0.146563	P55287	CDH11;P55287-2_CDH11
P55287_CDH11;P55287-2_CDH11	LRRK2 status	0.988095	P55287	CDH11;P55287-2_CDH11
P55287_CDH11;P55287-2_CDH11	study center	0.571111	P55287	CDH11;P55287-2_CDH11
P55287_CDH11;P55287-2_CDH11	age at sample collection	0.926757	P55287	CDH11;P55287-2_CDH11
P07195_LDHB	disease category	0.761518	P07195	LDHB
P07195_LDHB	gender	0.206901	P07195	LDHB
P07195_LDHB	LRRK2 status	0.645877	P07195	LDHB
P07195_LDHB	study center	0.666178	P07195	LDHB
P07195_LDHB	age at sample collection	0.594268	P07195	LDHB
P14324_FDPS;P14324-2_FDPS	disease category	0.705086	P14324	FDPS;P14324-2_FDPS
P14324_FDPS;P14324-2_FDPS	gender	0.374198	P14324	FDPS;P14324-2_FDPS
P14324_FDPS;P14324-2_FDPS	LRRK2 status	0.226179	P14324	FDPS;P14324-2_FDPS
P14324_FDPS;P14324-2_FDPS	study center	0.947929	P14324	FDPS;P14324-2_FDPS
P14324_FDPS;P14324-2_FDPS	age at sample collection	0.416573	P14324	FDPS;P14324-2_FDPS
Q11201_ST3GAL1	disease category	0.719963	Q11201	ST3GAL1
Q11201_ST3GAL1	gender	0.173295	Q11201	ST3GAL1
Q11201_ST3GAL1	LRRK2 status	0.976244	Q11201	ST3GAL1
Q11201_ST3GAL1	study center	0.613836	Q11201	ST3GAL1
Q11201_ST3GAL1	age at sample collection	0.56314	Q11201	ST3GAL1
Q9BXX0_EMILIN2	disease category	0.775449	Q9BXX0	EMILIN2
Q9BXX0_EMILIN2	gender	0.749193	Q9BXX0	EMILIN2
Q9BXX0_EMILIN2	LRRK2 status	0.471031	Q9BXX0	EMILIN2
Q9BXX0_EMILIN2	study center	0.826591	Q9BXX0	EMILIN2
Q9BXX0_EMILIN2	age at sample collection	0.319534	Q9BXX0	EMILIN2
Q9H8L6_MMRN2	disease category	0.698096	Q9H8L6	MMRN2
Q9H8L6_MMRN2	gender	0.219699	Q9H8L6	MMRN2
Q9H8L6_MMRN2	LRRK2 status	0.827952	Q9H8L6	MMRN2
Q9H8L6_MMRN2	study center	0.586406	Q9H8L6	MMRN2
Q9H8L6_MMRN2	age at sample collection	0.998061	Q9H8L6	MMRN2
P07360_C8G	disease category	0.737524	P07360	C8G
P07360_C8G	gender	0.0504178	P07360	C8G
P07360_C8G	LRRK2 status	0.743225	P07360	C8G
P07360_C8G	study center	0.0498627	P07360	C8G
P07360_C8G	age at sample collection	0.449923	P07360	C8G
P51888_PRELP	disease category	0.110841	P51888	PRELP
P51888_PRELP	gender	0.598234	P51888	PRELP
P51888_PRELP	LRRK2 status	0.895614	P51888	PRELP
P51888_PRELP	study center	0.863626	P51888	PRELP
P51888_PRELP	age at sample collection	0.924355	P51888	PRELP
P19367_HK1;P19367-2_HK1;P19367-3_HK1;P19367-4_HK1	disease category	0.714696	P19367	HK1;P19367-2_HK1;P19367-3_HK1;P19367-4_HK1
P19367_HK1;P19367-2_HK1;P19367-3_HK1;P19367-4_HK1	gender	0.654832	P19367	HK1;P19367-2_HK1;P19367-3_HK1;P19367-4_HK1
P19367_HK1;P19367-2_HK1;P19367-3_HK1;P19367-4_HK1	LRRK2 status	0.728935	P19367	HK1;P19367-2_HK1;P19367-3_HK1;P19367-4_HK1
P19367_HK1;P19367-2_HK1;P19367-3_HK1;P19367-4_HK1	study center	0.536261	P19367	HK1;P19367-2_HK1;P19367-3_HK1;P19367-4_HK1
P19367_HK1;P19367-2_HK1;P19367-3_HK1;P19367-4_HK1	age at sample collection	0.39345	P19367	HK1;P19367-2_HK1;P19367-3_HK1;P19367-4_HK1
P13987_CD59;P13987-2_CD59	disease category	0.94211	P13987	CD59;P13987-2_CD59
P13987_CD59;P13987-2_CD59	gender	0.114237	P13987	CD59;P13987-2_CD59
P13987_CD59;P13987-2_CD59	LRRK2 status	0.673441	P13987	CD59;P13987-2_CD59
P13987_CD59;P13987-2_CD59	study center	0.932598	P13987	CD59;P13987-2_CD59
P13987_CD59;P13987-2_CD59	age at sample collection	0.73075	P13987	CD59;P13987-2_CD59
P35754_GLRX	disease category	0.69651	P35754	GLRX
P35754_GLRX	gender	0.786605	P35754	GLRX
P35754_GLRX	LRRK2 status	0.900927	P35754	GLRX
P35754_GLRX	study center	0.5574	P35754	GLRX
P35754_GLRX	age at sample collection	0.232239	P35754	GLRX
Q14515_SPARCL1	disease category	0.606316	Q14515	SPARCL1
Q14515_SPARCL1	gender	0.00132076	Q14515	SPARCL1
Q14515_SPARCL1	LRRK2 status	0.990114	Q14515	SPARCL1
Q14515_SPARCL1	study center	0.743344	Q14515	SPARCL1
Q14515_SPARCL1	age at sample collection	0.15971	Q14515	SPARCL1
P13645_KRT10	disease category	0.777405	P13645	KRT10
P13645_KRT10	gender	0.30224	P13645	KRT10
P13645_KRT10	LRRK2 status	0.775202	P13645	KRT10
P13645_KRT10	study center	0.916446	P13645	KRT10
P13645_KRT10	age at sample collection	0.925627	P13645	KRT10
P35527_KRT9	disease category	0.959083	P35527	KRT9
P35527_KRT9	gender	0.147151	P35527	KRT9
P35527_KRT9	LRRK2 status	0.783004	P35527	KRT9
P35527_KRT9	study center	0.976187	P35527	KRT9
P35527_KRT9	age at sample collection	0.934753	P35527	KRT9
P98164_LRP2	disease category	0.132158	P98164	LRP2
P98164_LRP2	gender	0.689751	P98164	LRP2
P98164_LRP2	LRRK2 status	0.933384	P98164	LRP2
P98164_LRP2	study center	0.731424	P98164	LRP2
P98164_LRP2	age at sample collection	0.651503	P98164	LRP2
Q969H8_MYDGF	disease category	0.73075	Q969H8	MYDGF
Q969H8_MYDGF	gender	0.58095	Q969H8	MYDGF
Q969H8_MYDGF	LRRK2 status	0.903883	Q969H8	MYDGF
Q969H8_MYDGF	study center	0.821082	Q969H8	MYDGF
Q969H8_MYDGF	age at sample collection	0.786923	Q969H8	MYDGF
O75063_FAM20B	disease category	0.776991	O75063	FAM20B
O75063_FAM20B	gender	0.925627	O75063	FAM20B
O75063_FAM20B	LRRK2 status	0.999068	O75063	FAM20B
O75063_FAM20B	study center	0.688384	O75063	FAM20B
O75063_FAM20B	age at sample collection	0.332556	O75063	FAM20B
Q9BU40-4_CHRDL1;Q9BU40-5_CHRDL1	disease category	0.198762	Q9BU40-4	CHRDL1;Q9BU40-5_CHRDL1
Q9BU40-4_CHRDL1;Q9BU40-5_CHRDL1	gender	0.799408	Q9BU40-4	CHRDL1;Q9BU40-5_CHRDL1
Q9BU40-4_CHRDL1;Q9BU40-5_CHRDL1	LRRK2 status	0.762306	Q9BU40-4	CHRDL1;Q9BU40-5_CHRDL1
Q9BU40-4_CHRDL1;Q9BU40-5_CHRDL1	study center	0.826591	Q9BU40-4	CHRDL1;Q9BU40-5_CHRDL1
Q9BU40-4_CHRDL1;Q9BU40-5_CHRDL1	age at sample collection	0.525086	Q9BU40-4	CHRDL1;Q9BU40-5_CHRDL1
P25311_AZGP1	disease category	0.998257	P25311	AZGP1
P25311_AZGP1	gender	0.000558272	P25311	AZGP1
P25311_AZGP1	LRRK2 status	0.775985	P25311	AZGP1
P25311_AZGP1	study center	0.773166	P25311	AZGP1
P25311_AZGP1	age at sample collection	0.0506681	P25311	AZGP1
Q29963_HLA-C	disease category	0.39755	Q29963	HLA-C
Q29963_HLA-C	gender	0.447267	Q29963	HLA-C
Q29963_HLA-C	LRRK2 status	0.428624	Q29963	HLA-C
Q29963_HLA-C	study center	0.98457	Q29963	HLA-C
Q29963_HLA-C	age at sample collection	0.743225	Q29963	HLA-C
P37235_HPCAL1	disease category	0.750726	P37235	HPCAL1
P37235_HPCAL1	gender	0.819474	P37235	HPCAL1
P37235_HPCAL1	LRRK2 status	0.988261	P37235	HPCAL1
P37235_HPCAL1	study center	0.853061	P37235	HPCAL1
P37235_HPCAL1	age at sample collection	0.999068	P37235	HPCAL1
O95998_IL18BP	disease category	0.986599	O95998	IL18BP
O95998_IL18BP	gender	0.223528	O95998	IL18BP
O95998_IL18BP	LRRK2 status	0.807776	O95998	IL18BP
O95998_IL18BP	study center	0.853061	O95998	IL18BP
O95998_IL18BP	age at sample collection	0.880361	O95998	IL18BP
P10643_C7	disease category	0.766655	P10643	C7
P10643_C7	gender	0.383475	P10643	C7
P10643_C7	LRRK2 status	0.787166	P10643	C7
P10643_C7	study center	0.611934	P10643	C7
P10643_C7	age at sample collection	0.0284546	P10643	C7
Q96JA1_LRIG1	disease category	0.868061	Q96JA1	LRIG1
Q96JA1_LRIG1	gender	0.615397	Q96JA1	LRIG1
Q96JA1_LRIG1	LRRK2 status	0.901649	Q96JA1	LRIG1
Q96JA1_LRIG1	study center	0.641775	Q96JA1	LRIG1
Q96JA1_LRIG1	age at sample collection	0.587485	Q96JA1	LRIG1
O60449_LY75;O60449-2_LY75;O60449-3_LY75	disease category	0.520876	O60449	LY75;O60449-2_LY75;O60449-3_LY75
O60449_LY75;O60449-2_LY75;O60449-3_LY75	gender	0.90276	O60449	LY75;O60449-2_LY75;O60449-3_LY75
O60449_LY75;O60449-2_LY75;O60449-3_LY75	LRRK2 status	0.5711	O60449	LY75;O60449-2_LY75;O60449-3_LY75
O60449_LY75;O60449-2_LY75;O60449-3_LY75	study center	0.712418	O60449	LY75;O60449-2_LY75;O60449-3_LY75
O60449_LY75;O60449-2_LY75;O60449-3_LY75	age at sample collection	0.887518	O60449	LY75;O60449-2_LY75;O60449-3_LY75
Q9Y5Y7_LYVE1	disease category	0.721892	Q9Y5Y7	LYVE1
Q9Y5Y7_LYVE1	gender	0.328697	Q9Y5Y7	LYVE1
Q9Y5Y7_LYVE1	LRRK2 status	0.984028	Q9Y5Y7	LYVE1
Q9Y5Y7_LYVE1	study center	0.701731	Q9Y5Y7	LYVE1
Q9Y5Y7_LYVE1	age at sample collection	0.701248	Q9Y5Y7	LYVE1
Q14314_FGL2	disease category	0.810604	Q14314	FGL2
Q14314_FGL2	gender	0.68615	Q14314	FGL2
Q14314_FGL2	LRRK2 status	0.796631	Q14314	FGL2
Q14314_FGL2	study center	0.479135	Q14314	FGL2
Q14314_FGL2	age at sample collection	0.860934	Q14314	FGL2
Q9H4F8_SMOC1;Q9H4F8-2_SMOC1	disease category	0.826591	Q9H4F8	SMOC1;Q9H4F8-2_SMOC1
Q9H4F8_SMOC1;Q9H4F8-2_SMOC1	gender	0.960233	Q9H4F8	SMOC1;Q9H4F8-2_SMOC1
Q9H4F8_SMOC1;Q9H4F8-2_SMOC1	LRRK2 status	0.978924	Q9H4F8	SMOC1;Q9H4F8-2_SMOC1
Q9H4F8_SMOC1;Q9H4F8-2_SMOC1	study center	0.859793	Q9H4F8	SMOC1;Q9H4F8-2_SMOC1
Q9H4F8_SMOC1;Q9H4F8-2_SMOC1	age at sample collection	0.772641	Q9H4F8	SMOC1;Q9H4F8-2_SMOC1
P02788_LTF;P02788-2_LTF	disease category	0.339906	P02788	LTF;P02788-2_LTF
P02788_LTF;P02788-2_LTF	gender	0.75079	P02788	LTF;P02788-2_LTF
P02788_LTF;P02788-2_LTF	LRRK2 status	0.900927	P02788	LTF;P02788-2_LTF
P02788_LTF;P02788-2_LTF	study center	0.935126	P02788	LTF;P02788-2_LTF
P02788_LTF;P02788-2_LTF	age at sample collection	0.843398	P02788	LTF;P02788-2_LTF
P09622_DLD	disease category	0.868061	P09622	DLD
P09622_DLD	gender	0.849698	P09622	DLD
P09622_DLD	LRRK2 status	0.297611	P09622	DLD
P09622_DLD	study center	0.269376	P09622	DLD
P09622_DLD	age at sample collection	0.848682	P09622	DLD
P23468-4_PTPRD	disease category	0.639846	P23468-4	PTPRD
P23468-4_PTPRD	gender	0.781115	P23468-4	PTPRD
P23468-4_PTPRD	LRRK2 status	0.950491	P23468-4	PTPRD
P23468-4_PTPRD	study center	0.591773	P23468-4	PTPRD
P23468-4_PTPRD	age at sample collection	0.5711	P23468-4	PTPRD
O94910_ADGRL1;O94910-2_ADGRL1	disease category	0.948083	O94910	ADGRL1;O94910-2_ADGRL1
O94910_ADGRL1;O94910-2_ADGRL1	gender	0.0457363	O94910	ADGRL1;O94910-2_ADGRL1
O94910_ADGRL1;O94910-2_ADGRL1	LRRK2 status	0.918398	O94910	ADGRL1;O94910-2_ADGRL1
O94910_ADGRL1;O94910-2_ADGRL1	study center	0.930248	O94910	ADGRL1;O94910-2_ADGRL1
O94910_ADGRL1;O94910-2_ADGRL1	age at sample collection	0.286231	O94910	ADGRL1;O94910-2_ADGRL1
P20472_PVALB	disease category	0.944176	P20472	PVALB
P20472_PVALB	gender	0.644508	P20472	PVALB
P20472_PVALB	LRRK2 status	0.895614	P20472	PVALB
P20472_PVALB	study center	0.602891	P20472	PVALB
P20472_PVALB	age at sample collection	0.988707	P20472	PVALB
O43505_B4GAT1	disease category	0.850241	O43505	B4GAT1
O43505_B4GAT1	gender	0.00227934	O43505	B4GAT1
O43505_B4GAT1	LRRK2 status	0.938259	O43505	B4GAT1
O43505_B4GAT1	study center	0.947234	O43505	B4GAT1
O43505_B4GAT1	age at sample collection	0.139882	O43505	B4GAT1
P01042-2_KNG1	disease category	0.903355	P01042-2	KNG1
P01042-2_KNG1	gender	0.170322	P01042-2	KNG1
P01042-2_KNG1	LRRK2 status	0.888072	P01042-2	KNG1
P01042-2_KNG1	study center	0.9106	P01042-2	KNG1
P01042-2_KNG1	age at sample collection	0.475203	P01042-2	KNG1
O43278_SPINT1;O43278-2_SPINT1	disease category	0.567991	O43278	SPINT1;O43278-2_SPINT1
O43278_SPINT1;O43278-2_SPINT1	gender	0.890727	O43278	SPINT1;O43278-2_SPINT1
O43278_SPINT1;O43278-2_SPINT1	LRRK2 status	0.936936	O43278	SPINT1;O43278-2_SPINT1
O43278_SPINT1;O43278-2_SPINT1	study center	0.888072	O43278	SPINT1;O43278-2_SPINT1
O43278_SPINT1;O43278-2_SPINT1	age at sample collection	0.743783	O43278	SPINT1;O43278-2_SPINT1
Q86Y82_STX12	disease category	0.684261	Q86Y82	STX12
Q86Y82_STX12	gender	0.805391	Q86Y82	STX12
Q86Y82_STX12	LRRK2 status	0.262631	Q86Y82	STX12
Q86Y82_STX12	study center	0.503521	Q86Y82	STX12
Q86Y82_STX12	age at sample collection	0.600722	Q86Y82	STX12
P55011_SLC12A2;P55011-3_SLC12A2	disease category	0.905045	P55011	SLC12A2;P55011-3_SLC12A2
P55011_SLC12A2;P55011-3_SLC12A2	gender	0.571996	P55011	SLC12A2;P55011-3_SLC12A2
P55011_SLC12A2;P55011-3_SLC12A2	LRRK2 status	0.178555	P55011	SLC12A2;P55011-3_SLC12A2
P55011_SLC12A2;P55011-3_SLC12A2	study center	0.466901	P55011	SLC12A2;P55011-3_SLC12A2
P55011_SLC12A2;P55011-3_SLC12A2	age at sample collection	0.907062	P55011	SLC12A2;P55011-3_SLC12A2
P21333_FLNA;P21333-2_FLNA	disease category	0.868061	P21333	FLNA;P21333-2_FLNA
P21333_FLNA;P21333-2_FLNA	gender	0.881883	P21333	FLNA;P21333-2_FLNA
P21333_FLNA;P21333-2_FLNA	LRRK2 status	0.515936	P21333	FLNA;P21333-2_FLNA
P21333_FLNA;P21333-2_FLNA	study center	0.787413	P21333	FLNA;P21333-2_FLNA
P21333_FLNA;P21333-2_FLNA	age at sample collection	1.33922e-08	P21333	FLNA;P21333-2_FLNA
Q9NZ08_ERAP1;Q9NZ08-2_ERAP1	disease category	0.79199	Q9NZ08	ERAP1;Q9NZ08-2_ERAP1
Q9NZ08_ERAP1;Q9NZ08-2_ERAP1	gender	0.935126	Q9NZ08	ERAP1;Q9NZ08-2_ERAP1
Q9NZ08_ERAP1;Q9NZ08-2_ERAP1	LRRK2 status	0.937393	Q9NZ08	ERAP1;Q9NZ08-2_ERAP1
Q9NZ08_ERAP1;Q9NZ08-2_ERAP1	study center	0.983953	Q9NZ08	ERAP1;Q9NZ08-2_ERAP1
Q9NZ08_ERAP1;Q9NZ08-2_ERAP1	age at sample collection	0.534349	Q9NZ08	ERAP1;Q9NZ08-2_ERAP1
P12955_PEPD;P12955-2_PEPD	disease category	0.855337	P12955	PEPD;P12955-2_PEPD
P12955_PEPD;P12955-2_PEPD	gender	0.320023	P12955	PEPD;P12955-2_PEPD
P12955_PEPD;P12955-2_PEPD	LRRK2 status	0.505234	P12955	PEPD;P12955-2_PEPD
P12955_PEPD;P12955-2_PEPD	study center	0.802179	P12955	PEPD;P12955-2_PEPD
P12955_PEPD;P12955-2_PEPD	age at sample collection	0.815109	P12955	PEPD;P12955-2_PEPD
P23083_IGHV1-2	disease category	0.286838	P23083	IGHV1-2
P23083_IGHV1-2	gender	0.0142034	P23083	IGHV1-2
P23083_IGHV1-2	LRRK2 status	0.945689	P23083	IGHV1-2
P23083_IGHV1-2	study center	0.719742	P23083	IGHV1-2
P23083_IGHV1-2	age at sample collection	0.999195	P23083	IGHV1-2
Q07507_DPT	disease category	0.879869	Q07507	DPT
Q07507_DPT	gender	0.821082	Q07507	DPT
Q07507_DPT	LRRK2 status	0.993997	Q07507	DPT
Q07507_DPT	study center	0.000279223	Q07507	DPT
Q07507_DPT	age at sample collection	0.380951	Q07507	DPT
Q06828_FMOD	disease category	0.292794	Q06828	FMOD
Q06828_FMOD	gender	0.781374	Q06828	FMOD
Q06828_FMOD	LRRK2 status	0.398036	Q06828	FMOD
Q06828_FMOD	study center	0.770099	Q06828	FMOD
Q06828_FMOD	age at sample collection	0.899672	Q06828	FMOD
P22304_IDS	disease category	0.916644	P22304	IDS
P22304_IDS	gender	0.229877	P22304	IDS
P22304_IDS	LRRK2 status	0.888072	P22304	IDS
P22304_IDS	study center	0.513493	P22304	IDS
P22304_IDS	age at sample collection	0.140933	P22304	IDS
P21810_BGN	disease category	0.844337	P21810	BGN
P21810_BGN	gender	0.000279223	P21810	BGN
P21810_BGN	LRRK2 status	0.71067	P21810	BGN
P21810_BGN	study center	0.373075	P21810	BGN
P21810_BGN	age at sample collection	0.0180111	P21810	BGN
Q9NPC4_A4GALT	disease category	0.910252	Q9NPC4	A4GALT
Q9NPC4_A4GALT	gender	0.0262113	Q9NPC4	A4GALT
Q9NPC4_A4GALT	LRRK2 status	0.6744	Q9NPC4	A4GALT
Q9NPC4_A4GALT	study center	0.718602	Q9NPC4	A4GALT
Q9NPC4_A4GALT	age at sample collection	0.532576	Q9NPC4	A4GALT
Q92954_PRG4;Q92954-2_PRG4;Q92954-6_PRG4	disease category	0.130514	Q92954	PRG4;Q92954-2_PRG4;Q92954-6_PRG4
Q92954_PRG4;Q92954-2_PRG4;Q92954-6_PRG4	gender	0.796631	Q92954	PRG4;Q92954-2_PRG4;Q92954-6_PRG4
Q92954_PRG4;Q92954-2_PRG4;Q92954-6_PRG4	LRRK2 status	0.877771	Q92954	PRG4;Q92954-2_PRG4;Q92954-6_PRG4
Q92954_PRG4;Q92954-2_PRG4;Q92954-6_PRG4	study center	0.99463	Q92954	PRG4;Q92954-2_PRG4;Q92954-6_PRG4
Q92954_PRG4;Q92954-2_PRG4;Q92954-6_PRG4	age at sample collection	0.172554	Q92954	PRG4;Q92954-2_PRG4;Q92954-6_PRG4
P39059_COL15A1	disease category	0.266182	P39059	COL15A1
P39059_COL15A1	gender	0.523596	P39059	COL15A1
P39059_COL15A1	LRRK2 status	0.888072	P39059	COL15A1
P39059_COL15A1	study center	0.846461	P39059	COL15A1
[truncated: 6,131 more rows]

## Sheet: LCC_ANCOVA_LRRK2
protein	Source	qvalue	ProteinGroups	Gene Names
P02656_APOC3	LRRK2 status	0.787413	P02656	APOC3
P02656_APOC3	gender	0.0840976	P02656	APOC3
P02656_APOC3	disease category	0.900378	P02656	APOC3
P02656_APOC3	age at sample collection	0.420985	P02656	APOC3
P02656_APOC3	study center	0.916998	P02656	APOC3
Q9NS00_C1GALT1	LRRK2 status	0.262128	Q9NS00	C1GALT1
Q9NS00_C1GALT1	gender	0.445192	Q9NS00	C1GALT1
Q9NS00_C1GALT1	disease category	0.35574	Q9NS00	C1GALT1
Q9NS00_C1GALT1	age at sample collection	0.900927	Q9NS00	C1GALT1
Q9NS00_C1GALT1	study center	0.542391	Q9NS00	C1GALT1
Q08174-2_PCDH1	LRRK2 status	0.814314	Q08174-2	PCDH1
Q08174-2_PCDH1	gender	0.014298	Q08174-2	PCDH1
Q08174-2_PCDH1	disease category	0.638475	Q08174-2	PCDH1
Q08174-2_PCDH1	age at sample collection	0.111788	Q08174-2	PCDH1
Q08174-2_PCDH1	study center	0.190079	Q08174-2	PCDH1
Q9NT99_LRRC4B	LRRK2 status	0.688082	Q9NT99	LRRC4B
Q9NT99_LRRC4B	gender	0.0317667	Q9NT99	LRRC4B
Q9NT99_LRRC4B	disease category	0.954235	Q9NT99	LRRC4B
Q9NT99_LRRC4B	age at sample collection	0.408375	Q9NT99	LRRC4B
Q9NT99_LRRC4B	study center	0.755333	Q9NT99	LRRC4B
Q9P2K2_TXNDC16	LRRK2 status	0.956776	Q9P2K2	TXNDC16
Q9P2K2_TXNDC16	gender	0.349406	Q9P2K2	TXNDC16
Q9P2K2_TXNDC16	disease category	0.869878	Q9P2K2	TXNDC16
Q9P2K2_TXNDC16	age at sample collection	0.793084	Q9P2K2	TXNDC16
Q9P2K2_TXNDC16	study center	0.888072	Q9P2K2	TXNDC16
Q14165_MLEC	LRRK2 status	0.810617	Q14165	MLEC
Q14165_MLEC	gender	0.469716	Q14165	MLEC
Q14165_MLEC	disease category	0.94211	Q14165	MLEC
Q14165_MLEC	age at sample collection	0.785631	Q14165	MLEC
Q14165_MLEC	study center	0.619134	Q14165	MLEC
P01031_C5	LRRK2 status	0.741521	P01031	C5
P01031_C5	gender	0.0150115	P01031	C5
P01031_C5	disease category	0.855337	P01031	C5
P01031_C5	age at sample collection	0.0959064	P01031	C5
P01031_C5	study center	0.684468	P01031	C5
Q8N475_FSTL5;Q8N475-2_FSTL5	LRRK2 status	0.998179	Q8N475	FSTL5;Q8N475-2_FSTL5
Q8N475_FSTL5;Q8N475-2_FSTL5	gender	0.699466	Q8N475	FSTL5;Q8N475-2_FSTL5
Q8N475_FSTL5;Q8N475-2_FSTL5	disease category	0.890678	Q8N475	FSTL5;Q8N475-2_FSTL5
Q8N475_FSTL5;Q8N475-2_FSTL5	age at sample collection	0.00211473	Q8N475	FSTL5;Q8N475-2_FSTL5
Q8N475_FSTL5;Q8N475-2_FSTL5	study center	0.749193	Q8N475	FSTL5;Q8N475-2_FSTL5
P30450_HLA-A;P30456_HLA-A;P30512_HLA-A	LRRK2 status	0.984845	P30450	HLA-A;P30456_HLA-A;P30512_HLA-A
P30450_HLA-A;P30456_HLA-A;P30512_HLA-A	gender	0.132565	P30450	HLA-A;P30456_HLA-A;P30512_HLA-A
P30450_HLA-A;P30456_HLA-A;P30512_HLA-A	disease category	0.348173	P30450	HLA-A;P30456_HLA-A;P30512_HLA-A
P30450_HLA-A;P30456_HLA-A;P30512_HLA-A	age at sample collection	0.9469	P30450	HLA-A;P30456_HLA-A;P30512_HLA-A
P30450_HLA-A;P30456_HLA-A;P30512_HLA-A	study center	0.467093	P30450	HLA-A;P30456_HLA-A;P30512_HLA-A
Q04760_GLO1;Q04760-2_GLO1	LRRK2 status	0.994261	Q04760	GLO1;Q04760-2_GLO1
Q04760_GLO1;Q04760-2_GLO1	gender	0.209252	Q04760	GLO1;Q04760-2_GLO1
Q04760_GLO1;Q04760-2_GLO1	disease category	0.956776	Q04760	GLO1;Q04760-2_GLO1
Q04760_GLO1;Q04760-2_GLO1	age at sample collection	0.539989	Q04760	GLO1;Q04760-2_GLO1
Q04760_GLO1;Q04760-2_GLO1	study center	0.877346	Q04760	GLO1;Q04760-2_GLO1
Q9H0R4_HDHD2;Q9H0R4-2_HDHD2	LRRK2 status	0.723402	Q9H0R4	HDHD2;Q9H0R4-2_HDHD2
Q9H0R4_HDHD2;Q9H0R4-2_HDHD2	gender	0.017762	Q9H0R4	HDHD2;Q9H0R4-2_HDHD2
Q9H0R4_HDHD2;Q9H0R4-2_HDHD2	disease category	0.753287	Q9H0R4	HDHD2;Q9H0R4-2_HDHD2
Q9H0R4_HDHD2;Q9H0R4-2_HDHD2	age at sample collection	0.688384	Q9H0R4	HDHD2;Q9H0R4-2_HDHD2
Q9H0R4_HDHD2;Q9H0R4-2_HDHD2	study center	0.88273	Q9H0R4	HDHD2;Q9H0R4-2_HDHD2
Q9Y6X5_ENPP4	LRRK2 status	0.789666	Q9Y6X5	ENPP4
Q9Y6X5_ENPP4	gender	0.302257	Q9Y6X5	ENPP4
Q9Y6X5_ENPP4	disease category	0.796776	Q9Y6X5	ENPP4
Q9Y6X5_ENPP4	age at sample collection	0.579887	Q9Y6X5	ENPP4
Q9Y6X5_ENPP4	study center	0.859793	Q9Y6X5	ENPP4
O43567_RNF13	LRRK2 status	0.233317	O43567	RNF13
O43567_RNF13	gender	0.572562	O43567	RNF13
O43567_RNF13	disease category	0.835116	O43567	RNF13
O43567_RNF13	age at sample collection	0.490318	O43567	RNF13
O43567_RNF13	study center	0.447292	O43567	RNF13
O95159_ZFPL1	LRRK2 status	0.848682	O95159	ZFPL1
O95159_ZFPL1	gender	0.606236	O95159	ZFPL1
O95159_ZFPL1	disease category	0.888072	O95159	ZFPL1
O95159_ZFPL1	age at sample collection	0.877714	O95159	ZFPL1
O95159_ZFPL1	study center	0.212218	O95159	ZFPL1
P40926_MDH2	LRRK2 status	0.635845	P40926	MDH2
P40926_MDH2	gender	0.0284546	P40926	MDH2
P40926_MDH2	disease category	0.999068	P40926	MDH2
P40926_MDH2	age at sample collection	0.445735	P40926	MDH2
P40926_MDH2	study center	0.972848	P40926	MDH2
P01833_PIGR	LRRK2 status	0.231986	P01833	PIGR
P01833_PIGR	gender	0.220531	P01833	PIGR
P01833_PIGR	disease category	0.791794	P01833	PIGR
P01833_PIGR	age at sample collection	0.0150115	P01833	PIGR
P01833_PIGR	study center	0.554994	P01833	PIGR
Q9NS98_SEMA3G	LRRK2 status	0.778536	Q9NS98	SEMA3G
Q9NS98_SEMA3G	gender	0.0275388	Q9NS98	SEMA3G
Q9NS98_SEMA3G	disease category	0.836104	Q9NS98	SEMA3G
Q9NS98_SEMA3G	age at sample collection	0.801754	Q9NS98	SEMA3G
Q9NS98_SEMA3G	study center	0.901309	Q9NS98	SEMA3G
P20338_RAB4A	LRRK2 status	0.983186	P20338	RAB4A
P20338_RAB4A	gender	0.0758718	P20338	RAB4A
P20338_RAB4A	disease category	0.877484	P20338	RAB4A
P20338_RAB4A	age at sample collection	0.785631	P20338	RAB4A
P20338_RAB4A	study center	0.71067	P20338	RAB4A
Q14126_DSG2	LRRK2 status	0.62241	Q14126	DSG2
Q14126_DSG2	gender	0.0892662	Q14126	DSG2
Q14126_DSG2	disease category	0.571535	Q14126	DSG2
Q14126_DSG2	age at sample collection	0.943837	Q14126	DSG2
Q14126_DSG2	study center	0.418609	Q14126	DSG2
Q92626_PXDN	LRRK2 status	0.408447	Q92626	PXDN
Q92626_PXDN	gender	0.203744	Q92626	PXDN
Q92626_PXDN	disease category	0.775087	Q92626	PXDN
Q92626_PXDN	age at sample collection	0.572858	Q92626	PXDN
Q92626_PXDN	study center	0.418756	Q92626	PXDN
Q8NBS9_TXNDC5;Q8NBS9-2_TXNDC5	LRRK2 status	0.72784	Q8NBS9	TXNDC5;Q8NBS9-2_TXNDC5
Q8NBS9_TXNDC5;Q8NBS9-2_TXNDC5	gender	0.984845	Q8NBS9	TXNDC5;Q8NBS9-2_TXNDC5
Q8NBS9_TXNDC5;Q8NBS9-2_TXNDC5	disease category	0.880806	Q8NBS9	TXNDC5;Q8NBS9-2_TXNDC5
Q8NBS9_TXNDC5;Q8NBS9-2_TXNDC5	age at sample collection	0.890959	Q8NBS9	TXNDC5;Q8NBS9-2_TXNDC5
Q8NBS9_TXNDC5;Q8NBS9-2_TXNDC5	study center	0.11528	Q8NBS9	TXNDC5;Q8NBS9-2_TXNDC5
P20916_MAG;P20916-2_MAG;P20916-3_MAG	LRRK2 status	0.930248	P20916	MAG;P20916-2_MAG;P20916-3_MAG
P20916_MAG;P20916-2_MAG;P20916-3_MAG	gender	0.170993	P20916	MAG;P20916-2_MAG;P20916-3_MAG
P20916_MAG;P20916-2_MAG;P20916-3_MAG	disease category	0.404723	P20916	MAG;P20916-2_MAG;P20916-3_MAG
P20916_MAG;P20916-2_MAG;P20916-3_MAG	age at sample collection	0.456382	P20916	MAG;P20916-2_MAG;P20916-3_MAG
P20916_MAG;P20916-2_MAG;P20916-3_MAG	study center	0.693854	P20916	MAG;P20916-2_MAG;P20916-3_MAG
Q96RW7_HMCN1;Q96RW7-2_HMCN1	LRRK2 status	0.945026	Q96RW7	HMCN1;Q96RW7-2_HMCN1
Q96RW7_HMCN1;Q96RW7-2_HMCN1	gender	0.924355	Q96RW7	HMCN1;Q96RW7-2_HMCN1
Q96RW7_HMCN1;Q96RW7-2_HMCN1	disease category	0.714138	Q96RW7	HMCN1;Q96RW7-2_HMCN1
Q96RW7_HMCN1;Q96RW7-2_HMCN1	age at sample collection	0.978669	Q96RW7	HMCN1;Q96RW7-2_HMCN1
Q96RW7_HMCN1;Q96RW7-2_HMCN1	study center	0.434385	Q96RW7	HMCN1;Q96RW7-2_HMCN1
Q15166_PON3	LRRK2 status	0.884493	Q15166	PON3
Q15166_PON3	gender	0.0297035	Q15166	PON3
Q15166_PON3	disease category	0.796631	Q15166	PON3
Q15166_PON3	age at sample collection	0.800777	Q15166	PON3
Q15166_PON3	study center	0.736046	Q15166	PON3
Q96FE7-4_PIK3IP1	LRRK2 status	0.926522	Q96FE7-4	PIK3IP1
Q96FE7-4_PIK3IP1	gender	0.00370814	Q96FE7-4	PIK3IP1
Q96FE7-4_PIK3IP1	disease category	0.835678	Q96FE7-4	PIK3IP1
Q96FE7-4_PIK3IP1	age at sample collection	0.423536	Q96FE7-4	PIK3IP1
Q96FE7-4_PIK3IP1	study center	0.3274	Q96FE7-4	PIK3IP1
P0DMQ5_INAFM2	LRRK2 status	0.947234	P0DMQ5	INAFM2
P0DMQ5_INAFM2	gender	0.216514	P0DMQ5	INAFM2
P0DMQ5_INAFM2	disease category	0.815109	P0DMQ5	INAFM2
P0DMQ5_INAFM2	age at sample collection	0.925627	P0DMQ5	INAFM2
P0DMQ5_INAFM2	study center	0.43944	P0DMQ5	INAFM2
Q6UX71_PLXDC2	LRRK2 status	0.873735	Q6UX71	PLXDC2
Q6UX71_PLXDC2	gender	0.66409	Q6UX71	PLXDC2
Q6UX71_PLXDC2	disease category	0.785631	Q6UX71	PLXDC2
Q6UX71_PLXDC2	age at sample collection	0.702517	Q6UX71	PLXDC2
Q6UX71_PLXDC2	study center	0.784314	Q6UX71	PLXDC2
Q05707_COL14A1;Q05707-2_COL14A1	LRRK2 status	0.235887	Q05707	COL14A1;Q05707-2_COL14A1
Q05707_COL14A1;Q05707-2_COL14A1	gender	0.363496	Q05707	COL14A1;Q05707-2_COL14A1
Q05707_COL14A1;Q05707-2_COL14A1	disease category	0.844641	Q05707	COL14A1;Q05707-2_COL14A1
Q05707_COL14A1;Q05707-2_COL14A1	age at sample collection	0.861405	Q05707	COL14A1;Q05707-2_COL14A1
Q05707_COL14A1;Q05707-2_COL14A1	study center	0.924355	Q05707	COL14A1;Q05707-2_COL14A1
O75787_ATP6AP2;O75787-2_ATP6AP2	LRRK2 status	0.515936	O75787	ATP6AP2;O75787-2_ATP6AP2
O75787_ATP6AP2;O75787-2_ATP6AP2	gender	0.253067	O75787	ATP6AP2;O75787-2_ATP6AP2
O75787_ATP6AP2;O75787-2_ATP6AP2	disease category	0.722385	O75787	ATP6AP2;O75787-2_ATP6AP2
O75787_ATP6AP2;O75787-2_ATP6AP2	age at sample collection	0.00852807	O75787	ATP6AP2;O75787-2_ATP6AP2
O75787_ATP6AP2;O75787-2_ATP6AP2	study center	0.990691	O75787	ATP6AP2;O75787-2_ATP6AP2
P08572_COL4A2	LRRK2 status	0.898676	P08572	COL4A2
P08572_COL4A2	gender	0.271021	P08572	COL4A2
P08572_COL4A2	disease category	0.734415	P08572	COL4A2
P08572_COL4A2	age at sample collection	0.0976143	P08572	COL4A2
P08572_COL4A2	study center	0.853661	P08572	COL4A2
P22352_GPX3	LRRK2 status	0.795638	P22352	GPX3
P22352_GPX3	gender	0.918398	P22352	GPX3
P22352_GPX3	disease category	0.961794	P22352	GPX3
P22352_GPX3	age at sample collection	0.778536	P22352	GPX3
P22352_GPX3	study center	0.686003	P22352	GPX3
P55290_CDH13;P55290-4_CDH13	LRRK2 status	0.796631	P55290	CDH13;P55290-4_CDH13
P55290_CDH13;P55290-4_CDH13	gender	0.0598662	P55290	CDH13;P55290-4_CDH13
P55290_CDH13;P55290-4_CDH13	disease category	0.380026	P55290	CDH13;P55290-4_CDH13
P55290_CDH13;P55290-4_CDH13	age at sample collection	0.874154	P55290	CDH13;P55290-4_CDH13
P55290_CDH13;P55290-4_CDH13	study center	0.881883	P55290	CDH13;P55290-4_CDH13
A0A0C4DH38_IGHV5-51	LRRK2 status	0.976244	A0A0C4DH38	IGHV5-51
A0A0C4DH38_IGHV5-51	gender	0.339458	A0A0C4DH38	IGHV5-51
A0A0C4DH38_IGHV5-51	disease category	0.426641	A0A0C4DH38	IGHV5-51
A0A0C4DH38_IGHV5-51	age at sample collection	0.875094	A0A0C4DH38	IGHV5-51
A0A0C4DH38_IGHV5-51	study center	0.400003	A0A0C4DH38	IGHV5-51
Q9BWS9_CHID1	LRRK2 status	0.607353	Q9BWS9	CHID1
Q9BWS9_CHID1	gender	0.773823	Q9BWS9	CHID1
Q9BWS9_CHID1	disease category	0.539903	Q9BWS9	CHID1
Q9BWS9_CHID1	age at sample collection	0.127214	Q9BWS9	CHID1
Q9BWS9_CHID1	study center	0.302243	Q9BWS9	CHID1
A0A0J9YXX1_IGHV5-10-1	LRRK2 status	0.859213	A0A0J9YXX1	IGHV5-10-1
A0A0J9YXX1_IGHV5-10-1	gender	0.707396	A0A0J9YXX1	IGHV5-10-1
A0A0J9YXX1_IGHV5-10-1	disease category	0.903815	A0A0J9YXX1	IGHV5-10-1
A0A0J9YXX1_IGHV5-10-1	age at sample collection	0.882985	A0A0J9YXX1	IGHV5-10-1
A0A0J9YXX1_IGHV5-10-1	study center	0.962107	A0A0J9YXX1	IGHV5-10-1
P21583_KITLG;P21583-2_KITLG;P21583-3_KITLG	LRRK2 status	0.433199	P21583	KITLG;P21583-2_KITLG;P21583-3_KITLG
P21583_KITLG;P21583-2_KITLG;P21583-3_KITLG	gender	0.807776	P21583	KITLG;P21583-2_KITLG;P21583-3_KITLG
P21583_KITLG;P21583-2_KITLG;P21583-3_KITLG	disease category	0.94301	P21583	KITLG;P21583-2_KITLG;P21583-3_KITLG
P21583_KITLG;P21583-2_KITLG;P21583-3_KITLG	age at sample collection	0.549086	P21583	KITLG;P21583-2_KITLG;P21583-3_KITLG
P21583_KITLG;P21583-2_KITLG;P21583-3_KITLG	study center	0.638475	P21583	KITLG;P21583-2_KITLG;P21583-3_KITLG
Q9NRN5_OLFML3	LRRK2 status	0.87707	Q9NRN5	OLFML3
Q9NRN5_OLFML3	gender	0.302163	Q9NRN5	OLFML3
Q9NRN5_OLFML3	disease category	0.616347	Q9NRN5	OLFML3
Q9NRN5_OLFML3	age at sample collection	0.199589	Q9NRN5	OLFML3
Q9NRN5_OLFML3	study center	0.998061	Q9NRN5	OLFML3
P09382_LGALS1	LRRK2 status	0.836951	P09382	LGALS1
P09382_LGALS1	gender	0.787195	P09382	LGALS1
P09382_LGALS1	disease category	0.566407	P09382	LGALS1
P09382_LGALS1	age at sample collection	0.140285	P09382	LGALS1
P09382_LGALS1	study center	0.793148	P09382	LGALS1
O94856_NFASC;O94856-13_NFASC;O94856-6_NFASC	LRRK2 status	0.793084	O94856	NFASC;O94856-13_NFASC;O94856-6_NFASC
O94856_NFASC;O94856-13_NFASC;O94856-6_NFASC	gender	0.00755687	O94856	NFASC;O94856-13_NFASC;O94856-6_NFASC
O94856_NFASC;O94856-13_NFASC;O94856-6_NFASC	disease category	0.988261	O94856	NFASC;O94856-13_NFASC;O94856-6_NFASC
O94856_NFASC;O94856-13_NFASC;O94856-6_NFASC	age at sample collection	0.409823	O94856	NFASC;O94856-13_NFASC;O94856-6_NFASC
O94856_NFASC;O94856-13_NFASC;O94856-6_NFASC	study center	0.71067	O94856	NFASC;O94856-13_NFASC;O94856-6_NFASC
P22105_TNXB;P22105-1_TNXB;P22105-4_TNXB	LRRK2 status	0.757004	P22105	TNXB;P22105-1_TNXB;P22105-4_TNXB
P22105_TNXB;P22105-1_TNXB;P22105-4_TNXB	gender	0.342908	P22105	TNXB;P22105-1_TNXB;P22105-4_TNXB
P22105_TNXB;P22105-1_TNXB;P22105-4_TNXB	disease category	0.486306	P22105	TNXB;P22105-1_TNXB;P22105-4_TNXB
P22105_TNXB;P22105-1_TNXB;P22105-4_TNXB	age at sample collection	0.130521	P22105	TNXB;P22105-1_TNXB;P22105-4_TNXB
P22105_TNXB;P22105-1_TNXB;P22105-4_TNXB	study center	0.618366	P22105	TNXB;P22105-1_TNXB;P22105-4_TNXB
Q03591_CFHR1	LRRK2 status	0.948641	Q03591	CFHR1
Q03591_CFHR1	gender	0.0613863	Q03591	CFHR1
Q03591_CFHR1	disease category	0.924355	Q03591	CFHR1
Q03591_CFHR1	age at sample collection	0.837211	Q03591	CFHR1
Q03591_CFHR1	study center	0.820947	Q03591	CFHR1
Q8WZ75_ROBO4;Q8WZ75-2_ROBO4	LRRK2 status	0.84492	Q8WZ75	ROBO4;Q8WZ75-2_ROBO4
Q8WZ75_ROBO4;Q8WZ75-2_ROBO4	gender	0.586156	Q8WZ75	ROBO4;Q8WZ75-2_ROBO4
Q8WZ75_ROBO4;Q8WZ75-2_ROBO4	disease category	0.481328	Q8WZ75	ROBO4;Q8WZ75-2_ROBO4
Q8WZ75_ROBO4;Q8WZ75-2_ROBO4	age at sample collection	0.921011	Q8WZ75	ROBO4;Q8WZ75-2_ROBO4
Q8WZ75_ROBO4;Q8WZ75-2_ROBO4	study center	0.592294	Q8WZ75	ROBO4;Q8WZ75-2_ROBO4
P03952_KLKB1	LRRK2 status	0.919586	P03952	KLKB1
P03952_KLKB1	gender	0.0612045	P03952	KLKB1
P03952_KLKB1	disease category	0.893789	P03952	KLKB1
P03952_KLKB1	age at sample collection	0.588505	P03952	KLKB1
P03952_KLKB1	study center	0.778536	P03952	KLKB1
P00325_ADH1B	LRRK2 status	0.321266	P00325	ADH1B
P00325_ADH1B	gender	0.693116	P00325	ADH1B
P00325_ADH1B	disease category	0.964573	P00325	ADH1B
P00325_ADH1B	age at sample collection	0.702517	P00325	ADH1B
P00325_ADH1B	study center	0.168707	P00325	ADH1B
Q10472_GALNT1	LRRK2 status	0.568858	Q10472	GALNT1
Q10472_GALNT1	gender	0.0664742	Q10472	GALNT1
Q10472_GALNT1	disease category	0.927162	Q10472	GALNT1
Q10472_GALNT1	age at sample collection	0.193235	Q10472	GALNT1
Q10472_GALNT1	study center	0.446268	Q10472	GALNT1
Q13519_PNOC;Q13519-2_PNOC	LRRK2 status	0.884488	Q13519	PNOC;Q13519-2_PNOC
Q13519_PNOC;Q13519-2_PNOC	gender	0.173295	Q13519	PNOC;Q13519-2_PNOC
Q13519_PNOC;Q13519-2_PNOC	disease category	0.373075	Q13519	PNOC;Q13519-2_PNOC
Q13519_PNOC;Q13519-2_PNOC	age at sample collection	0.0370752	Q13519	PNOC;Q13519-2_PNOC
Q13519_PNOC;Q13519-2_PNOC	study center	0.910252	Q13519	PNOC;Q13519-2_PNOC
P48740-2_MASP1;P48740-4_MASP1	LRRK2 status	0.900927	P48740-2	MASP1;P48740-4_MASP1
P48740-2_MASP1;P48740-4_MASP1	gender	0.659563	P48740-2	MASP1;P48740-4_MASP1
P48740-2_MASP1;P48740-4_MASP1	disease category	0.380951	P48740-2	MASP1;P48740-4_MASP1
P48740-2_MASP1;P48740-4_MASP1	age at sample collection	0.0826423	P48740-2	MASP1;P48740-4_MASP1
P48740-2_MASP1;P48740-4_MASP1	study center	0.868061	P48740-2	MASP1;P48740-4_MASP1
P55058_PLTP	LRRK2 status	0.773823	P55058	PLTP
P55058_PLTP	gender	0.984747	P55058	PLTP
P55058_PLTP	disease category	0.191945	P55058	PLTP
P55058_PLTP	age at sample collection	0.878265	P55058	PLTP
P55058_PLTP	study center	0.990459	P55058	PLTP
A0A075B6J9_IGLV2-18	LRRK2 status	0.94301	A0A075B6J9	IGLV2-18
A0A075B6J9_IGLV2-18	gender	0.240587	A0A075B6J9	IGLV2-18
A0A075B6J9_IGLV2-18	disease category	0.888072	A0A075B6J9	IGLV2-18
A0A075B6J9_IGLV2-18	age at sample collection	0.877346	A0A075B6J9	IGLV2-18
A0A075B6J9_IGLV2-18	study center	0.203667	A0A075B6J9	IGLV2-18
Q9Y3C5_RNF11	LRRK2 status	0.986599	Q9Y3C5	RNF11
Q9Y3C5_RNF11	gender	0.834947	Q9Y3C5	RNF11
Q9Y3C5_RNF11	disease category	0.765586	Q9Y3C5	RNF11
Q9Y3C5_RNF11	age at sample collection	0.777405	Q9Y3C5	RNF11
Q9Y3C5_RNF11	study center	0.841979	Q9Y3C5	RNF11
P19652_ORM2	LRRK2 status	0.976244	P19652	ORM2
P19652_ORM2	gender	0.0115531	P19652	ORM2
P19652_ORM2	disease category	0.916834	P19652	ORM2
P19652_ORM2	age at sample collection	0.702517	P19652	ORM2
P19652_ORM2	study center	0.377379	P19652	ORM2
P13647_KRT5	LRRK2 status	0.910679	P13647	KRT5
P13647_KRT5	gender	0.262631	P13647	KRT5
P13647_KRT5	disease category	0.90502	P13647	KRT5
P13647_KRT5	age at sample collection	0.965864	P13647	KRT5
P13647_KRT5	study center	0.705086	P13647	KRT5
P50502_ST13	LRRK2 status	0.978669	P50502	ST13
P50502_ST13	gender	0.94301	P50502	ST13
P50502_ST13	disease category	0.92522	P50502	ST13
P50502_ST13	age at sample collection	0.643098	P50502	ST13
P50502_ST13	study center	0.257752	P50502	ST13
Q01469_FABP5	LRRK2 status	0.719742	Q01469	FABP5
Q01469_FABP5	gender	0.486057	Q01469	FABP5
Q01469_FABP5	disease category	0.721892	Q01469	FABP5
Q01469_FABP5	age at sample collection	0.702448	Q01469	FABP5
Q01469_FABP5	study center	0.383741	Q01469	FABP5
P08174_CD55;P08174-2_CD55;P08174-3_CD55;P08174-4_CD55;P08174-5_CD55;P08174-6_CD55;P08174-7_CD55	LRRK2 status	0.538261	P08174	CD55;P08174-2_CD55;P08174-3_CD55;P08174-4_CD55;P08174-5_CD55;P08174-6_CD55;P08174-7_CD55
P08174_CD55;P08174-2_CD55;P08174-3_CD55;P08174-4_CD55;P08174-5_CD55;P08174-6_CD55;P08174-7_CD55	gender	0.677975	P08174	CD55;P08174-2_CD55;P08174-3_CD55;P08174-4_CD55;P08174-5_CD55;P08174-6_CD55;P08174-7_CD55
P08174_CD55;P08174-2_CD55;P08174-3_CD55;P08174-4_CD55;P08174-5_CD55;P08174-6_CD55;P08174-7_CD55	disease category	0.768225	P08174	CD55;P08174-2_CD55;P08174-3_CD55;P08174-4_CD55;P08174-5_CD55;P08174-6_CD55;P08174-7_CD55
P08174_CD55;P08174-2_CD55;P08174-3_CD55;P08174-4_CD55;P08174-5_CD55;P08174-6_CD55;P08174-7_CD55	age at sample collection	0.998179	P08174	CD55;P08174-2_CD55;P08174-3_CD55;P08174-4_CD55;P08174-5_CD55;P08174-6_CD55;P08174-7_CD55
P08174_CD55;P08174-2_CD55;P08174-3_CD55;P08174-4_CD55;P08174-5_CD55;P08174-6_CD55;P08174-7_CD55	study center	0.807776	P08174	CD55;P08174-2_CD55;P08174-3_CD55;P08174-4_CD55;P08174-5_CD55;P08174-6_CD55;P08174-7_CD55
P22692_IGFBP4;P22692-2_IGFBP4	LRRK2 status	0.888072	P22692	IGFBP4;P22692-2_IGFBP4
P22692_IGFBP4;P22692-2_IGFBP4	gender	0.313772	P22692	IGFBP4;P22692-2_IGFBP4
P22692_IGFBP4;P22692-2_IGFBP4	disease category	0.92522	P22692	IGFBP4;P22692-2_IGFBP4
P22692_IGFBP4;P22692-2_IGFBP4	age at sample collection	0.951366	P22692	IGFBP4;P22692-2_IGFBP4
P22692_IGFBP4;P22692-2_IGFBP4	study center	0.583381	P22692	IGFBP4;P22692-2_IGFBP4
P22891_PROZ;P22891-2_PROZ	LRRK2 status	0.637044	P22891	PROZ;P22891-2_PROZ
P22891_PROZ;P22891-2_PROZ	gender	0.107518	P22891	PROZ;P22891-2_PROZ
P22891_PROZ;P22891-2_PROZ	disease category	0.888072	P22891	PROZ;P22891-2_PROZ
P22891_PROZ;P22891-2_PROZ	age at sample collection	0.814418	P22891	PROZ;P22891-2_PROZ
P22891_PROZ;P22891-2_PROZ	study center	0.849007	P22891	PROZ;P22891-2_PROZ
Q16706_MAN2A1	LRRK2 status	0.953337	Q16706	MAN2A1
Q16706_MAN2A1	gender	0.260527	Q16706	MAN2A1
Q16706_MAN2A1	disease category	0.72784	Q16706	MAN2A1
Q16706_MAN2A1	age at sample collection	0.606316	Q16706	MAN2A1
Q16706_MAN2A1	study center	0.91312	Q16706	MAN2A1
Q9BT88_SYT11	LRRK2 status	0.807671	Q9BT88	SYT11
Q9BT88_SYT11	gender	0.572858	Q9BT88	SYT11
Q9BT88_SYT11	disease category	0.753287	Q9BT88	SYT11
Q9BT88_SYT11	age at sample collection	0.273022	Q9BT88	SYT11
Q9BT88_SYT11	study center	0.705074	Q9BT88	SYT11
A0A0G2JMI3_IGHV1-69-2	LRRK2 status	0.740924	A0A0G2JMI3	IGHV1-69-2
A0A0G2JMI3_IGHV1-69-2	gender	0.394948	A0A0G2JMI3	IGHV1-69-2
A0A0G2JMI3_IGHV1-69-2	disease category	0.972848	A0A0G2JMI3	IGHV1-69-2
A0A0G2JMI3_IGHV1-69-2	age at sample collection	0.949823	A0A0G2JMI3	IGHV1-69-2
A0A0G2JMI3_IGHV1-69-2	study center	0.903883	A0A0G2JMI3	IGHV1-69-2
P62937_PPIA	LRRK2 status	0.964567	P62937	PPIA
P62937_PPIA	gender	0.16695	P62937	PPIA
P62937_PPIA	disease category	0.705086	P62937	PPIA
P62937_PPIA	age at sample collection	0.220713	P62937	PPIA
P62937_PPIA	study center	0.704315	P62937	PPIA
P48061_CXCL12;P48061-2_CXCL12;P48061-3_CXCL12;P48061-4_CXCL12;P48061-5_CXCL12;P48061-6_CXCL12	LRRK2 status	0.453266	P48061	CXCL12;P48061-2_CXCL12;P48061-3_CXCL12;P48061-4_CXCL12;P48061-5_CXCL12;P48061-6_CXCL12
P48061_CXCL12;P48061-2_CXCL12;P48061-3_CXCL12;P48061-4_CXCL12;P48061-5_CXCL12;P48061-6_CXCL12	gender	0.131804	P48061	CXCL12;P48061-2_CXCL12;P48061-3_CXCL12;P48061-4_CXCL12;P48061-5_CXCL12;P48061-6_CXCL12
P48061_CXCL12;P48061-2_CXCL12;P48061-3_CXCL12;P48061-4_CXCL12;P48061-5_CXCL12;P48061-6_CXCL12	disease category	0.859344	P48061	CXCL12;P48061-2_CXCL12;P48061-3_CXCL12;P48061-4_CXCL12;P48061-5_CXCL12;P48061-6_CXCL12
P48061_CXCL12;P48061-2_CXCL12;P48061-3_CXCL12;P48061-4_CXCL12;P48061-5_CXCL12;P48061-6_CXCL12	age at sample collection	0.728301	P48061	CXCL12;P48061-2_CXCL12;P48061-3_CXCL12;P48061-4_CXCL12;P48061-5_CXCL12;P48061-6_CXCL12
P48061_CXCL12;P48061-2_CXCL12;P48061-3_CXCL12;P48061-4_CXCL12;P48061-5_CXCL12;P48061-6_CXCL12	study center	0.573887	P48061	CXCL12;P48061-2_CXCL12;P48061-3_CXCL12;P48061-4_CXCL12;P48061-5_CXCL12;P48061-6_CXCL12
P01034_CST3	LRRK2 status	0.99463	P01034	CST3
P01034_CST3	gender	0.900927	P01034	CST3
P01034_CST3	disease category	0.984747	P01034	CST3
P01034_CST3	age at sample collection	0.30297	P01034	CST3
P01034_CST3	study center	0.509608	P01034	CST3
P62258_YWHAE	LRRK2 status	0.94093	P62258	YWHAE
P62258_YWHAE	gender	0.06173	P62258	YWHAE
P62258_YWHAE	disease category	0.714696	P62258	YWHAE
P62258_YWHAE	age at sample collection	0.49902	P62258	YWHAE
P62258_YWHAE	study center	0.554118	P62258	YWHAE
P56705_WNT4;P56705-2_WNT4	LRRK2 status	0.920061	P56705	WNT4;P56705-2_WNT4
P56705_WNT4;P56705-2_WNT4	gender	0.961794	P56705	WNT4;P56705-2_WNT4
P56705_WNT4;P56705-2_WNT4	disease category	0.74088	P56705	WNT4;P56705-2_WNT4
P56705_WNT4;P56705-2_WNT4	age at sample collection	0.174059	P56705	WNT4;P56705-2_WNT4
P56705_WNT4;P56705-2_WNT4	study center	0.961794	P56705	WNT4;P56705-2_WNT4
Q9H2E6_SEMA6A;Q9H2E6-2_SEMA6A	LRRK2 status	0.280634	Q9H2E6	SEMA6A;Q9H2E6-2_SEMA6A
Q9H2E6_SEMA6A;Q9H2E6-2_SEMA6A	gender	0.257752	Q9H2E6	SEMA6A;Q9H2E6-2_SEMA6A
Q9H2E6_SEMA6A;Q9H2E6-2_SEMA6A	disease category	0.956002	Q9H2E6	SEMA6A;Q9H2E6-2_SEMA6A
Q9H2E6_SEMA6A;Q9H2E6-2_SEMA6A	age at sample collection	0.835998	Q9H2E6	SEMA6A;Q9H2E6-2_SEMA6A
Q9H2E6_SEMA6A;Q9H2E6-2_SEMA6A	study center	0.9715	Q9H2E6	SEMA6A;Q9H2E6-2_SEMA6A
P06865_HEXA	LRRK2 status	0.905036	P06865	HEXA
P06865_HEXA	gender	0.191565	P06865	HEXA
P06865_HEXA	disease category	0.516553	P06865	HEXA
P06865_HEXA	age at sample collection	0.559885	P06865	HEXA
P06865_HEXA	study center	0.743225	P06865	HEXA
Q8TAG5-2_VSTM2A	LRRK2 status	0.879358	Q8TAG5-2	VSTM2A
Q8TAG5-2_VSTM2A	gender	0.0112173	Q8TAG5-2	VSTM2A
Q8TAG5-2_VSTM2A	disease category	0.843081	Q8TAG5-2	VSTM2A
Q8TAG5-2_VSTM2A	age at sample collection	0.516393	Q8TAG5-2	VSTM2A
Q8TAG5-2_VSTM2A	study center	0.379617	Q8TAG5-2	VSTM2A
O75882_ATRN;O75882-2_ATRN;O75882-3_ATRN	LRRK2 status	0.463948	O75882	ATRN;O75882-2_ATRN;O75882-3_ATRN
O75882_ATRN;O75882-2_ATRN;O75882-3_ATRN	gender	0.292119	O75882	ATRN;O75882-2_ATRN;O75882-3_ATRN
O75882_ATRN;O75882-2_ATRN;O75882-3_ATRN	disease category	0.639846	O75882	ATRN;O75882-2_ATRN;O75882-3_ATRN
O75882_ATRN;O75882-2_ATRN;O75882-3_ATRN	age at sample collection	0.766323	O75882	ATRN;O75882-2_ATRN;O75882-3_ATRN
O75882_ATRN;O75882-2_ATRN;O75882-3_ATRN	study center	0.97962	O75882	ATRN;O75882-2_ATRN;O75882-3_ATRN
O14522_PTPRT;O14522-1_PTPRT	LRRK2 status	0.977766	O14522	PTPRT;O14522-1_PTPRT
O14522_PTPRT;O14522-1_PTPRT	gender	0.283163	O14522	PTPRT;O14522-1_PTPRT
O14522_PTPRT;O14522-1_PTPRT	disease category	0.885359	O14522	PTPRT;O14522-1_PTPRT
O14522_PTPRT;O14522-1_PTPRT	age at sample collection	0.991904	O14522	PTPRT;O14522-1_PTPRT
O14522_PTPRT;O14522-1_PTPRT	study center	0.678612	O14522	PTPRT;O14522-1_PTPRT
Q9NY47_CACNA2D2;Q9NY47-2_CACNA2D2;Q9NY47-3_CACNA2D2;Q9NY47-4_CACNA2D2;Q9NY47-5_CACNA2D2	LRRK2 status	0.786709	Q9NY47	CACNA2D2;Q9NY47-2_CACNA2D2;Q9NY47-3_CACNA2D2;Q9NY47-4_CACNA2D2;Q9NY47-5_CACNA2D2
Q9NY47_CACNA2D2;Q9NY47-2_CACNA2D2;Q9NY47-3_CACNA2D2;Q9NY47-4_CACNA2D2;Q9NY47-5_CACNA2D2	gender	0.236122	Q9NY47	CACNA2D2;Q9NY47-2_CACNA2D2;Q9NY47-3_CACNA2D2;Q9NY47-4_CACNA2D2;Q9NY47-5_CACNA2D2
Q9NY47_CACNA2D2;Q9NY47-2_CACNA2D2;Q9NY47-3_CACNA2D2;Q9NY47-4_CACNA2D2;Q9NY47-5_CACNA2D2	disease category	0.714696	Q9NY47	CACNA2D2;Q9NY47-2_CACNA2D2;Q9NY47-3_CACNA2D2;Q9NY47-4_CACNA2D2;Q9NY47-5_CACNA2D2
Q9NY47_CACNA2D2;Q9NY47-2_CACNA2D2;Q9NY47-3_CACNA2D2;Q9NY47-4_CACNA2D2;Q9NY47-5_CACNA2D2	age at sample collection	0.11763	Q9NY47	CACNA2D2;Q9NY47-2_CACNA2D2;Q9NY47-3_CACNA2D2;Q9NY47-4_CACNA2D2;Q9NY47-5_CACNA2D2
Q9NY47_CACNA2D2;Q9NY47-2_CACNA2D2;Q9NY47-3_CACNA2D2;Q9NY47-4_CACNA2D2;Q9NY47-5_CACNA2D2	study center	0.843081	Q9NY47	CACNA2D2;Q9NY47-2_CACNA2D2;Q9NY47-3_CACNA2D2;Q9NY47-4_CACNA2D2;Q9NY47-5_CACNA2D2
O14773_TPP1	LRRK2 status	0.535294	O14773	TPP1
O14773_TPP1	gender	0.0457363	O14773	TPP1
O14773_TPP1	disease category	0.527801	O14773	TPP1
O14773_TPP1	age at sample collection	0.389144	O14773	TPP1
O14773_TPP1	study center	0.796631	O14773	TPP1
Q9UPU3_SORCS3	LRRK2 status	0.762306	Q9UPU3	SORCS3
Q9UPU3_SORCS3	gender	0.0814987	Q9UPU3	SORCS3
Q9UPU3_SORCS3	disease category	0.831394	Q9UPU3	SORCS3
Q9UPU3_SORCS3	age at sample collection	0.211422	Q9UPU3	SORCS3
Q9UPU3_SORCS3	study center	0.85614	Q9UPU3	SORCS3
P55786_NPEPPS	LRRK2 status	0.0976143	P55786	NPEPPS
P55786_NPEPPS	gender	0.0656726	P55786	NPEPPS
P55786_NPEPPS	disease category	0.917209	P55786	NPEPPS
P55786_NPEPPS	age at sample collection	0.946487	P55786	NPEPPS
P55786_NPEPPS	study center	0.357636	P55786	NPEPPS
P52565_ARHGDIA	LRRK2 status	0.670076	P52565	ARHGDIA
P52565_ARHGDIA	gender	0.579529	P52565	ARHGDIA
P52565_ARHGDIA	disease category	0.956905	P52565	ARHGDIA
P52565_ARHGDIA	age at sample collection	0.00428432	P52565	ARHGDIA
P52565_ARHGDIA	study center	0.94301	P52565	ARHGDIA
P01717_IGLV3-25	LRRK2 status	0.978881	P01717	IGLV3-25
P01717_IGLV3-25	gender	0.0784614	P01717	IGLV3-25
P01717_IGLV3-25	disease category	0.818909	P01717	IGLV3-25
P01717_IGLV3-25	age at sample collection	0.841315	P01717	IGLV3-25
P01717_IGLV3-25	study center	0.905045	P01717	IGLV3-25
P23142-4_FBLN1	LRRK2 status	0.990459	P23142-4	FBLN1
P23142-4_FBLN1	gender	0.33356	P23142-4	FBLN1
P23142-4_FBLN1	disease category	0.343027	P23142-4	FBLN1
P23142-4_FBLN1	age at sample collection	0.359204	P23142-4	FBLN1
P23142-4_FBLN1	study center	0.621813	P23142-4	FBLN1
P01602_IGKV1-5	LRRK2 status	0.575306	P01602	IGKV1-5
P01602_IGKV1-5	gender	0.156151	P01602	IGKV1-5
P01602_IGKV1-5	disease category	0.621813	P01602	IGKV1-5
P01602_IGKV1-5	age at sample collection	0.89761	P01602	IGKV1-5
P01602_IGKV1-5	study center	0.616347	P01602	IGKV1-5
Q5T9L3_WLS;Q5T9L3-2_WLS	LRRK2 status	0.777405	Q5T9L3	WLS;Q5T9L3-2_WLS
Q5T9L3_WLS;Q5T9L3-2_WLS	gender	0.749284	Q5T9L3	WLS;Q5T9L3-2_WLS
Q5T9L3_WLS;Q5T9L3-2_WLS	disease category	0.586156	Q5T9L3	WLS;Q5T9L3-2_WLS
Q5T9L3_WLS;Q5T9L3-2_WLS	age at sample collection	0.712418	Q5T9L3	WLS;Q5T9L3-2_WLS
Q5T9L3_WLS;Q5T9L3-2_WLS	study center	0.814595	Q5T9L3	WLS;Q5T9L3-2_WLS
O95967_EFEMP2	LRRK2 status	0.936936	O95967	EFEMP2
O95967_EFEMP2	gender	0.746017	O95967	EFEMP2
O95967_EFEMP2	disease category	0.407722	O95967	EFEMP2
O95967_EFEMP2	age at sample collection	0.924355	O95967	EFEMP2
O95967_EFEMP2	study center	0.946487	O95967	EFEMP2
P10451-3_SPP1	LRRK2 status	0.960736	P10451-3	SPP1
P10451-3_SPP1	gender	0.132078	P10451-3	SPP1
P10451-3_SPP1	disease category	0.960283	P10451-3	SPP1
P10451-3_SPP1	age at sample collection	0.826591	P10451-3	SPP1
P10451-3_SPP1	study center	0.843063	P10451-3	SPP1
Q06323_PSME1;Q06323-2_PSME1;Q06323-3_PSME1	LRRK2 status	0.849056	Q06323	PSME1;Q06323-2_PSME1;Q06323-3_PSME1
Q06323_PSME1;Q06323-2_PSME1;Q06323-3_PSME1	gender	0.715219	Q06323	PSME1;Q06323-2_PSME1;Q06323-3_PSME1
Q06323_PSME1;Q06323-2_PSME1;Q06323-3_PSME1	disease category	0.835998	Q06323	PSME1;Q06323-2_PSME1;Q06323-3_PSME1
Q06323_PSME1;Q06323-2_PSME1;Q06323-3_PSME1	age at sample collection	0.707396	Q06323	PSME1;Q06323-2_PSME1;Q06323-3_PSME1
Q06323_PSME1;Q06323-2_PSME1;Q06323-3_PSME1	study center	0.758222	Q06323	PSME1;Q06323-2_PSME1;Q06323-3_PSME1
P0C0L4_C4A	LRRK2 status	0.999304	P0C0L4	C4A
P0C0L4_C4A	gender	0.698544	P0C0L4	C4A
P0C0L4_C4A	disease category	0.714138	P0C0L4	C4A
P0C0L4_C4A	age at sample collection	0.150011	P0C0L4	C4A
P0C0L4_C4A	study center	0.702448	P0C0L4	C4A
Q9ULX7_CA14	LRRK2 status	0.924905	Q9ULX7	CA14
Q9ULX7_CA14	gender	0.92522	Q9ULX7	CA14
Q9ULX7_CA14	disease category	0.802203	Q9ULX7	CA14
Q9ULX7_CA14	age at sample collection	0.835116	Q9ULX7	CA14
Q9ULX7_CA14	study center	0.0913302	Q9ULX7	CA14
Q9H4D0_CLSTN2	LRRK2 status	0.648374	Q9H4D0	CLSTN2
Q9H4D0_CLSTN2	gender	0.209981	Q9H4D0	CLSTN2
Q9H4D0_CLSTN2	disease category	0.621813	Q9H4D0	CLSTN2
Q9H4D0_CLSTN2	age at sample collection	0.0692983	Q9H4D0	CLSTN2
Q9H4D0_CLSTN2	study center	0.885514	Q9H4D0	CLSTN2
P09211_GSTP1	LRRK2 status	0.364201	P09211	GSTP1
P09211_GSTP1	gender	0.957164	P09211	GSTP1
P09211_GSTP1	disease category	0.364378	P09211	GSTP1
P09211_GSTP1	age at sample collection	0.924355	P09211	GSTP1
P09211_GSTP1	study center	0.888072	P09211	GSTP1
Q9H6X2_ANTXR1;Q9H6X2-2_ANTXR1;Q9H6X2-3_ANTXR1;Q9H6X2-4_ANTXR1;Q9H6X2-5_ANTXR1;Q9H6X2-6_ANTXR1	LRRK2 status	0.812307	Q9H6X2	ANTXR1;Q9H6X2-2_ANTXR1;Q9H6X2-3_ANTXR1;Q9H6X2-4_ANTXR1;Q9H6X2-5_ANTXR1;Q9H6X2-6_ANTXR1
Q9H6X2_ANTXR1;Q9H6X2-2_ANTXR1;Q9H6X2-3_ANTXR1;Q9H6X2-4_ANTXR1;Q9H6X2-5_ANTXR1;Q9H6X2-6_ANTXR1	gender	0.68343	Q9H6X2	ANTXR1;Q9H6X2-2_ANTXR1;Q9H6X2-3_ANTXR1;Q9H6X2-4_ANTXR1;Q9H6X2-5_ANTXR1;Q9H6X2-6_ANTXR1
Q9H6X2_ANTXR1;Q9H6X2-2_ANTXR1;Q9H6X2-3_ANTXR1;Q9H6X2-4_ANTXR1;Q9H6X2-5_ANTXR1;Q9H6X2-6_ANTXR1	disease category	0.887048	Q9H6X2	ANTXR1;Q9H6X2-2_ANTXR1;Q9H6X2-3_ANTXR1;Q9H6X2-4_ANTXR1;Q9H6X2-5_ANTXR1;Q9H6X2-6_ANTXR1
Q9H6X2_ANTXR1;Q9H6X2-2_ANTXR1;Q9H6X2-3_ANTXR1;Q9H6X2-4_ANTXR1;Q9H6X2-5_ANTXR1;Q9H6X2-6_ANTXR1	age at sample collection	0.71067	Q9H6X2	ANTXR1;Q9H6X2-2_ANTXR1;Q9H6X2-3_ANTXR1;Q9H6X2-4_ANTXR1;Q9H6X2-5_ANTXR1;Q9H6X2-6_ANTXR1
Q9H6X2_ANTXR1;Q9H6X2-2_ANTXR1;Q9H6X2-3_ANTXR1;Q9H6X2-4_ANTXR1;Q9H6X2-5_ANTXR1;Q9H6X2-6_ANTXR1	study center	0.998061	Q9H6X2	ANTXR1;Q9H6X2-2_ANTXR1;Q9H6X2-3_ANTXR1;Q9H6X2-4_ANTXR1;Q9H6X2-5_ANTXR1;Q9H6X2-6_ANTXR1
O60888_CUTA;O60888-2_CUTA;O60888-3_CUTA	LRRK2 status	0.210193	O60888	CUTA;O60888-2_CUTA;O60888-3_CUTA
O60888_CUTA;O60888-2_CUTA;O60888-3_CUTA	gender	0.932598	O60888	CUTA;O60888-2_CUTA;O60888-3_CUTA
O60888_CUTA;O60888-2_CUTA;O60888-3_CUTA	disease category	0.269958	O60888	CUTA;O60888-2_CUTA;O60888-3_CUTA
O60888_CUTA;O60888-2_CUTA;O60888-3_CUTA	age at sample collection	0.998179	O60888	CUTA;O60888-2_CUTA;O60888-3_CUTA
O60888_CUTA;O60888-2_CUTA;O60888-3_CUTA	study center	0.960519	O60888	CUTA;O60888-2_CUTA;O60888-3_CUTA
A0A075B6I0_IGLV8-61	LRRK2 status	0.648374	A0A075B6I0	IGLV8-61
A0A075B6I0_IGLV8-61	gender	0.768659	A0A075B6I0	IGLV8-61
A0A075B6I0_IGLV8-61	disease category	0.650237	A0A075B6I0	IGLV8-61
A0A075B6I0_IGLV8-61	age at sample collection	0.758222	A0A075B6I0	IGLV8-61
A0A075B6I0_IGLV8-61	study center	0.612522	A0A075B6I0	IGLV8-61
P14618_PKM	LRRK2 status	0.981627	P14618	PKM
P14618_PKM	gender	0.0531885	P14618	PKM
P14618_PKM	disease category	0.796631	P14618	PKM
P14618_PKM	age at sample collection	0.960736	P14618	PKM
P14618_PKM	study center	0.949823	P14618	PKM
Q9NZC2_TREM2;Q9NZC2-2_TREM2;Q9NZC2-3_TREM2	LRRK2 status	0.0982492	Q9NZC2	TREM2;Q9NZC2-2_TREM2;Q9NZC2-3_TREM2
Q9NZC2_TREM2;Q9NZC2-2_TREM2;Q9NZC2-3_TREM2	gender	0.978768	Q9NZC2	TREM2;Q9NZC2-2_TREM2;Q9NZC2-3_TREM2
Q9NZC2_TREM2;Q9NZC2-2_TREM2;Q9NZC2-3_TREM2	disease category	0.509111	Q9NZC2	TREM2;Q9NZC2-2_TREM2;Q9NZC2-3_TREM2
Q9NZC2_TREM2;Q9NZC2-2_TREM2;Q9NZC2-3_TREM2	age at sample collection	0.232792	Q9NZC2	TREM2;Q9NZC2-2_TREM2;Q9NZC2-3_TREM2
Q9NZC2_TREM2;Q9NZC2-2_TREM2;Q9NZC2-3_TREM2	study center	0.523185	Q9NZC2	TREM2;Q9NZC2-2_TREM2;Q9NZC2-3_TREM2
A0A075B6R2_IGHV4-4	LRRK2 status	0.835998	A0A075B6R2	IGHV4-4
A0A075B6R2_IGHV4-4	gender	0.910565	A0A075B6R2	IGHV4-4
A0A075B6R2_IGHV4-4	disease category	0.960736	A0A075B6R2	IGHV4-4
A0A075B6R2_IGHV4-4	age at sample collection	0.932598	A0A075B6R2	IGHV4-4
A0A075B6R2_IGHV4-4	study center	0.94301	A0A075B6R2	IGHV4-4
Q8N2S1-2_LTBP4	LRRK2 status	0.661847	Q8N2S1-2	LTBP4
Q8N2S1-2_LTBP4	gender	0.591773	Q8N2S1-2	LTBP4
Q8N2S1-2_LTBP4	disease category	0.838696	Q8N2S1-2	LTBP4
Q8N2S1-2_LTBP4	age at sample collection	0.734363	Q8N2S1-2	LTBP4
Q8N2S1-2_LTBP4	study center	0.948869	Q8N2S1-2	LTBP4
P02647_APOA1	LRRK2 status	0.881883	P02647	APOA1
P02647_APOA1	gender	0.0146948	P02647	APOA1
P02647_APOA1	disease category	0.796631	P02647	APOA1
P02647_APOA1	age at sample collection	0.355467	P02647	APOA1
P02647_APOA1	study center	0.542391	P02647	APOA1
Q7Z304_MAMDC2	LRRK2 status	0.835998	Q7Z304	MAMDC2
Q7Z304_MAMDC2	gender	0.624518	Q7Z304	MAMDC2
Q7Z304_MAMDC2	disease category	0.370048	Q7Z304	MAMDC2
Q7Z304_MAMDC2	age at sample collection	0.949823	Q7Z304	MAMDC2
Q7Z304_MAMDC2	study center	0.877785	Q7Z304	MAMDC2
Q05193_DNM1;Q05193-2_DNM1;Q05193-3_DNM1;Q05193-5_DNM1	LRRK2 status	0.688384	Q05193	DNM1;Q05193-2_DNM1;Q05193-3_DNM1;Q05193-5_DNM1
Q05193_DNM1;Q05193-2_DNM1;Q05193-3_DNM1;Q05193-5_DNM1	gender	0.960014	Q05193	DNM1;Q05193-2_DNM1;Q05193-3_DNM1;Q05193-5_DNM1
Q05193_DNM1;Q05193-2_DNM1;Q05193-3_DNM1;Q05193-5_DNM1	disease category	0.62241	Q05193	DNM1;Q05193-2_DNM1;Q05193-3_DNM1;Q05193-5_DNM1
Q05193_DNM1;Q05193-2_DNM1;Q05193-3_DNM1;Q05193-5_DNM1	age at sample collection	0.713148	Q05193	DNM1;Q05193-2_DNM1;Q05193-3_DNM1;Q05193-5_DNM1
Q05193_DNM1;Q05193-2_DNM1;Q05193-3_DNM1;Q05193-5_DNM1	study center	0.728935	Q05193	DNM1;Q05193-2_DNM1;Q05193-3_DNM1;Q05193-5_DNM1
Q99519_NEU1	LRRK2 status	0.929386	Q99519	NEU1
Q99519_NEU1	gender	0.0237995	Q99519	NEU1
Q99519_NEU1	disease category	0.460349	Q99519	NEU1
Q99519_NEU1	age at sample collection	0.198436	Q99519	NEU1
Q99519_NEU1	study center	0.0871364	Q99519	NEU1
P34741_SDC2	LRRK2 status	0.927162	P34741	SDC2
P34741_SDC2	gender	0.998061	P34741	SDC2
P34741_SDC2	disease category	0.932598	P34741	SDC2
P34741_SDC2	age at sample collection	0.99376	P34741	SDC2
P34741_SDC2	study center	0.513493	P34741	SDC2
P39060_COL18A1;P39060-1_COL18A1;P39060-2_COL18A1	LRRK2 status	0.936557	P39060	COL18A1;P39060-1_COL18A1;P39060-2_COL18A1
P39060_COL18A1;P39060-1_COL18A1;P39060-2_COL18A1	gender	0.924355	P39060	COL18A1;P39060-1_COL18A1;P39060-2_COL18A1
P39060_COL18A1;P39060-1_COL18A1;P39060-2_COL18A1	disease category	0.244754	P39060	COL18A1;P39060-1_COL18A1;P39060-2_COL18A1
P39060_COL18A1;P39060-1_COL18A1;P39060-2_COL18A1	age at sample collection	0.632809	P39060	COL18A1;P39060-1_COL18A1;P39060-2_COL18A1
P39060_COL18A1;P39060-1_COL18A1;P39060-2_COL18A1	study center	0.851441	P39060	COL18A1;P39060-1_COL18A1;P39060-2_COL18A1
Q9UJQ1_LAMP5;Q9UJQ1-2_LAMP5	LRRK2 status	0.758222	Q9UJQ1	LAMP5;Q9UJQ1-2_LAMP5
Q9UJQ1_LAMP5;Q9UJQ1-2_LAMP5	gender	0.999304	Q9UJQ1	LAMP5;Q9UJQ1-2_LAMP5
Q9UJQ1_LAMP5;Q9UJQ1-2_LAMP5	disease category	0.926715	Q9UJQ1	LAMP5;Q9UJQ1-2_LAMP5
Q9UJQ1_LAMP5;Q9UJQ1-2_LAMP5	age at sample collection	0.888072	Q9UJQ1	LAMP5;Q9UJQ1-2_LAMP5
Q9UJQ1_LAMP5;Q9UJQ1-2_LAMP5	study center	0.948892	Q9UJQ1	LAMP5;Q9UJQ1-2_LAMP5
Q9NT22_EMILIN3	LRRK2 status	0.899506	Q9NT22	EMILIN3
Q9NT22_EMILIN3	gender	0.173622	Q9NT22	EMILIN3
Q9NT22_EMILIN3	disease category	0.895614	Q9NT22	EMILIN3
Q9NT22_EMILIN3	age at sample collection	0.165463	Q9NT22	EMILIN3
Q9NT22_EMILIN3	study center	0.989164	Q9NT22	EMILIN3
P50395_GDI2	LRRK2 status	0.838696	P50395	GDI2
P50395_GDI2	gender	0.0599189	P50395	GDI2
P50395_GDI2	disease category	0.554118	P50395	GDI2
P50395_GDI2	age at sample collection	0.982438	P50395	GDI2
P50395_GDI2	study center	0.678535	P50395	GDI2
P00568_AK1	LRRK2 status	0.900927	P00568	AK1
P00568_AK1	gender	0.39755	P00568	AK1
P00568_AK1	disease category	0.846461	P00568	AK1
P00568_AK1	age at sample collection	0.640785	P00568	AK1
P00568_AK1	study center	0.918668	P00568	AK1
P10768_ESD	LRRK2 status	0.706378	P10768	ESD
P10768_ESD	gender	0.688026	P10768	ESD
P10768_ESD	disease category	0.305906	P10768	ESD
P10768_ESD	age at sample collection	0.698477	P10768	ESD
P10768_ESD	study center	0.741521	P10768	ESD
Q02985_CFHR3;Q02985-2_CFHR3	LRRK2 status	0.777405	Q02985	CFHR3;Q02985-2_CFHR3
Q02985_CFHR3;Q02985-2_CFHR3	gender	0.971919	Q02985	CFHR3;Q02985-2_CFHR3
Q02985_CFHR3;Q02985-2_CFHR3	disease category	0.298225	Q02985	CFHR3;Q02985-2_CFHR3
Q02985_CFHR3;Q02985-2_CFHR3	age at sample collection	0.905319	Q02985	CFHR3;Q02985-2_CFHR3
Q02985_CFHR3;Q02985-2_CFHR3	study center	0.800154	Q02985	CFHR3;Q02985-2_CFHR3
Q86VB7_CD163;Q86VB7-2_CD163;Q86VB7-3_CD163;Q86VB7-4_CD163	LRRK2 status	0.974186	Q86VB7	CD163;Q86VB7-2_CD163;Q86VB7-3_CD163;Q86VB7-4_CD163
Q86VB7_CD163;Q86VB7-2_CD163;Q86VB7-3_CD163;Q86VB7-4_CD163	gender	0.238113	Q86VB7	CD163;Q86VB7-2_CD163;Q86VB7-3_CD163;Q86VB7-4_CD163
Q86VB7_CD163;Q86VB7-2_CD163;Q86VB7-3_CD163;Q86VB7-4_CD163	disease category	0.94614	Q86VB7	CD163;Q86VB7-2_CD163;Q86VB7-3_CD163;Q86VB7-4_CD163
Q86VB7_CD163;Q86VB7-2_CD163;Q86VB7-3_CD163;Q86VB7-4_CD163	age at sample collection	0.504777	Q86VB7	CD163;Q86VB7-2_CD163;Q86VB7-3_CD163;Q86VB7-4_CD163
Q86VB7_CD163;Q86VB7-2_CD163;Q86VB7-3_CD163;Q86VB7-4_CD163	study center	0.826591	Q86VB7	CD163;Q86VB7-2_CD163;Q86VB7-3_CD163;Q86VB7-4_CD163
Q8WVQ1_CANT1;Q8WVQ1-3_CANT1	LRRK2 status	0.525086	Q8WVQ1	CANT1;Q8WVQ1-3_CANT1
Q8WVQ1_CANT1;Q8WVQ1-3_CANT1	gender	0.359972	Q8WVQ1	CANT1;Q8WVQ1-3_CANT1
Q8WVQ1_CANT1;Q8WVQ1-3_CANT1	disease category	0.592898	Q8WVQ1	CANT1;Q8WVQ1-3_CANT1
Q8WVQ1_CANT1;Q8WVQ1-3_CANT1	age at sample collection	0.448997	Q8WVQ1	CANT1;Q8WVQ1-3_CANT1
Q8WVQ1_CANT1;Q8WVQ1-3_CANT1	study center	0.886514	Q8WVQ1	CANT1;Q8WVQ1-3_CANT1
Q96P44_COL21A1;Q96P44-3_COL21A1	LRRK2 status	0.793148	Q96P44	COL21A1;Q96P44-3_COL21A1
Q96P44_COL21A1;Q96P44-3_COL21A1	gender	0.918288	Q96P44	COL21A1;Q96P44-3_COL21A1
Q96P44_COL21A1;Q96P44-3_COL21A1	disease category	0.773001	Q96P44	COL21A1;Q96P44-3_COL21A1
Q96P44_COL21A1;Q96P44-3_COL21A1	age at sample collection	0.232978	Q96P44	COL21A1;Q96P44-3_COL21A1
Q96P44_COL21A1;Q96P44-3_COL21A1	study center	0.94919	Q96P44	COL21A1;Q96P44-3_COL21A1
O95157_NXPH3	LRRK2 status	0.981627	O95157	NXPH3
O95157_NXPH3	gender	0.68615	O95157	NXPH3
O95157_NXPH3	disease category	0.815878	O95157	NXPH3
O95157_NXPH3	age at sample collection	0.352699	O95157	NXPH3
O95157_NXPH3	study center	0.956776	O95157	NXPH3
P07108_DBI;P07108-2_DBI;P07108-3_DBI;P07108-4_DBI;P07108-5_DBI	LRRK2 status	0.762529	P07108	DBI;P07108-2_DBI;P07108-3_DBI;P07108-4_DBI;P07108-5_DBI
P07108_DBI;P07108-2_DBI;P07108-3_DBI;P07108-4_DBI;P07108-5_DBI	gender	0.240017	P07108	DBI;P07108-2_DBI;P07108-3_DBI;P07108-4_DBI;P07108-5_DBI
P07108_DBI;P07108-2_DBI;P07108-3_DBI;P07108-4_DBI;P07108-5_DBI	disease category	0.641775	P07108	DBI;P07108-2_DBI;P07108-3_DBI;P07108-4_DBI;P07108-5_DBI
P07108_DBI;P07108-2_DBI;P07108-3_DBI;P07108-4_DBI;P07108-5_DBI	age at sample collection	0.947234	P07108	DBI;P07108-2_DBI;P07108-3_DBI;P07108-4_DBI;P07108-5_DBI
P07108_DBI;P07108-2_DBI;P07108-3_DBI;P07108-4_DBI;P07108-5_DBI	study center	0.72784	P07108	DBI;P07108-2_DBI;P07108-3_DBI;P07108-4_DBI;P07108-5_DBI
P07311_ACYP1	LRRK2 status	0.98457	P07311	ACYP1
P07311_ACYP1	gender	0.473957	P07311	ACYP1
P07311_ACYP1	disease category	0.271488	P07311	ACYP1
P07311_ACYP1	age at sample collection	0.960736	P07311	ACYP1
P07311_ACYP1	study center	0.150011	P07311	ACYP1
P20396_TRH	LRRK2 status	0.85659	P20396	TRH
P20396_TRH	gender	0.53703	P20396	TRH
P20396_TRH	disease category	0.877484	P20396	TRH
P20396_TRH	age at sample collection	0.392169	P20396	TRH
P20396_TRH	study center	0.984021	P20396	TRH
P02675_FGB	LRRK2 status	0.984747	P02675	FGB
P02675_FGB	gender	0.0114381	P02675	FGB
P02675_FGB	disease category	0.713546	P02675	FGB
P02675_FGB	age at sample collection	0.000711436	P02675	FGB
P02675_FGB	study center	0.561312	P02675	FGB
O14594_NCAN	LRRK2 status	0.785631	O14594	NCAN
O14594_NCAN	gender	0.0191256	O14594	NCAN
O14594_NCAN	disease category	0.613741	O14594	NCAN
O14594_NCAN	age at sample collection	0.213268	O14594	NCAN
O14594_NCAN	study center	0.684163	O14594	NCAN
P26639_TARS;P26639-2_TARS	LRRK2 status	0.933384	P26639	TARS;P26639-2_TARS
P26639_TARS;P26639-2_TARS	gender	0.562613	P26639	TARS;P26639-2_TARS
P26639_TARS;P26639-2_TARS	disease category	0.787364	P26639	TARS;P26639-2_TARS
P26639_TARS;P26639-2_TARS	age at sample collection	0.707396	P26639	TARS;P26639-2_TARS
P26639_TARS;P26639-2_TARS	study center	0.607353	P26639	TARS;P26639-2_TARS
P13797_PLS3;P13797-2_PLS3;P13797-3_PLS3	LRRK2 status	0.55839	P13797	PLS3;P13797-2_PLS3;P13797-3_PLS3
P13797_PLS3;P13797-2_PLS3;P13797-3_PLS3	gender	0.654038	P13797	PLS3;P13797-2_PLS3;P13797-3_PLS3
P13797_PLS3;P13797-2_PLS3;P13797-3_PLS3	disease category	0.534349	P13797	PLS3;P13797-2_PLS3;P13797-3_PLS3
P13797_PLS3;P13797-2_PLS3;P13797-3_PLS3	age at sample collection	0.0892295	P13797	PLS3;P13797-2_PLS3;P13797-3_PLS3
P13797_PLS3;P13797-2_PLS3;P13797-3_PLS3	study center	0.726169	P13797	PLS3;P13797-2_PLS3;P13797-3_PLS3
Q96ID5_IGSF21	LRRK2 status	0.974186	Q96ID5	IGSF21
Q96ID5_IGSF21	gender	0.107518	Q96ID5	IGSF21
Q96ID5_IGSF21	disease category	0.915246	Q96ID5	IGSF21
Q96ID5_IGSF21	age at sample collection	0.105381	Q96ID5	IGSF21
Q96ID5_IGSF21	study center	0.834628	Q96ID5	IGSF21
Q14118_DAG1	LRRK2 status	0.50673	Q14118	DAG1
Q14118_DAG1	gender	0.897505	Q14118	DAG1
Q14118_DAG1	disease category	0.983074	Q14118	DAG1
Q14118_DAG1	age at sample collection	0.59651	Q14118	DAG1
Q14118_DAG1	study center	0.949046	Q14118	DAG1
Q8NHJ6_LILRB4;Q8NHJ6-2_LILRB4;Q8NHJ6-3_LILRB4	LRRK2 status	0.493286	Q8NHJ6	LILRB4;Q8NHJ6-2_LILRB4;Q8NHJ6-3_LILRB4
Q8NHJ6_LILRB4;Q8NHJ6-2_LILRB4;Q8NHJ6-3_LILRB4	gender	0.747139	Q8NHJ6	LILRB4;Q8NHJ6-2_LILRB4;Q8NHJ6-3_LILRB4
Q8NHJ6_LILRB4;Q8NHJ6-2_LILRB4;Q8NHJ6-3_LILRB4	disease category	0.749291	Q8NHJ6	LILRB4;Q8NHJ6-2_LILRB4;Q8NHJ6-3_LILRB4
Q8NHJ6_LILRB4;Q8NHJ6-2_LILRB4;Q8NHJ6-3_LILRB4	age at sample collection	0.266655	Q8NHJ6	LILRB4;Q8NHJ6-2_LILRB4;Q8NHJ6-3_LILRB4
Q8NHJ6_LILRB4;Q8NHJ6-2_LILRB4;Q8NHJ6-3_LILRB4	study center	0.0676693	Q8NHJ6	LILRB4;Q8NHJ6-2_LILRB4;Q8NHJ6-3_LILRB4
P0DP58_LYNX1	LRRK2 status	0.902264	P0DP58	LYNX1
P0DP58_LYNX1	gender	0.00836639	P0DP58	LYNX1
P0DP58_LYNX1	disease category	0.877484	P0DP58	LYNX1
P0DP58_LYNX1	age at sample collection	0.597199	P0DP58	LYNX1
P0DP58_LYNX1	study center	0.986519	P0DP58	LYNX1
O14786_NRP1	LRRK2 status	0.587485	O14786	NRP1
O14786_NRP1	gender	0.960736	O14786	NRP1
O14786_NRP1	disease category	0.916644	O14786	NRP1
O14786_NRP1	age at sample collection	0.943837	O14786	NRP1
O14786_NRP1	study center	0.990114	O14786	NRP1
Q92752_TNR	LRRK2 status	0.860706	Q92752	TNR
Q92752_TNR	gender	0.323114	Q92752	TNR
Q92752_TNR	disease category	0.960736	Q92752	TNR
Q92752_TNR	age at sample collection	0.724109	Q92752	TNR
Q92752_TNR	study center	0.719963	Q92752	TNR
Q9UBX5_FBLN5	LRRK2 status	0.617137	Q9UBX5	FBLN5
Q9UBX5_FBLN5	gender	0.129995	Q9UBX5	FBLN5
Q9UBX5_FBLN5	disease category	0.624518	Q9UBX5	FBLN5
Q9UBX5_FBLN5	age at sample collection	0.822993	Q9UBX5	FBLN5
Q9UBX5_FBLN5	study center	0.404699	Q9UBX5	FBLN5
Q9UGM5_FETUB;Q9UGM5-2_FETUB	LRRK2 status	0.859793	Q9UGM5	FETUB;Q9UGM5-2_FETUB
Q9UGM5_FETUB;Q9UGM5-2_FETUB	gender	0.985758	Q9UGM5	FETUB;Q9UGM5-2_FETUB
Q9UGM5_FETUB;Q9UGM5-2_FETUB	disease category	0.809372	Q9UGM5	FETUB;Q9UGM5-2_FETUB
Q9UGM5_FETUB;Q9UGM5-2_FETUB	age at sample collection	0.711575	Q9UGM5	FETUB;Q9UGM5-2_FETUB
Q9UGM5_FETUB;Q9UGM5-2_FETUB	study center	0.972503	Q9UGM5	FETUB;Q9UGM5-2_FETUB
O95185_UNC5C;O95185-2_UNC5C	LRRK2 status	0.883477	O95185	UNC5C;O95185-2_UNC5C
O95185_UNC5C;O95185-2_UNC5C	gender	0.903883	O95185	UNC5C;O95185-2_UNC5C
O95185_UNC5C;O95185-2_UNC5C	disease category	0.900781	O95185	UNC5C;O95185-2_UNC5C
O95185_UNC5C;O95185-2_UNC5C	age at sample collection	0.398036	O95185	UNC5C;O95185-2_UNC5C
O95185_UNC5C;O95185-2_UNC5C	study center	0.809533	O95185	UNC5C;O95185-2_UNC5C
Q8N474_SFRP1	LRRK2 status	0.724646	Q8N474	SFRP1
Q8N474_SFRP1	gender	0.989612	Q8N474	SFRP1
Q8N474_SFRP1	disease category	0.801489	Q8N474	SFRP1
Q8N474_SFRP1	age at sample collection	0.438842	Q8N474	SFRP1
Q8N474_SFRP1	study center	0.881883	Q8N474	SFRP1
Q8NCW5_NAXE;Q8NCW5-2_NAXE	LRRK2 status	0.999068	Q8NCW5	NAXE;Q8NCW5-2_NAXE
Q8NCW5_NAXE;Q8NCW5-2_NAXE	gender	0.637993	Q8NCW5	NAXE;Q8NCW5-2_NAXE
Q8NCW5_NAXE;Q8NCW5-2_NAXE	disease category	0.768878	Q8NCW5	NAXE;Q8NCW5-2_NAXE
Q8NCW5_NAXE;Q8NCW5-2_NAXE	age at sample collection	0.900374	Q8NCW5	NAXE;Q8NCW5-2_NAXE
Q8NCW5_NAXE;Q8NCW5-2_NAXE	study center	0.986599	Q8NCW5	NAXE;Q8NCW5-2_NAXE
P29762_CRABP1	LRRK2 status	0.959083	P29762	CRABP1
P29762_CRABP1	gender	0.535294	P29762	CRABP1
P29762_CRABP1	disease category	0.916644	P29762	CRABP1
P29762_CRABP1	age at sample collection	0.778536	P29762	CRABP1
P29762_CRABP1	study center	0.984845	P29762	CRABP1
Q16568_CARTPT	LRRK2 status	0.308391	Q16568	CARTPT
Q16568_CARTPT	gender	0.87707	Q16568	CARTPT
Q16568_CARTPT	disease category	0.905036	Q16568	CARTPT
Q16568_CARTPT	age at sample collection	0.654832	Q16568	CARTPT
Q16568_CARTPT	study center	0.700976	Q16568	CARTPT
A0A0C4DH29_IGHV1-3	LRRK2 status	0.977934	A0A0C4DH29	IGHV1-3
A0A0C4DH29_IGHV1-3	gender	0.312154	A0A0C4DH29	IGHV1-3
A0A0C4DH29_IGHV1-3	disease category	0.796631	A0A0C4DH29	IGHV1-3
A0A0C4DH29_IGHV1-3	age at sample collection	0.835116	A0A0C4DH29	IGHV1-3
A0A0C4DH29_IGHV1-3	study center	0.971361	A0A0C4DH29	IGHV1-3
Q01459_CTBS	LRRK2 status	0.732512	Q01459	CTBS
Q01459_CTBS	gender	0.658161	Q01459	CTBS
Q01459_CTBS	disease category	0.107689	Q01459	CTBS
Q01459_CTBS	age at sample collection	0.974186	Q01459	CTBS
Q01459_CTBS	study center	0.716695	Q01459	CTBS
P18065_IGFBP2	LRRK2 status	0.983084	P18065	IGFBP2
P18065_IGFBP2	gender	0.74539	P18065	IGFBP2
P18065_IGFBP2	disease category	0.657752	P18065	IGFBP2
P18065_IGFBP2	age at sample collection	0.804656	P18065	IGFBP2
P18065_IGFBP2	study center	0.846973	P18065	IGFBP2
Q15121_PEA15;Q15121-2_PEA15	LRRK2 status	0.925265	Q15121	PEA15;Q15121-2_PEA15
Q15121_PEA15;Q15121-2_PEA15	gender	0.594373	Q15121	PEA15;Q15121-2_PEA15
Q15121_PEA15;Q15121-2_PEA15	disease category	0.910252	Q15121	PEA15;Q15121-2_PEA15
Q15121_PEA15;Q15121-2_PEA15	age at sample collection	0.117598	Q15121	PEA15;Q15121-2_PEA15
Q15121_PEA15;Q15121-2_PEA15	study center	0.926033	Q15121	PEA15;Q15121-2_PEA15
Q9HC38-2_GLOD4	LRRK2 status	0.943102	Q9HC38-2	GLOD4
Q9HC38-2_GLOD4	gender	0.796631	Q9HC38-2	GLOD4
Q9HC38-2_GLOD4	disease category	0.694438	Q9HC38-2	GLOD4
Q9HC38-2_GLOD4	age at sample collection	0.313772	Q9HC38-2	GLOD4
Q9HC38-2_GLOD4	study center	0.743225	Q9HC38-2	GLOD4
P63208_SKP1	LRRK2 status	0.672353	P63208	SKP1
P63208_SKP1	gender	0.79199	P63208	SKP1
P63208_SKP1	disease category	0.789247	P63208	SKP1
P63208_SKP1	age at sample collection	0.0515035	P63208	SKP1
P63208_SKP1	study center	0.924355	P63208	SKP1
O95841_ANGPTL1	LRRK2 status	0.253819	O95841	ANGPTL1
O95841_ANGPTL1	gender	0.95987	O95841	ANGPTL1
O95841_ANGPTL1	disease category	0.346517	O95841	ANGPTL1
O95841_ANGPTL1	age at sample collection	0.938955	O95841	ANGPTL1
O95841_ANGPTL1	study center	0.924355	O95841	ANGPTL1
O14514_ADGRB1	LRRK2 status	0.924355	O14514	ADGRB1
O14514_ADGRB1	gender	0.266655	O14514	ADGRB1
O14514_ADGRB1	disease category	0.793148	O14514	ADGRB1
O14514_ADGRB1	age at sample collection	0.890727	O14514	ADGRB1
O14514_ADGRB1	study center	0.957945	O14514	ADGRB1
Q9NPR2_SEMA4B;Q9NPR2-2_SEMA4B	LRRK2 status	0.923395	Q9NPR2	SEMA4B;Q9NPR2-2_SEMA4B
Q9NPR2_SEMA4B;Q9NPR2-2_SEMA4B	gender	0.933384	Q9NPR2	SEMA4B;Q9NPR2-2_SEMA4B
Q9NPR2_SEMA4B;Q9NPR2-2_SEMA4B	disease category	0.94093	Q9NPR2	SEMA4B;Q9NPR2-2_SEMA4B
Q9NPR2_SEMA4B;Q9NPR2-2_SEMA4B	age at sample collection	0.990114	Q9NPR2	SEMA4B;Q9NPR2-2_SEMA4B
Q9NPR2_SEMA4B;Q9NPR2-2_SEMA4B	study center	0.63215	Q9NPR2	SEMA4B;Q9NPR2-2_SEMA4B
P48668_KRT6C	LRRK2 status	0.728935	P48668	KRT6C
P48668_KRT6C	gender	0.280872	P48668	KRT6C
P48668_KRT6C	disease category	0.888072	P48668	KRT6C
P48668_KRT6C	age at sample collection	0.89612	P48668	KRT6C
P48668_KRT6C	study center	0.780751	P48668	KRT6C
P04004_VTN	LRRK2 status	0.807776	P04004	VTN
P04004_VTN	gender	0.0518209	P04004	VTN
P04004_VTN	disease category	0.871731	P04004	VTN
P04004_VTN	age at sample collection	0.875094	P04004	VTN
P04004_VTN	study center	0.545309	P04004	VTN
P12277_CKB	LRRK2 status	0.948083	P12277	CKB
P12277_CKB	gender	0.807776	P12277	CKB
P12277_CKB	disease category	0.513623	P12277	CKB
P12277_CKB	age at sample collection	0.905678	P12277	CKB
P12277_CKB	study center	0.845736	P12277	CKB
P29218_IMPA1;P29218-3_IMPA1	LRRK2 status	0.94898	P29218	IMPA1;P29218-3_IMPA1
P29218_IMPA1;P29218-3_IMPA1	gender	0.620754	P29218	IMPA1;P29218-3_IMPA1
P29218_IMPA1;P29218-3_IMPA1	disease category	0.900927	P29218	IMPA1;P29218-3_IMPA1
P29218_IMPA1;P29218-3_IMPA1	age at sample collection	0.985758	P29218	IMPA1;P29218-3_IMPA1
P29218_IMPA1;P29218-3_IMPA1	study center	0.191193	P29218	IMPA1;P29218-3_IMPA1
P49418_AMPH;P49418-2_AMPH	LRRK2 status	0.658476	P49418	AMPH;P49418-2_AMPH
P49418_AMPH;P49418-2_AMPH	gender	0.364378	P49418	AMPH;P49418-2_AMPH
P49418_AMPH;P49418-2_AMPH	disease category	0.960581	P49418	AMPH;P49418-2_AMPH
P49418_AMPH;P49418-2_AMPH	age at sample collection	0.859401	P49418	AMPH;P49418-2_AMPH
P49418_AMPH;P49418-2_AMPH	study center	0.955889	P49418	AMPH;P49418-2_AMPH
Q12841_FSTL1;Q12841-2_FSTL1	LRRK2 status	0.742797	Q12841	FSTL1;Q12841-2_FSTL1
Q12841_FSTL1;Q12841-2_FSTL1	gender	0.131809	Q12841	FSTL1;Q12841-2_FSTL1
Q12841_FSTL1;Q12841-2_FSTL1	disease category	0.743225	Q12841	FSTL1;Q12841-2_FSTL1
Q12841_FSTL1;Q12841-2_FSTL1	age at sample collection	0.643098	Q12841	FSTL1;Q12841-2_FSTL1
Q12841_FSTL1;Q12841-2_FSTL1	study center	0.924355	Q12841	FSTL1;Q12841-2_FSTL1
P09104_ENO2	LRRK2 status	0.553102	P09104	ENO2
P09104_ENO2	gender	0.704315	P09104	ENO2
P09104_ENO2	disease category	0.658161	P09104	ENO2
P09104_ENO2	age at sample collection	0.758398	P09104	ENO2
P09104_ENO2	study center	0.906446	P09104	ENO2
P28827_PTPRM;P28827-2_PTPRM	LRRK2 status	0.7666	P28827	PTPRM;P28827-2_PTPRM
P28827_PTPRM;P28827-2_PTPRM	gender	0.294687	P28827	PTPRM;P28827-2_PTPRM
P28827_PTPRM;P28827-2_PTPRM	disease category	0.883733	P28827	PTPRM;P28827-2_PTPRM
P28827_PTPRM;P28827-2_PTPRM	age at sample collection	0.626143	P28827	PTPRM;P28827-2_PTPRM
P28827_PTPRM;P28827-2_PTPRM	study center	0.809533	P28827	PTPRM;P28827-2_PTPRM
P34059_GALNS	LRRK2 status	0.699329	P34059	GALNS
P34059_GALNS	gender	0.947234	P34059	GALNS
P34059_GALNS	disease category	0.953337	P34059	GALNS
P34059_GALNS	age at sample collection	0.59679	P34059	GALNS
P34059_GALNS	study center	0.879686	P34059	GALNS
Q9BW30_TPPP3	LRRK2 status	0.288338	Q9BW30	TPPP3
Q9BW30_TPPP3	gender	0.888072	Q9BW30	TPPP3
Q9BW30_TPPP3	disease category	0.322844	Q9BW30	TPPP3
Q9BW30_TPPP3	age at sample collection	0.302257	Q9BW30	TPPP3
Q9BW30_TPPP3	study center	0.998061	Q9BW30	TPPP3
P52803_EFNA5	LRRK2 status	0.782335	P52803	EFNA5
P52803_EFNA5	gender	0.334327	P52803	EFNA5
P52803_EFNA5	disease category	0.97962	P52803	EFNA5
P52803_EFNA5	age at sample collection	0.989937	P52803	EFNA5
P52803_EFNA5	study center	0.783239	P52803	EFNA5
P01714_IGLV3-19	LRRK2 status	0.932684	P01714	IGLV3-19
P01714_IGLV3-19	gender	0.583115	P01714	IGLV3-19
P01714_IGLV3-19	disease category	0.655367	P01714	IGLV3-19
P01714_IGLV3-19	age at sample collection	0.369561	P01714	IGLV3-19
P01714_IGLV3-19	study center	0.777895	P01714	IGLV3-19
A0A0C4DH68_IGKV2-24	LRRK2 status	0.805298	A0A0C4DH68	IGKV2-24
A0A0C4DH68_IGKV2-24	gender	0.550072	A0A0C4DH68	IGKV2-24
A0A0C4DH68_IGKV2-24	disease category	0.883733	A0A0C4DH68	IGKV2-24
A0A0C4DH68_IGKV2-24	age at sample collection	0.231986	A0A0C4DH68	IGKV2-24
A0A0C4DH68_IGKV2-24	study center	0.734415	A0A0C4DH68	IGKV2-24
Q9H0Q3_FXYD6;Q9H0Q3-2_FXYD6	LRRK2 status	0.716399	Q9H0Q3	FXYD6;Q9H0Q3-2_FXYD6
Q9H0Q3_FXYD6;Q9H0Q3-2_FXYD6	gender	0.145934	Q9H0Q3	FXYD6;Q9H0Q3-2_FXYD6
Q9H0Q3_FXYD6;Q9H0Q3-2_FXYD6	disease category	0.998061	Q9H0Q3	FXYD6;Q9H0Q3-2_FXYD6
Q9H0Q3_FXYD6;Q9H0Q3-2_FXYD6	age at sample collection	0.109665	Q9H0Q3	FXYD6;Q9H0Q3-2_FXYD6
Q9H0Q3_FXYD6;Q9H0Q3-2_FXYD6	study center	0.798653	Q9H0Q3	FXYD6;Q9H0Q3-2_FXYD6
Q92542_NCSTN;Q92542-2_NCSTN	LRRK2 status	0.676785	Q92542	NCSTN;Q92542-2_NCSTN
Q92542_NCSTN;Q92542-2_NCSTN	gender	0.0676033	Q92542	NCSTN;Q92542-2_NCSTN
Q92542_NCSTN;Q92542-2_NCSTN	disease category	0.595219	Q92542	NCSTN;Q92542-2_NCSTN
Q92542_NCSTN;Q92542-2_NCSTN	age at sample collection	0.455625	Q92542	NCSTN;Q92542-2_NCSTN
Q92542_NCSTN;Q92542-2_NCSTN	study center	0.773823	Q92542	NCSTN;Q92542-2_NCSTN
P00739_HPR;P00739-2_HPR	LRRK2 status	0.553917	P00739	HPR;P00739-2_HPR
P00739_HPR;P00739-2_HPR	gender	0.0120664	P00739	HPR;P00739-2_HPR
P00739_HPR;P00739-2_HPR	disease category	0.67938	P00739	HPR;P00739-2_HPR
P00739_HPR;P00739-2_HPR	age at sample collection	0.698477	P00739	HPR;P00739-2_HPR
P00739_HPR;P00739-2_HPR	study center	0.897505	P00739	HPR;P00739-2_HPR
Q92692_NECTIN2;Q92692-2_NECTIN2	LRRK2 status	0.919075	Q92692	NECTIN2;Q92692-2_NECTIN2
Q92692_NECTIN2;Q92692-2_NECTIN2	gender	0.160836	Q92692	NECTIN2;Q92692-2_NECTIN2
Q92692_NECTIN2;Q92692-2_NECTIN2	disease category	0.924355	Q92692	NECTIN2;Q92692-2_NECTIN2
Q92692_NECTIN2;Q92692-2_NECTIN2	age at sample collection	0.94211	Q92692	NECTIN2;Q92692-2_NECTIN2
Q92692_NECTIN2;Q92692-2_NECTIN2	study center	0.834397	Q92692	NECTIN2;Q92692-2_NECTIN2
Q8WUJ3_CEMIP	LRRK2 status	0.630106	Q8WUJ3	CEMIP
Q8WUJ3_CEMIP	gender	0.814595	Q8WUJ3	CEMIP
Q8WUJ3_CEMIP	disease category	0.921466	Q8WUJ3	CEMIP
Q8WUJ3_CEMIP	age at sample collection	0.84185	Q8WUJ3	CEMIP
Q8WUJ3_CEMIP	study center	0.474118	Q8WUJ3	CEMIP
P01814_IGHV2-70	LRRK2 status	0.835116	P01814	IGHV2-70
P01814_IGHV2-70	gender	0.826326	P01814	IGHV2-70
P01814_IGHV2-70	disease category	0.713542	P01814	IGHV2-70
P01814_IGHV2-70	age at sample collection	0.922264	P01814	IGHV2-70
P01814_IGHV2-70	study center	0.0178657	P01814	IGHV2-70
Q92520_FAM3C	LRRK2 status	0.897887	Q92520	FAM3C
Q92520_FAM3C	gender	0.0237995	Q92520	FAM3C
Q92520_FAM3C	disease category	0.702517	Q92520	FAM3C
Q92520_FAM3C	age at sample collection	0.235436	Q92520	FAM3C
Q92520_FAM3C	study center	0.708689	Q92520	FAM3C
Q99946_PRRT1	LRRK2 status	0.637993	Q99946	PRRT1
Q99946_PRRT1	gender	0.0439873	Q99946	PRRT1
Q99946_PRRT1	disease category	0.998179	Q99946	PRRT1
Q99946_PRRT1	age at sample collection	0.936698	Q99946	PRRT1
Q99946_PRRT1	study center	0.39755	Q99946	PRRT1
Q9NPG4_PCDH12	LRRK2 status	0.342604	Q9NPG4	PCDH12
Q9NPG4_PCDH12	gender	0.999304	Q9NPG4	PCDH12
Q9NPG4_PCDH12	disease category	0.860737	Q9NPG4	PCDH12
Q9NPG4_PCDH12	age at sample collection	0.994921	Q9NPG4	PCDH12
Q9NPG4_PCDH12	study center	0.900574	Q9NPG4	PCDH12
O43300_LRRTM2	LRRK2 status	0.829269	O43300	LRRTM2
O43300_LRRTM2	gender	0.0611994	O43300	LRRTM2
O43300_LRRTM2	disease category	0.85435	O43300	LRRTM2
O43300_LRRTM2	age at sample collection	0.676785	O43300	LRRTM2
O43300_LRRTM2	study center	0.956776	O43300	LRRTM2
P30041_PRDX6	LRRK2 status	0.950132	P30041	PRDX6
P30041_PRDX6	gender	0.630368	P30041	PRDX6
P30041_PRDX6	disease category	0.92522	P30041	PRDX6
P30041_PRDX6	age at sample collection	0.979772	P30041	PRDX6
P30041_PRDX6	study center	0.68615	P30041	PRDX6
Q04721_NOTCH2	LRRK2 status	0.789122	Q04721	NOTCH2
Q04721_NOTCH2	gender	0.0104692	Q04721	NOTCH2
Q04721_NOTCH2	disease category	0.460547	Q04721	NOTCH2
Q04721_NOTCH2	age at sample collection	0.835116	Q04721	NOTCH2
Q04721_NOTCH2	study center	0.417798	Q04721	NOTCH2
Q15818_NPTX1	LRRK2 status	0.955931	Q15818	NPTX1
Q15818_NPTX1	gender	0.00413033	Q15818	NPTX1
Q15818_NPTX1	disease category	0.92125	Q15818	NPTX1
Q15818_NPTX1	age at sample collection	0.00301081	Q15818	NPTX1
Q15818_NPTX1	study center	0.948656	Q15818	NPTX1
O43916_CHST1	LRRK2 status	0.84185	O43916	CHST1
O43916_CHST1	gender	0.190079	O43916	CHST1
O43916_CHST1	disease category	0.950457	O43916	CHST1
O43916_CHST1	age at sample collection	0.6744	O43916	CHST1
O43916_CHST1	study center	0.908332	O43916	CHST1
P04217-2_A1BG	LRRK2 status	0.83536	P04217-2	A1BG
P04217-2_A1BG	gender	0.331347	P04217-2	A1BG
P04217-2_A1BG	disease category	0.990459	P04217-2	A1BG
P04217-2_A1BG	age at sample collection	0.355467	P04217-2	A1BG
P04217-2_A1BG	study center	0.71067	P04217-2	A1BG
Q7Z553_MDGA2;Q7Z553-3_MDGA2	LRRK2 status	0.684163	Q7Z553	MDGA2;Q7Z553-3_MDGA2
Q7Z553_MDGA2;Q7Z553-3_MDGA2	gender	0.108561	Q7Z553	MDGA2;Q7Z553-3_MDGA2
Q7Z553_MDGA2;Q7Z553-3_MDGA2	disease category	0.743225	Q7Z553	MDGA2;Q7Z553-3_MDGA2
Q7Z553_MDGA2;Q7Z553-3_MDGA2	age at sample collection	0.43172	Q7Z553	MDGA2;Q7Z553-3_MDGA2
Q7Z553_MDGA2;Q7Z553-3_MDGA2	study center	0.688384	Q7Z553	MDGA2;Q7Z553-3_MDGA2
P01210_PENK	LRRK2 status	0.727858	P01210	PENK
P01210_PENK	gender	0.000803592	P01210	PENK
P01210_PENK	disease category	0.613506	P01210	PENK
P01210_PENK	age at sample collection	1.48924e-08	P01210	PENK
P01210_PENK	study center	0.666213	P01210	PENK
P29120_PCSK1;P29120-2_PCSK1	LRRK2 status	0.583115	P29120	PCSK1;P29120-2_PCSK1
P29120_PCSK1;P29120-2_PCSK1	gender	0.5745	P29120	PCSK1;P29120-2_PCSK1
P29120_PCSK1;P29120-2_PCSK1	disease category	0.863872	P29120	PCSK1;P29120-2_PCSK1
P29120_PCSK1;P29120-2_PCSK1	age at sample collection	0.869178	P29120	PCSK1;P29120-2_PCSK1
P29120_PCSK1;P29120-2_PCSK1	study center	0.841711	P29120	PCSK1;P29120-2_PCSK1
O00468-6_AGRN	LRRK2 status	0.171056	O00468-6	AGRN
O00468-6_AGRN	gender	0.00313578	O00468-6	AGRN
O00468-6_AGRN	disease category	0.780108	O00468-6	AGRN
O00468-6_AGRN	age at sample collection	0.609927	O00468-6	AGRN
O00468-6_AGRN	study center	0.897887	O00468-6	AGRN
P00748_F12	LRRK2 status	0.781696	P00748	F12
P00748_F12	gender	0.534887	P00748	F12
P00748_F12	disease category	0.721892	P00748	F12
P00748_F12	age at sample collection	0.801489	P00748	F12
P00748_F12	study center	0.913081	P00748	F12
Q58EX2_SDK2;Q58EX2-2_SDK2;Q58EX2-3_SDK2;Q58EX2-4_SDK2	LRRK2 status	0.251905	Q58EX2	SDK2;Q58EX2-2_SDK2;Q58EX2-3_SDK2;Q58EX2-4_SDK2
Q58EX2_SDK2;Q58EX2-2_SDK2;Q58EX2-3_SDK2;Q58EX2-4_SDK2	gender	0.199556	Q58EX2	SDK2;Q58EX2-2_SDK2;Q58EX2-3_SDK2;Q58EX2-4_SDK2
Q58EX2_SDK2;Q58EX2-2_SDK2;Q58EX2-3_SDK2;Q58EX2-4_SDK2	disease category	0.868061	Q58EX2	SDK2;Q58EX2-2_SDK2;Q58EX2-3_SDK2;Q58EX2-4_SDK2
Q58EX2_SDK2;Q58EX2-2_SDK2;Q58EX2-3_SDK2;Q58EX2-4_SDK2	age at sample collection	0.793084	Q58EX2	SDK2;Q58EX2-2_SDK2;Q58EX2-3_SDK2;Q58EX2-4_SDK2
Q58EX2_SDK2;Q58EX2-2_SDK2;Q58EX2-3_SDK2;Q58EX2-4_SDK2	study center	0.80712	Q58EX2	SDK2;Q58EX2-2_SDK2;Q58EX2-3_SDK2;Q58EX2-4_SDK2
Q9UHF0_TAC3	LRRK2 status	0.68146	Q9UHF0	TAC3
Q9UHF0_TAC3	gender	0.00499025	Q9UHF0	TAC3
Q9UHF0_TAC3	disease category	0.406734	Q9UHF0	TAC3
Q9UHF0_TAC3	age at sample collection	0.0474425	Q9UHF0	TAC3
Q9UHF0_TAC3	study center	0.943837	Q9UHF0	TAC3
P01127_PDGFB;P01127-2_PDGFB	LRRK2 status	0.766421	P01127	PDGFB;P01127-2_PDGFB
P01127_PDGFB;P01127-2_PDGFB	gender	0.0170589	P01127	PDGFB;P01127-2_PDGFB
P01127_PDGFB;P01127-2_PDGFB	disease category	0.238113	P01127	PDGFB;P01127-2_PDGFB
P01127_PDGFB;P01127-2_PDGFB	age at sample collection	0.8357	P01127	PDGFB;P01127-2_PDGFB
P01127_PDGFB;P01127-2_PDGFB	study center	0.960736	P01127	PDGFB;P01127-2_PDGFB
P30740_SERPINB1	LRRK2 status	0.712418	P30740	SERPINB1
P30740_SERPINB1	gender	0.970878	P30740	SERPINB1
P30740_SERPINB1	disease category	0.947621	P30740	SERPINB1
P30740_SERPINB1	age at sample collection	0.712322	P30740	SERPINB1
P30740_SERPINB1	study center	0.809462	P30740	SERPINB1
Q13228_SELENBP1;Q13228-4_SELENBP1	LRRK2 status	0.919766	Q13228	SELENBP1;Q13228-4_SELENBP1
Q13228_SELENBP1;Q13228-4_SELENBP1	gender	0.189792	Q13228	SELENBP1;Q13228-4_SELENBP1
Q13228_SELENBP1;Q13228-4_SELENBP1	disease category	0.846461	Q13228	SELENBP1;Q13228-4_SELENBP1
Q13228_SELENBP1;Q13228-4_SELENBP1	age at sample collection	0.0972488	Q13228	SELENBP1;Q13228-4_SELENBP1
Q13228_SELENBP1;Q13228-4_SELENBP1	study center	0.650237	Q13228	SELENBP1;Q13228-4_SELENBP1
Q6PCB0_VWA1	LRRK2 status	0.85435	Q6PCB0	VWA1
Q6PCB0_VWA1	gender	0.914134	Q6PCB0	VWA1
Q6PCB0_VWA1	disease category	0.948938	Q6PCB0	VWA1
Q6PCB0_VWA1	age at sample collection	0.933384	Q6PCB0	VWA1
Q6PCB0_VWA1	study center	0.968549	Q6PCB0	VWA1
Q9Y6R7_FCGBP	LRRK2 status	0.890678	Q9Y6R7	FCGBP
Q9Y6R7_FCGBP	gender	4.441e-06	Q9Y6R7	FCGBP
Q9Y6R7_FCGBP	disease category	0.796631	Q9Y6R7	FCGBP
Q9Y6R7_FCGBP	age at sample collection	0.55839	Q9Y6R7	FCGBP
Q9Y6R7_FCGBP	study center	0.648146	Q9Y6R7	FCGBP
Q14982_OPCML;Q14982-2_OPCML;Q14982-4_OPCML	LRRK2 status	0.95054	Q14982	OPCML;Q14982-2_OPCML;Q14982-4_OPCML
Q14982_OPCML;Q14982-2_OPCML;Q14982-4_OPCML	gender	0.0293773	Q14982	OPCML;Q14982-2_OPCML;Q14982-4_OPCML
Q14982_OPCML;Q14982-2_OPCML;Q14982-4_OPCML	disease category	0.703318	Q14982	OPCML;Q14982-2_OPCML;Q14982-4_OPCML
Q14982_OPCML;Q14982-2_OPCML;Q14982-4_OPCML	age at sample collection	0.60869	Q14982	OPCML;Q14982-2_OPCML;Q14982-4_OPCML
Q14982_OPCML;Q14982-2_OPCML;Q14982-4_OPCML	study center	0.85435	Q14982	OPCML;Q14982-2_OPCML;Q14982-4_OPCML
P01624_IGKV3-15	LRRK2 status	0.831625	P01624	IGKV3-15
P01624_IGKV3-15	gender	0.0890052	P01624	IGKV3-15
P01624_IGKV3-15	disease category	0.881556	P01624	IGKV3-15
P01624_IGKV3-15	age at sample collection	0.931665	P01624	IGKV3-15
P01624_IGKV3-15	study center	0.97962	P01624	IGKV3-15
A2NJV5_IGKV2-29	LRRK2 status	0.99176	A2NJV5	IGKV2-29
A2NJV5_IGKV2-29	gender	0.250848	A2NJV5	IGKV2-29
A2NJV5_IGKV2-29	disease category	0.787413	A2NJV5	IGKV2-29
A2NJV5_IGKV2-29	age at sample collection	0.852262	A2NJV5	IGKV2-29
A2NJV5_IGKV2-29	study center	0.789247	A2NJV5	IGKV2-29
Q92673_SORL1	LRRK2 status	0.782335	Q92673	SORL1
Q92673_SORL1	gender	0.292119	Q92673	SORL1
Q92673_SORL1	disease category	0.967013	Q92673	SORL1
Q92673_SORL1	age at sample collection	0.868061	Q92673	SORL1
Q92673_SORL1	study center	0.877484	Q92673	SORL1
Q8WXD2_SCG3	LRRK2 status	0.937908	Q8WXD2	SCG3
Q8WXD2_SCG3	gender	0.321273	Q8WXD2	SCG3
Q8WXD2_SCG3	disease category	0.905036	Q8WXD2	SCG3
Q8WXD2_SCG3	age at sample collection	0.0673857	Q8WXD2	SCG3
Q8WXD2_SCG3	study center	0.888072	Q8WXD2	SCG3
A4D0V7_CPED1;A4D0V7-2_CPED1	LRRK2 status	0.775202	A4D0V7	CPED1;A4D0V7-2_CPED1
A4D0V7_CPED1;A4D0V7-2_CPED1	gender	0.933384	A4D0V7	CPED1;A4D0V7-2_CPED1
A4D0V7_CPED1;A4D0V7-2_CPED1	disease category	0.939053	A4D0V7	CPED1;A4D0V7-2_CPED1
A4D0V7_CPED1;A4D0V7-2_CPED1	age at sample collection	0.947929	A4D0V7	CPED1;A4D0V7-2_CPED1
A4D0V7_CPED1;A4D0V7-2_CPED1	study center	0.937393	A4D0V7	CPED1;A4D0V7-2_CPED1
O94933_SLITRK3	LRRK2 status	0.868061	O94933	SLITRK3
O94933_SLITRK3	gender	0.97962	O94933	SLITRK3
O94933_SLITRK3	disease category	0.121417	O94933	SLITRK3
O94933_SLITRK3	age at sample collection	0.835116	O94933	SLITRK3
O94933_SLITRK3	study center	0.131421	O94933	SLITRK3
Q9BSG5_RTBDN;Q9BSG5-2_RTBDN;Q9BSG5-3_RTBDN	LRRK2 status	0.30297	Q9BSG5	RTBDN;Q9BSG5-2_RTBDN;Q9BSG5-3_RTBDN
Q9BSG5_RTBDN;Q9BSG5-2_RTBDN;Q9BSG5-3_RTBDN	gender	0.280634	Q9BSG5	RTBDN;Q9BSG5-2_RTBDN;Q9BSG5-3_RTBDN
Q9BSG5_RTBDN;Q9BSG5-2_RTBDN;Q9BSG5-3_RTBDN	disease category	0.861405	Q9BSG5	RTBDN;Q9BSG5-2_RTBDN;Q9BSG5-3_RTBDN
Q9BSG5_RTBDN;Q9BSG5-2_RTBDN;Q9BSG5-3_RTBDN	age at sample collection	0.938955	Q9BSG5	RTBDN;Q9BSG5-2_RTBDN;Q9BSG5-3_RTBDN
Q9BSG5_RTBDN;Q9BSG5-2_RTBDN;Q9BSG5-3_RTBDN	study center	0.209981	Q9BSG5	RTBDN;Q9BSG5-2_RTBDN;Q9BSG5-3_RTBDN
A0A0B4J1V2_IGHV2-26	LRRK2 status	0.607353	A0A0B4J1V2	IGHV2-26
A0A0B4J1V2_IGHV2-26	gender	0.162483	A0A0B4J1V2	IGHV2-26
A0A0B4J1V2_IGHV2-26	disease category	0.869743	A0A0B4J1V2	IGHV2-26
A0A0B4J1V2_IGHV2-26	age at sample collection	0.547129	A0A0B4J1V2	IGHV2-26
A0A0B4J1V2_IGHV2-26	study center	0.963863	A0A0B4J1V2	IGHV2-26
Q9P0K9_FRRS1L	LRRK2 status	0.849007	Q9P0K9	FRRS1L
Q9P0K9_FRRS1L	gender	0.0463227	Q9P0K9	FRRS1L
Q9P0K9_FRRS1L	disease category	0.807776	Q9P0K9	FRRS1L
Q9P0K9_FRRS1L	age at sample collection	0.177039	Q9P0K9	FRRS1L
Q9P0K9_FRRS1L	study center	0.932684	Q9P0K9	FRRS1L
P05109_S100A8	LRRK2 status	0.231986	P05109	S100A8
P05109_S100A8	gender	0.939053	P05109	S100A8
P05109_S100A8	disease category	0.723402	P05109	S100A8
P05109_S100A8	age at sample collection	0.180473	P05109	S100A8
P05109_S100A8	study center	0.701504	P05109	S100A8
Q08397_LOXL1	LRRK2 status	0.954757	Q08397	LOXL1
Q08397_LOXL1	gender	0.957945	Q08397	LOXL1
Q08397_LOXL1	disease category	0.232189	Q08397	LOXL1
Q08397_LOXL1	age at sample collection	0.358845	Q08397	LOXL1
Q08397_LOXL1	study center	0.994379	Q08397	LOXL1
O15394_NCAM2	LRRK2 status	0.705184	O15394	NCAM2
O15394_NCAM2	gender	0.497824	O15394	NCAM2
O15394_NCAM2	disease category	0.932684	O15394	NCAM2
O15394_NCAM2	age at sample collection	0.743783	O15394	NCAM2
O15394_NCAM2	study center	0.83536	O15394	NCAM2
P01591_JCHAIN	LRRK2 status	0.881883	P01591	JCHAIN
P01591_JCHAIN	gender	0.0673567	P01591	JCHAIN
P01591_JCHAIN	disease category	0.79945	P01591	JCHAIN
P01591_JCHAIN	age at sample collection	0.180641	P01591	JCHAIN
P01591_JCHAIN	study center	0.66593	P01591	JCHAIN
Q86X29_LSR;Q86X29-4_LSR;Q86X29-5_LSR;Q86X29-6_LSR	LRRK2 status	0.95987	Q86X29	LSR;Q86X29-4_LSR;Q86X29-5_LSR;Q86X29-6_LSR
Q86X29_LSR;Q86X29-4_LSR;Q86X29-5_LSR;Q86X29-6_LSR	gender	0.0255988	Q86X29	LSR;Q86X29-4_LSR;Q86X29-5_LSR;Q86X29-6_LSR
Q86X29_LSR;Q86X29-4_LSR;Q86X29-5_LSR;Q86X29-6_LSR	disease category	0.981706	Q86X29	LSR;Q86X29-4_LSR;Q86X29-5_LSR;Q86X29-6_LSR
Q86X29_LSR;Q86X29-4_LSR;Q86X29-5_LSR;Q86X29-6_LSR	age at sample collection	0.999304	Q86X29	LSR;Q86X29-4_LSR;Q86X29-5_LSR;Q86X29-6_LSR
Q86X29_LSR;Q86X29-4_LSR;Q86X29-5_LSR;Q86X29-6_LSR	study center	0.742953	Q86X29	LSR;Q86X29-4_LSR;Q86X29-5_LSR;Q86X29-6_LSR
O43155_FLRT2	LRRK2 status	0.179224	O43155	FLRT2
O43155_FLRT2	gender	0.956776	O43155	FLRT2
O43155_FLRT2	disease category	0.549086	O43155	FLRT2
O43155_FLRT2	age at sample collection	0.990114	O43155	FLRT2
O43155_FLRT2	study center	0.235887	O43155	FLRT2
P08253_MMP2	LRRK2 status	0.480733	P08253	MMP2
P08253_MMP2	gender	0.949823	P08253	MMP2
P08253_MMP2	disease category	0.538902	P08253	MMP2
P08253_MMP2	age at sample collection	0.616399	P08253	MMP2
P08253_MMP2	study center	0.92084	P08253	MMP2
P16035_TIMP2	LRRK2 status	0.821082	P16035	TIMP2
P16035_TIMP2	gender	0.812129	P16035	TIMP2
P16035_TIMP2	disease category	0.186665	P16035	TIMP2
P16035_TIMP2	age at sample collection	0.887642	P16035	TIMP2
P16035_TIMP2	study center	0.995449	P16035	TIMP2
P80748_IGLV3-21	LRRK2 status	0.960014	P80748	IGLV3-21
P80748_IGLV3-21	gender	0.0345701	P80748	IGLV3-21
P80748_IGLV3-21	disease category	0.713542	P80748	IGLV3-21
P80748_IGLV3-21	age at sample collection	0.792889	P80748	IGLV3-21
P80748_IGLV3-21	study center	0.654832	P80748	IGLV3-21
Q9ULI3_HEG1;Q9ULI3-2_HEG1	LRRK2 status	0.637993	Q9ULI3	HEG1;Q9ULI3-2_HEG1
Q9ULI3_HEG1;Q9ULI3-2_HEG1	gender	0.0959064	Q9ULI3	HEG1;Q9ULI3-2_HEG1
Q9ULI3_HEG1;Q9ULI3-2_HEG1	disease category	0.91954	Q9ULI3	HEG1;Q9ULI3-2_HEG1
Q9ULI3_HEG1;Q9ULI3-2_HEG1	age at sample collection	0.984688	Q9ULI3	HEG1;Q9ULI3-2_HEG1
Q9ULI3_HEG1;Q9ULI3-2_HEG1	study center	0.6744	Q9ULI3	HEG1;Q9ULI3-2_HEG1
Q9C0A0_CNTNAP4	LRRK2 status	0.65132	Q9C0A0	CNTNAP4
Q9C0A0_CNTNAP4	gender	0.66388	Q9C0A0	CNTNAP4
Q9C0A0_CNTNAP4	disease category	0.984747	Q9C0A0	CNTNAP4
Q9C0A0_CNTNAP4	age at sample collection	0.308391	Q9C0A0	CNTNAP4
Q9C0A0_CNTNAP4	study center	0.94301	Q9C0A0	CNTNAP4
Q9UI42_CPA4;Q9UI42-2_CPA4	LRRK2 status	0.622041	Q9UI42	CPA4;Q9UI42-2_CPA4
Q9UI42_CPA4;Q9UI42-2_CPA4	gender	0.0108418	Q9UI42	CPA4;Q9UI42-2_CPA4
Q9UI42_CPA4;Q9UI42-2_CPA4	disease category	0.423536	Q9UI42	CPA4;Q9UI42-2_CPA4
Q9UI42_CPA4;Q9UI42-2_CPA4	age at sample collection	0.0711156	Q9UI42	CPA4;Q9UI42-2_CPA4
Q9UI42_CPA4;Q9UI42-2_CPA4	study center	0.438842	Q9UI42	CPA4;Q9UI42-2_CPA4
Q9NSC7_ST6GALNAC1	LRRK2 status	0.520097	Q9NSC7	ST6GALNAC1
Q9NSC7_ST6GALNAC1	gender	0.732646	Q9NSC7	ST6GALNAC1
Q9NSC7_ST6GALNAC1	disease category	0.966798	Q9NSC7	ST6GALNAC1
Q9NSC7_ST6GALNAC1	age at sample collection	0.342604	Q9NSC7	ST6GALNAC1
Q9NSC7_ST6GALNAC1	study center	0.658476	Q9NSC7	ST6GALNAC1
Q5R3F8_ELFN2	LRRK2 status	0.817761	Q5R3F8	ELFN2
Q5R3F8_ELFN2	gender	0.936936	Q5R3F8	ELFN2
Q5R3F8_ELFN2	disease category	0.777452	Q5R3F8	ELFN2
Q5R3F8_ELFN2	age at sample collection	0.956776	Q5R3F8	ELFN2
Q5R3F8_ELFN2	study center	0.984747	Q5R3F8	ELFN2
P07307_ASGR2;P07307-2_ASGR2;P07307-3_ASGR2	LRRK2 status	0.658486	P07307	ASGR2;P07307-2_ASGR2;P07307-3_ASGR2
P07307_ASGR2;P07307-2_ASGR2;P07307-3_ASGR2	gender	0.0057732	P07307	ASGR2;P07307-2_ASGR2;P07307-3_ASGR2
P07307_ASGR2;P07307-2_ASGR2;P07307-3_ASGR2	disease category	0.236122	P07307	ASGR2;P07307-2_ASGR2;P07307-3_ASGR2
P07307_ASGR2;P07307-2_ASGR2;P07307-3_ASGR2	age at sample collection	0.253819	P07307	ASGR2;P07307-2_ASGR2;P07307-3_ASGR2
P07307_ASGR2;P07307-2_ASGR2;P07307-3_ASGR2	study center	0.805391	P07307	ASGR2;P07307-2_ASGR2;P07307-3_ASGR2
Q9Y617_PSAT1;Q9Y617-2_PSAT1	LRRK2 status	0.807776	Q9Y617	PSAT1;Q9Y617-2_PSAT1
Q9Y617_PSAT1;Q9Y617-2_PSAT1	gender	0.026458	Q9Y617	PSAT1;Q9Y617-2_PSAT1
Q9Y617_PSAT1;Q9Y617-2_PSAT1	disease category	0.907131	Q9Y617	PSAT1;Q9Y617-2_PSAT1
Q9Y617_PSAT1;Q9Y617-2_PSAT1	age at sample collection	0.314056	Q9Y617	PSAT1;Q9Y617-2_PSAT1
Q9Y617_PSAT1;Q9Y617-2_PSAT1	study center	0.935126	Q9Y617	PSAT1;Q9Y617-2_PSAT1
Q8WZA1_POMGNT1	LRRK2 status	0.925627	Q8WZA1	POMGNT1
Q8WZA1_POMGNT1	gender	0.312154	Q8WZA1	POMGNT1
Q8WZA1_POMGNT1	disease category	0.924355	Q8WZA1	POMGNT1
Q8WZA1_POMGNT1	age at sample collection	0.814314	Q8WZA1	POMGNT1
Q8WZA1_POMGNT1	study center	0.932598	Q8WZA1	POMGNT1
A0A075B6I1_IGLV4-60	LRRK2 status	0.92522	A0A075B6I1	IGLV4-60
A0A075B6I1_IGLV4-60	gender	0.245495	A0A075B6I1	IGLV4-60
A0A075B6I1_IGLV4-60	disease category	0.95742	A0A075B6I1	IGLV4-60
A0A075B6I1_IGLV4-60	age at sample collection	0.784314	A0A075B6I1	IGLV4-60
A0A075B6I1_IGLV4-60	study center	0.978669	A0A075B6I1	IGLV4-60
Q9UK28_TMEM59L	LRRK2 status	0.859344	Q9UK28	TMEM59L
Q9UK28_TMEM59L	gender	0.759736	Q9UK28	TMEM59L
Q9UK28_TMEM59L	disease category	0.554994	Q9UK28	TMEM59L
Q9UK28_TMEM59L	age at sample collection	0.347548	Q9UK28	TMEM59L
Q9UK28_TMEM59L	study center	0.357498	Q9UK28	TMEM59L
P23468-2_PTPRD	LRRK2 status	0.883978	P23468-2	PTPRD
P23468-2_PTPRD	gender	0.560773	P23468-2	PTPRD
P23468-2_PTPRD	disease category	0.171806	P23468-2	PTPRD
P23468-2_PTPRD	age at sample collection	0.743225	P23468-2	PTPRD
P23468-2_PTPRD	study center	0.221221	P23468-2	PTPRD
Q8WY21_SORCS1;Q8WY21-2_SORCS1;Q8WY21-3_SORCS1;Q8WY21-4_SORCS1	LRRK2 status	0.905036	Q8WY21	SORCS1;Q8WY21-2_SORCS1;Q8WY21-3_SORCS1;Q8WY21-4_SORCS1
Q8WY21_SORCS1;Q8WY21-2_SORCS1;Q8WY21-3_SORCS1;Q8WY21-4_SORCS1	gender	0.380951	Q8WY21	SORCS1;Q8WY21-2_SORCS1;Q8WY21-3_SORCS1;Q8WY21-4_SORCS1
Q8WY21_SORCS1;Q8WY21-2_SORCS1;Q8WY21-3_SORCS1;Q8WY21-4_SORCS1	disease category	0.870126	Q8WY21	SORCS1;Q8WY21-2_SORCS1;Q8WY21-3_SORCS1;Q8WY21-4_SORCS1
Q8WY21_SORCS1;Q8WY21-2_SORCS1;Q8WY21-3_SORCS1;Q8WY21-4_SORCS1	age at sample collection	0.397474	Q8WY21	SORCS1;Q8WY21-2_SORCS1;Q8WY21-3_SORCS1;Q8WY21-4_SORCS1
Q8WY21_SORCS1;Q8WY21-2_SORCS1;Q8WY21-3_SORCS1;Q8WY21-4_SORCS1	study center	0.957164	Q8WY21	SORCS1;Q8WY21-2_SORCS1;Q8WY21-3_SORCS1;Q8WY21-4_SORCS1
Q9NY84-6_VNN3	LRRK2 status	0.302243	Q9NY84-6	VNN3
Q9NY84-6_VNN3	gender	0.818909	Q9NY84-6	VNN3
Q9NY84-6_VNN3	disease category	0.840828	Q9NY84-6	VNN3
Q9NY84-6_VNN3	age at sample collection	0.603363	Q9NY84-6	VNN3
Q9NY84-6_VNN3	study center	0.312904	Q9NY84-6	VNN3
Q9H008_LHPP	LRRK2 status	0.906041	Q9H008	LHPP
Q9H008_LHPP	gender	0.634388	Q9H008	LHPP
Q9H008_LHPP	disease category	0.95987	Q9H008	LHPP
Q9H008_LHPP	age at sample collection	0.404414	Q9H008	LHPP
Q9H008_LHPP	study center	0.796631	Q9H008	LHPP
P50897_PPT1	LRRK2 status	0.903815	P50897	PPT1
P50897_PPT1	gender	0.460349	P50897	PPT1
P50897_PPT1	disease category	0.906951	P50897	PPT1
P50897_PPT1	age at sample collection	0.818909	P50897	PPT1
P50897_PPT1	study center	0.336854	P50897	PPT1
Q86TY3_ARMH4;Q86TY3-2_ARMH4	LRRK2 status	0.961269	Q86TY3	ARMH4;Q86TY3-2_ARMH4
Q86TY3_ARMH4;Q86TY3-2_ARMH4	gender	0.262631	Q86TY3	ARMH4;Q86TY3-2_ARMH4
Q86TY3_ARMH4;Q86TY3-2_ARMH4	disease category	0.941465	Q86TY3	ARMH4;Q86TY3-2_ARMH4
Q86TY3_ARMH4;Q86TY3-2_ARMH4	age at sample collection	0.135253	Q86TY3	ARMH4;Q86TY3-2_ARMH4
Q86TY3_ARMH4;Q86TY3-2_ARMH4	study center	0.831394	Q86TY3	ARMH4;Q86TY3-2_ARMH4
P69891_HBG1;P69891_HBG2;P69892_HBG1;P69892_HBG2	LRRK2 status	0.893577	P69891	HBG1;P69891_HBG2;P69892_HBG1;P69892_HBG2
P69891_HBG1;P69891_HBG2;P69892_HBG1;P69892_HBG2	gender	0.994921	P69891	HBG1;P69891_HBG2;P69892_HBG1;P69892_HBG2
P69891_HBG1;P69891_HBG2;P69892_HBG1;P69892_HBG2	disease category	0.955593	P69891	HBG1;P69891_HBG2;P69892_HBG1;P69892_HBG2
P69891_HBG1;P69891_HBG2;P69892_HBG1;P69892_HBG2	age at sample collection	0.699466	P69891	HBG1;P69891_HBG2;P69892_HBG1;P69892_HBG2
P69891_HBG1;P69891_HBG2;P69892_HBG1;P69892_HBG2	study center	0.714138	P69891	HBG1;P69891_HBG2;P69892_HBG1;P69892_HBG2
O75781_PALM;O75781-2_PALM	LRRK2 status	0.900927	O75781	PALM;O75781-2_PALM
O75781_PALM;O75781-2_PALM	gender	0.0483493	O75781	PALM;O75781-2_PALM
O75781_PALM;O75781-2_PALM	disease category	0.796631	O75781	PALM;O75781-2_PALM
O75781_PALM;O75781-2_PALM	age at sample collection	0.77292	O75781	PALM;O75781-2_PALM
O75781_PALM;O75781-2_PALM	study center	0.504524	O75781	PALM;O75781-2_PALM
Q02487_DSC2;Q02487-2_DSC2	LRRK2 status	0.888072	Q02487	DSC2;Q02487-2_DSC2
Q02487_DSC2;Q02487-2_DSC2	gender	0.148783	Q02487	DSC2;Q02487-2_DSC2
Q02487_DSC2;Q02487-2_DSC2	disease category	0.689489	Q02487	DSC2;Q02487-2_DSC2
Q02487_DSC2;Q02487-2_DSC2	age at sample collection	0.14426	Q02487	DSC2;Q02487-2_DSC2
Q02487_DSC2;Q02487-2_DSC2	study center	0.93702	Q02487	DSC2;Q02487-2_DSC2
Q9BXJ4-3_C1QTNF3	LRRK2 status	0.946487	Q9BXJ4-3	C1QTNF3
Q9BXJ4-3_C1QTNF3	gender	0.12138	Q9BXJ4-3	C1QTNF3
Q9BXJ4-3_C1QTNF3	disease category	0.216639	Q9BXJ4-3	C1QTNF3
Q9BXJ4-3_C1QTNF3	age at sample collection	0.000293132	Q9BXJ4-3	C1QTNF3
Q9BXJ4-3_C1QTNF3	study center	0.94211	Q9BXJ4-3	C1QTNF3
P13473_LAMP2;P13473-2_LAMP2;P13473-3_LAMP2	LRRK2 status	0.896868	P13473	LAMP2;P13473-2_LAMP2;P13473-3_LAMP2
P13473_LAMP2;P13473-2_LAMP2;P13473-3_LAMP2	gender	0.117002	P13473	LAMP2;P13473-2_LAMP2;P13473-3_LAMP2
P13473_LAMP2;P13473-2_LAMP2;P13473-3_LAMP2	disease category	0.867249	P13473	LAMP2;P13473-2_LAMP2;P13473-3_LAMP2
P13473_LAMP2;P13473-2_LAMP2;P13473-3_LAMP2	age at sample collection	0.888072	P13473	LAMP2;P13473-2_LAMP2;P13473-3_LAMP2
P13473_LAMP2;P13473-2_LAMP2;P13473-3_LAMP2	study center	0.621813	P13473	LAMP2;P13473-2_LAMP2;P13473-3_LAMP2
P00492_HPRT1	LRRK2 status	0.868061	P00492	HPRT1
P00492_HPRT1	gender	0.217128	P00492	HPRT1
P00492_HPRT1	disease category	0.266182	P00492	HPRT1
P00492_HPRT1	age at sample collection	0.715314	P00492	HPRT1
P00492_HPRT1	study center	0.772641	P00492	HPRT1
P42702_LIFR	LRRK2 status	0.939053	P42702	LIFR
P42702_LIFR	gender	0.639846	P42702	LIFR
P42702_LIFR	disease category	0.830956	P42702	LIFR
P42702_LIFR	age at sample collection	0.817134	P42702	LIFR
P42702_LIFR	study center	0.643098	P42702	LIFR
P00558_PGK1	LRRK2 status	0.938955	P00558	PGK1
P00558_PGK1	gender	0.0959064	P00558	PGK1
P00558_PGK1	disease category	0.956466	P00558	PGK1
P00558_PGK1	age at sample collection	0.964573	P00558	PGK1
P00558_PGK1	study center	0.150597	P00558	PGK1
P01859_IGHG2	LRRK2 status	0.924355	P01859	IGHG2
P01859_IGHG2	gender	0.162483	P01859	IGHG2
P01859_IGHG2	disease category	0.18823	P01859	IGHG2
P01859_IGHG2	age at sample collection	0.535057	P01859	IGHG2
P01859_IGHG2	study center	0.814418	P01859	IGHG2
Q5VSG8_MANEAL	LRRK2 status	0.678892	Q5VSG8	MANEAL
Q5VSG8_MANEAL	gender	0.0909536	Q5VSG8	MANEAL
Q5VSG8_MANEAL	disease category	0.754735	Q5VSG8	MANEAL
Q5VSG8_MANEAL	age at sample collection	0.305906	Q5VSG8	MANEAL
Q5VSG8_MANEAL	study center	0.883176	Q5VSG8	MANEAL
Q9UFP1_GASK1A	LRRK2 status	0.771013	Q9UFP1	GASK1A
Q9UFP1_GASK1A	gender	0.994261	Q9UFP1	GASK1A
Q9UFP1_GASK1A	disease category	0.820883	Q9UFP1	GASK1A
Q9UFP1_GASK1A	age at sample collection	0.39755	Q9UFP1	GASK1A
Q9UFP1_GASK1A	study center	0.75559	Q9UFP1	GASK1A
O95897_OLFM2	LRRK2 status	0.845225	O95897	OLFM2
O95897_OLFM2	gender	0.621898	O95897	OLFM2
O95897_OLFM2	disease category	0.504463	O95897	OLFM2
O95897_OLFM2	age at sample collection	0.0506681	O95897	OLFM2
O95897_OLFM2	study center	0.889064	O95897	OLFM2
Q9H251_CDH23;Q9H251-2_CDH23;Q9H251-3_CDH23;Q9H251-4_CDH23;Q9H251-6_CDH23;Q9H251-8_CDH23	LRRK2 status	0.313772	Q9H251	CDH23;Q9H251-2_CDH23;Q9H251-3_CDH23;Q9H251-4_CDH23;Q9H251-6_CDH23;Q9H251-8_CDH23
Q9H251_CDH23;Q9H251-2_CDH23;Q9H251-3_CDH23;Q9H251-4_CDH23;Q9H251-6_CDH23;Q9H251-8_CDH23	gender	0.308391	Q9H251	CDH23;Q9H251-2_CDH23;Q9H251-3_CDH23;Q9H251-4_CDH23;Q9H251-6_CDH23;Q9H251-8_CDH23
Q9H251_CDH23;Q9H251-2_CDH23;Q9H251-3_CDH23;Q9H251-4_CDH23;Q9H251-6_CDH23;Q9H251-8_CDH23	disease category	0.331974	Q9H251	CDH23;Q9H251-2_CDH23;Q9H251-3_CDH23;Q9H251-4_CDH23;Q9H251-6_CDH23;Q9H251-8_CDH23
Q9H251_CDH23;Q9H251-2_CDH23;Q9H251-3_CDH23;Q9H251-4_CDH23;Q9H251-6_CDH23;Q9H251-8_CDH23	age at sample collection	0.94301	Q9H251	CDH23;Q9H251-2_CDH23;Q9H251-3_CDH23;Q9H251-4_CDH23;Q9H251-6_CDH23;Q9H251-8_CDH23
Q9H251_CDH23;Q9H251-2_CDH23;Q9H251-3_CDH23;Q9H251-4_CDH23;Q9H251-6_CDH23;Q9H251-8_CDH23	study center	0.452115	Q9H251	CDH23;Q9H251-2_CDH23;Q9H251-3_CDH23;Q9H251-4_CDH23;Q9H251-6_CDH23;Q9H251-8_CDH23
P07585_DCN	LRRK2 status	0.676785	P07585	DCN
P07585_DCN	gender	0.609927	P07585	DCN
P07585_DCN	disease category	0.29234	P07585	DCN
P07585_DCN	age at sample collection	0.571996	P07585	DCN
P07585_DCN	study center	0.473957	P07585	DCN
Q86V85_GPR180	LRRK2 status	0.952067	Q86V85	GPR180
Q86V85_GPR180	gender	0.0972356	Q86V85	GPR180
Q86V85_GPR180	disease category	0.707489	Q86V85	GPR180
Q86V85_GPR180	age at sample collection	0.974097	Q86V85	GPR180
Q86V85_GPR180	study center	0.339011	Q86V85	GPR180
P55087_AQP4;P55087-2_AQP4	LRRK2 status	0.686602	P55087	AQP4;P55087-2_AQP4
P55087_AQP4;P55087-2_AQP4	gender	0.144309	P55087	AQP4;P55087-2_AQP4
P55087_AQP4;P55087-2_AQP4	disease category	0.778439	P55087	AQP4;P55087-2_AQP4
P55087_AQP4;P55087-2_AQP4	age at sample collection	0.441633	P55087	AQP4;P55087-2_AQP4
P55087_AQP4;P55087-2_AQP4	study center	0.548306	P55087	AQP4;P55087-2_AQP4
P20062_TCN2	LRRK2 status	0.523142	P20062	TCN2
P20062_TCN2	gender	0.694438	P20062	TCN2
P20062_TCN2	disease category	0.996293	P20062	TCN2
P20062_TCN2	age at sample collection	0.720513	P20062	TCN2
P20062_TCN2	study center	0.796631	P20062	TCN2
Q6ZSJ9_SHISA6;Q6ZSJ9-2_SHISA6;Q6ZSJ9-3_SHISA6	LRRK2 status	0.981706	Q6ZSJ9	SHISA6;Q6ZSJ9-2_SHISA6;Q6ZSJ9-3_SHISA6
Q6ZSJ9_SHISA6;Q6ZSJ9-2_SHISA6;Q6ZSJ9-3_SHISA6	gender	0.27515	Q6ZSJ9	SHISA6;Q6ZSJ9-2_SHISA6;Q6ZSJ9-3_SHISA6
Q6ZSJ9_SHISA6;Q6ZSJ9-2_SHISA6;Q6ZSJ9-3_SHISA6	disease category	0.827952	Q6ZSJ9	SHISA6;Q6ZSJ9-2_SHISA6;Q6ZSJ9-3_SHISA6
Q6ZSJ9_SHISA6;Q6ZSJ9-2_SHISA6;Q6ZSJ9-3_SHISA6	age at sample collection	0.000633853	Q6ZSJ9	SHISA6;Q6ZSJ9-2_SHISA6;Q6ZSJ9-3_SHISA6
Q6ZSJ9_SHISA6;Q6ZSJ9-2_SHISA6;Q6ZSJ9-3_SHISA6	study center	0.851633	Q6ZSJ9	SHISA6;Q6ZSJ9-2_SHISA6;Q6ZSJ9-3_SHISA6
Q96MU8_KREMEN1;Q96MU8-2_KREMEN1;Q96MU8-3_KREMEN1	LRRK2 status	0.517513	Q96MU8	KREMEN1;Q96MU8-2_KREMEN1;Q96MU8-3_KREMEN1
Q96MU8_KREMEN1;Q96MU8-2_KREMEN1;Q96MU8-3_KREMEN1	gender	0.837211	Q96MU8	KREMEN1;Q96MU8-2_KREMEN1;Q96MU8-3_KREMEN1
Q96MU8_KREMEN1;Q96MU8-2_KREMEN1;Q96MU8-3_KREMEN1	disease category	0.811777	Q96MU8	KREMEN1;Q96MU8-2_KREMEN1;Q96MU8-3_KREMEN1
Q96MU8_KREMEN1;Q96MU8-2_KREMEN1;Q96MU8-3_KREMEN1	age at sample collection	0.924355	Q96MU8	KREMEN1;Q96MU8-2_KREMEN1;Q96MU8-3_KREMEN1
Q96MU8_KREMEN1;Q96MU8-2_KREMEN1;Q96MU8-3_KREMEN1	study center	0.750726	Q96MU8	KREMEN1;Q96MU8-2_KREMEN1;Q96MU8-3_KREMEN1
Q9H1Z8_C2orf40	LRRK2 status	0.943256	Q9H1Z8	C2orf40
Q9H1Z8_C2orf40	gender	0.71067	Q9H1Z8	C2orf40
Q9H1Z8_C2orf40	disease category	0.796631	Q9H1Z8	C2orf40
Q9H1Z8_C2orf40	age at sample collection	0.191193	Q9H1Z8	C2orf40
Q9H1Z8_C2orf40	study center	0.796415	Q9H1Z8	C2orf40
P04062_GBA;P04062-2_GBA;P04062-4_GBA	LRRK2 status	0.555952	P04062	GBA;P04062-2_GBA;P04062-4_GBA
P04062_GBA;P04062-2_GBA;P04062-4_GBA	gender	0.726169	P04062	GBA;P04062-2_GBA;P04062-4_GBA
P04062_GBA;P04062-2_GBA;P04062-4_GBA	disease category	0.575103	P04062	GBA;P04062-2_GBA;P04062-4_GBA
P04062_GBA;P04062-2_GBA;P04062-4_GBA	age at sample collection	0.577286	P04062	GBA;P04062-2_GBA;P04062-4_GBA
P04062_GBA;P04062-2_GBA;P04062-4_GBA	study center	0.96152	P04062	GBA;P04062-2_GBA;P04062-4_GBA
P05023_ATP1A1;P05023-4_ATP1A1	LRRK2 status	0.974308	P05023	ATP1A1;P05023-4_ATP1A1
P05023_ATP1A1;P05023-4_ATP1A1	gender	0.00810633	P05023	ATP1A1;P05023-4_ATP1A1
P05023_ATP1A1;P05023-4_ATP1A1	disease category	0.946487	P05023	ATP1A1;P05023-4_ATP1A1
P05023_ATP1A1;P05023-4_ATP1A1	age at sample collection	0.0245492	P05023	ATP1A1;P05023-4_ATP1A1
P05023_ATP1A1;P05023-4_ATP1A1	study center	0.738962	P05023	ATP1A1;P05023-4_ATP1A1
P09603_CSF1	LRRK2 status	0.519444	P09603	CSF1
P09603_CSF1	gender	0.000616463	P09603	CSF1
P09603_CSF1	disease category	0.538589	P09603	CSF1
P09603_CSF1	age at sample collection	0.130514	P09603	CSF1
P09603_CSF1	study center	0.601708	P09603	CSF1
P47972_NPTX2	LRRK2 status	0.960519	P47972	NPTX2
P47972_NPTX2	gender	0.0151806	P47972	NPTX2
P47972_NPTX2	disease category	0.721892	P47972	NPTX2
P47972_NPTX2	age at sample collection	2.41171e-05	P47972	NPTX2
P47972_NPTX2	study center	0.759157	P47972	NPTX2
P07998_RNASE1	LRRK2 status	0.840494	P07998	RNASE1
P07998_RNASE1	gender	0.103543	P07998	RNASE1
P07998_RNASE1	disease category	0.848682	P07998	RNASE1
P07998_RNASE1	age at sample collection	0.78904	P07998	RNASE1
P07998_RNASE1	study center	0.463948	P07998	RNASE1
P08670_VIM	LRRK2 status	0.8357	P08670	VIM
P08670_VIM	gender	0.00424726	P08670	VIM
P08670_VIM	disease category	0.564356	P08670	VIM
P08670_VIM	age at sample collection	0.998061	P08670	VIM
P08670_VIM	study center	0.933384	P08670	VIM
Q9H8J5_MANSC1	LRRK2 status	0.924355	Q9H8J5	MANSC1
Q9H8J5_MANSC1	gender	0.345879	Q9H8J5	MANSC1
Q9H8J5_MANSC1	disease category	0.955931	Q9H8J5	MANSC1
Q9H8J5_MANSC1	age at sample collection	0.131804	Q9H8J5	MANSC1
Q9H8J5_MANSC1	study center	0.905036	Q9H8J5	MANSC1
P22748_CA4	LRRK2 status	0.633394	P22748	CA4
P22748_CA4	gender	0.587485	P22748	CA4
P22748_CA4	disease category	0.354507	P22748	CA4
P22748_CA4	age at sample collection	0.952067	P22748	CA4
P22748_CA4	study center	0.610669	P22748	CA4
Q13790_APOF	LRRK2 status	0.987412	Q13790	APOF
Q13790_APOF	gender	0.0676693	Q13790	APOF
Q13790_APOF	disease category	0.885359	Q13790	APOF
Q13790_APOF	age at sample collection	0.202541	Q13790	APOF
Q13790_APOF	study center	0.588514	Q13790	APOF
A0A0B4J1Y8_IGLV9-49	LRRK2 status	0.9869	A0A0B4J1Y8	IGLV9-49
A0A0B4J1Y8_IGLV9-49	gender	0.932598	A0A0B4J1Y8	IGLV9-49
A0A0B4J1Y8_IGLV9-49	disease category	0.89811	A0A0B4J1Y8	IGLV9-49
A0A0B4J1Y8_IGLV9-49	age at sample collection	0.907062	A0A0B4J1Y8	IGLV9-49
A0A0B4J1Y8_IGLV9-49	study center	0.592898	A0A0B4J1Y8	IGLV9-49
Q9UKZ9_PCOLCE2	LRRK2 status	0.998179	Q9UKZ9	PCOLCE2
Q9UKZ9_PCOLCE2	gender	0.881275	Q9UKZ9	PCOLCE2
Q9UKZ9_PCOLCE2	disease category	0.405738	Q9UKZ9	PCOLCE2
Q9UKZ9_PCOLCE2	age at sample collection	0.882707	Q9UKZ9	PCOLCE2
Q9UKZ9_PCOLCE2	study center	0.885359	Q9UKZ9	PCOLCE2
A0A075B6J1_IGLV5-37	LRRK2 status	0.84185	A0A075B6J1	IGLV5-37
A0A075B6J1_IGLV5-37	gender	0.846385	A0A075B6J1	IGLV5-37
A0A075B6J1_IGLV5-37	disease category	0.633003	A0A075B6J1	IGLV5-37
A0A075B6J1_IGLV5-37	age at sample collection	0.95987	A0A075B6J1	IGLV5-37
A0A075B6J1_IGLV5-37	study center	0.89761	A0A075B6J1	IGLV5-37
O75711_SCRG1	LRRK2 status	0.690435	O75711	SCRG1
O75711_SCRG1	gender	0.0237995	O75711	SCRG1
O75711_SCRG1	disease category	0.68615	O75711	SCRG1
O75711_SCRG1	age at sample collection	0.11528	O75711	SCRG1
O75711_SCRG1	study center	0.877771	O75711	SCRG1
Q14114_LRP8;Q14114-2_LRP8;Q14114-3_LRP8;Q14114-4_LRP8	LRRK2 status	0.486834	Q14114	LRP8;Q14114-2_LRP8;Q14114-3_LRP8;Q14114-4_LRP8
Q14114_LRP8;Q14114-2_LRP8;Q14114-3_LRP8;Q14114-4_LRP8	gender	0.944176	Q14114	LRP8;Q14114-2_LRP8;Q14114-3_LRP8;Q14114-4_LRP8
Q14114_LRP8;Q14114-2_LRP8;Q14114-3_LRP8;Q14114-4_LRP8	disease category	0.596814	Q14114	LRP8;Q14114-2_LRP8;Q14114-3_LRP8;Q14114-4_LRP8
Q14114_LRP8;Q14114-2_LRP8;Q14114-3_LRP8;Q14114-4_LRP8	age at sample collection	0.0484259	Q14114	LRP8;Q14114-2_LRP8;Q14114-3_LRP8;Q14114-4_LRP8
Q14114_LRP8;Q14114-2_LRP8;Q14114-3_LRP8;Q14114-4_LRP8	study center	0.818635	Q14114	LRP8;Q14114-2_LRP8;Q14114-3_LRP8;Q14114-4_LRP8
Q8NHP8_PLBD2	LRRK2 status	0.924355	Q8NHP8	PLBD2
Q8NHP8_PLBD2	gender	0.0347064	Q8NHP8	PLBD2
Q8NHP8_PLBD2	disease category	0.835998	Q8NHP8	PLBD2
Q8NHP8_PLBD2	age at sample collection	0.593881	Q8NHP8	PLBD2
Q8NHP8_PLBD2	study center	0.916446	Q8NHP8	PLBD2
Q6IS24_GALNT17	LRRK2 status	0.749291	Q6IS24	GALNT17
Q6IS24_GALNT17	gender	0.266182	Q6IS24	GALNT17
Q6IS24_GALNT17	disease category	0.960014	Q6IS24	GALNT17
Q6IS24_GALNT17	age at sample collection	0.398146	Q6IS24	GALNT17
Q6IS24_GALNT17	study center	0.981198	Q6IS24	GALNT17
P15151_PVR;P15151-2_PVR;P15151-3_PVR;P15151-4_PVR	LRRK2 status	0.554179	P15151	PVR;P15151-2_PVR;P15151-3_PVR;P15151-4_PVR
P15151_PVR;P15151-2_PVR;P15151-3_PVR;P15151-4_PVR	gender	0.0976143	P15151	PVR;P15151-2_PVR;P15151-3_PVR;P15151-4_PVR
P15151_PVR;P15151-2_PVR;P15151-3_PVR;P15151-4_PVR	disease category	0.789666	P15151	PVR;P15151-2_PVR;P15151-3_PVR;P15151-4_PVR
P15151_PVR;P15151-2_PVR;P15151-3_PVR;P15151-4_PVR	age at sample collection	0.495465	P15151	PVR;P15151-2_PVR;P15151-3_PVR;P15151-4_PVR
P15151_PVR;P15151-2_PVR;P15151-3_PVR;P15151-4_PVR	study center	0.877484	P15151	PVR;P15151-2_PVR;P15151-3_PVR;P15151-4_PVR
P33908_MAN1A1	LRRK2 status	0.948225	P33908	MAN1A1
P33908_MAN1A1	gender	0.000332112	P33908	MAN1A1
P33908_MAN1A1	disease category	0.63264	P33908	MAN1A1
P33908_MAN1A1	age at sample collection	0.00350764	P33908	MAN1A1
P33908_MAN1A1	study center	0.629489	P33908	MAN1A1
O95970_LGI1	LRRK2 status	0.954757	O95970	LGI1
O95970_LGI1	gender	0.859235	O95970	LGI1
O95970_LGI1	disease category	0.292119	O95970	LGI1
O95970_LGI1	age at sample collection	0.899075	O95970	LGI1
O95970_LGI1	study center	0.846461	O95970	LGI1
P02794_FTH1	LRRK2 status	0.75917	P02794	FTH1
P02794_FTH1	gender	0.951321	P02794	FTH1
P02794_FTH1	disease category	0.526997	P02794	FTH1
P02794_FTH1	age at sample collection	0.94614	P02794	FTH1
P02794_FTH1	study center	0.455175	P02794	FTH1
P78324_SIRPA	LRRK2 status	0.592898	P78324	SIRPA
P78324_SIRPA	gender	0.03794	P78324	SIRPA
P78324_SIRPA	disease category	0.747597	P78324	SIRPA
P78324_SIRPA	age at sample collection	0.773001	P78324	SIRPA
P78324_SIRPA	study center	0.545581	P78324	SIRPA
Q96HY6_DDRGK1;Q96HY6-2_DDRGK1	LRRK2 status	0.858369	Q96HY6	DDRGK1;Q96HY6-2_DDRGK1
Q96HY6_DDRGK1;Q96HY6-2_DDRGK1	gender	0.0194296	Q96HY6	DDRGK1;Q96HY6-2_DDRGK1
Q96HY6_DDRGK1;Q96HY6-2_DDRGK1	disease category	0.573887	Q96HY6	DDRGK1;Q96HY6-2_DDRGK1
Q96HY6_DDRGK1;Q96HY6-2_DDRGK1	age at sample collection	0.45554	Q96HY6	DDRGK1;Q96HY6-2_DDRGK1
Q96HY6_DDRGK1;Q96HY6-2_DDRGK1	study center	0.676993	Q96HY6	DDRGK1;Q96HY6-2_DDRGK1
Q9UBX7_KLK11;Q9UBX7-1_KLK11;Q9UBX7-3_KLK11;Q9UBX7-4_KLK11	LRRK2 status	0.810604	Q9UBX7	KLK11;Q9UBX7-1_KLK11;Q9UBX7-3_KLK11;Q9UBX7-4_KLK11
Q9UBX7_KLK11;Q9UBX7-1_KLK11;Q9UBX7-3_KLK11;Q9UBX7-4_KLK11	gender	0.0383097	Q9UBX7	KLK11;Q9UBX7-1_KLK11;Q9UBX7-3_KLK11;Q9UBX7-4_KLK11
Q9UBX7_KLK11;Q9UBX7-1_KLK11;Q9UBX7-3_KLK11;Q9UBX7-4_KLK11	disease category	0.777405	Q9UBX7	KLK11;Q9UBX7-1_KLK11;Q9UBX7-3_KLK11;Q9UBX7-4_KLK11
Q9UBX7_KLK11;Q9UBX7-1_KLK11;Q9UBX7-3_KLK11;Q9UBX7-4_KLK11	age at sample collection	0.00506023	Q9UBX7	KLK11;Q9UBX7-1_KLK11;Q9UBX7-3_KLK11;Q9UBX7-4_KLK11
Q9UBX7_KLK11;Q9UBX7-1_KLK11;Q9UBX7-3_KLK11;Q9UBX7-4_KLK11	study center	0.829269	Q9UBX7	KLK11;Q9UBX7-1_KLK11;Q9UBX7-3_KLK11;Q9UBX7-4_KLK11
Q7KYR7_BTN2A1;Q7KYR7_BTN2A2;Q7KYR7-1_BTN2A1;Q7KYR7-1_BTN2A2;Q7KYR7-4_BTN2A1;Q7KYR7-4_BTN2A2;Q7KYR7-6_BTN2A1;Q7KYR7-6_BTN2A2;Q8WVV5_BTN2A1;Q8WVV5_BTN2A2;Q8WVV5-2_BTN2A1;Q8WVV5-2_BTN2A2;Q8WVV5-3_BTN2A1;Q8WVV5-3_BTN2A2	LRRK2 status	0.52888	Q7KYR7	BTN2A1;Q7KYR7_BTN2A2;Q7KYR7-1_BTN2A1;Q7KYR7-1_BTN2A2;Q7KYR7-4_BTN2A1;Q7KYR7-4_BTN2A2;Q7KYR7-6_BTN2A1;Q7KYR7-6_BTN2A2;Q8WVV5_BTN2A1;Q8WVV5_BTN2A2;Q8WVV5-2_BTN2A1;Q8WVV5-2_BTN2A2;Q8WVV5-3_BTN2A1;Q8WVV5-3_BTN2A2
Q7KYR7_BTN2A1;Q7KYR7_BTN2A2;Q7KYR7-1_BTN2A1;Q7KYR7-1_BTN2A2;Q7KYR7-4_BTN2A1;Q7KYR7-4_BTN2A2;Q7KYR7-6_BTN2A1;Q7KYR7-6_BTN2A2;Q8WVV5_BTN2A1;Q8WVV5_BTN2A2;Q8WVV5-2_BTN2A1;Q8WVV5-2_BTN2A2;Q8WVV5-3_BTN2A1;Q8WVV5-3_BTN2A2	gender	0.964573	Q7KYR7	BTN2A1;Q7KYR7_BTN2A2;Q7KYR7-1_BTN2A1;Q7KYR7-1_BTN2A2;Q7KYR7-4_BTN2A1;Q7KYR7-4_BTN2A2;Q7KYR7-6_BTN2A1;Q7KYR7-6_BTN2A2;Q8WVV5_BTN2A1;Q8WVV5_BTN2A2;Q8WVV5-2_BTN2A1;Q8WVV5-2_BTN2A2;Q8WVV5-3_BTN2A1;Q8WVV5-3_BTN2A2
Q7KYR7_BTN2A1;Q7KYR7_BTN2A2;Q7KYR7-1_BTN2A1;Q7KYR7-1_BTN2A2;Q7KYR7-4_BTN2A1;Q7KYR7-4_BTN2A2;Q7KYR7-6_BTN2A1;Q7KYR7-6_BTN2A2;Q8WVV5_BTN2A1;Q8WVV5_BTN2A2;Q8WVV5-2_BTN2A1;Q8WVV5-2_BTN2A2;Q8WVV5-3_BTN2A1;Q8WVV5-3_BTN2A2	disease category	0.571996	Q7KYR7	BTN2A1;Q7KYR7_BTN2A2;Q7KYR7-1_BTN2A1;Q7KYR7-1_BTN2A2;Q7KYR7-4_BTN2A1;Q7KYR7-4_BTN2A2;Q7KYR7-6_BTN2A1;Q7KYR7-6_BTN2A2;Q8WVV5_BTN2A1;Q8WVV5_BTN2A2;Q8WVV5-2_BTN2A1;Q8WVV5-2_BTN2A2;Q8WVV5-3_BTN2A1;Q8WVV5-3_BTN2A2
Q7KYR7_BTN2A1;Q7KYR7_BTN2A2;Q7KYR7-1_BTN2A1;Q7KYR7-1_BTN2A2;Q7KYR7-4_BTN2A1;Q7KYR7-4_BTN2A2;Q7KYR7-6_BTN2A1;Q7KYR7-6_BTN2A2;Q8WVV5_BTN2A1;Q8WVV5_BTN2A2;Q8WVV5-2_BTN2A1;Q8WVV5-2_BTN2A2;Q8WVV5-3_BTN2A1;Q8WVV5-3_BTN2A2	age at sample collection	0.477176	Q7KYR7	BTN2A1;Q7KYR7_BTN2A2;Q7KYR7-1_BTN2A1;Q7KYR7-1_BTN2A2;Q7KYR7-4_BTN2A1;Q7KYR7-4_BTN2A2;Q7KYR7-6_BTN2A1;Q7KYR7-6_BTN2A2;Q8WVV5_BTN2A1;Q8WVV5_BTN2A2;Q8WVV5-2_BTN2A1;Q8WVV5-2_BTN2A2;Q8WVV5-3_BTN2A1;Q8WVV5-3_BTN2A2
Q7KYR7_BTN2A1;Q7KYR7_BTN2A2;Q7KYR7-1_BTN2A1;Q7KYR7-1_BTN2A2;Q7KYR7-4_BTN2A1;Q7KYR7-4_BTN2A2;Q7KYR7-6_BTN2A1;Q7KYR7-6_BTN2A2;Q8WVV5_BTN2A1;Q8WVV5_BTN2A2;Q8WVV5-2_BTN2A1;Q8WVV5-2_BTN2A2;Q8WVV5-3_BTN2A1;Q8WVV5-3_BTN2A2	study center	0.795643	Q7KYR7	BTN2A1;Q7KYR7_BTN2A2;Q7KYR7-1_BTN2A1;Q7KYR7-1_BTN2A2;Q7KYR7-4_BTN2A1;Q7KYR7-4_BTN2A2;Q7KYR7-6_BTN2A1;Q7KYR7-6_BTN2A2;Q8WVV5_BTN2A1;Q8WVV5_BTN2A2;Q8WVV5-2_BTN2A1;Q8WVV5-2_BTN2A2;Q8WVV5-3_BTN2A1;Q8WVV5-3_BTN2A2
Q8TER0_SNED1	LRRK2 status	0.945689	Q8TER0	SNED1
Q8TER0_SNED1	gender	0.0826423	Q8TER0	SNED1
Q8TER0_SNED1	disease category	0.288914	Q8TER0	SNED1
Q8TER0_SNED1	age at sample collection	0.624518	Q8TER0	SNED1
Q8TER0_SNED1	study center	0.859344	Q8TER0	SNED1
P28300_LOX	LRRK2 status	0.966095	P28300	LOX
P28300_LOX	gender	0.481989	P28300	LOX
P28300_LOX	disease category	0.984423	P28300	LOX
P28300_LOX	age at sample collection	0.213485	P28300	LOX
P28300_LOX	study center	0.549086	P28300	LOX
O95502_NPTXR	LRRK2 status	0.984845	O95502	NPTXR
O95502_NPTXR	gender	0.00499025	O95502	NPTXR
O95502_NPTXR	disease category	0.62577	O95502	NPTXR
O95502_NPTXR	age at sample collection	0.00112086	O95502	NPTXR
O95502_NPTXR	study center	0.955889	O95502	NPTXR
O15335_CHAD	LRRK2 status	0.621154	O15335	CHAD
O15335_CHAD	gender	0.0648124	O15335	CHAD
O15335_CHAD	disease category	0.79147	O15335	CHAD
O15335_CHAD	age at sample collection	0.00424726	O15335	CHAD
O15335_CHAD	study center	0.171789	O15335	CHAD
Q5ZPR3_CD276;Q5ZPR3-3_CD276;Q5ZPR3-4_CD276	LRRK2 status	0.673176	Q5ZPR3	CD276;Q5ZPR3-3_CD276;Q5ZPR3-4_CD276
Q5ZPR3_CD276;Q5ZPR3-3_CD276;Q5ZPR3-4_CD276	gender	0.40646	Q5ZPR3	CD276;Q5ZPR3-3_CD276;Q5ZPR3-4_CD276
Q5ZPR3_CD276;Q5ZPR3-3_CD276;Q5ZPR3-4_CD276	disease category	0.942694	Q5ZPR3	CD276;Q5ZPR3-3_CD276;Q5ZPR3-4_CD276
Q5ZPR3_CD276;Q5ZPR3-3_CD276;Q5ZPR3-4_CD276	age at sample collection	0.969484	Q5ZPR3	CD276;Q5ZPR3-3_CD276;Q5ZPR3-4_CD276
Q5ZPR3_CD276;Q5ZPR3-3_CD276;Q5ZPR3-4_CD276	study center	0.624518	Q5ZPR3	CD276;Q5ZPR3-3_CD276;Q5ZPR3-4_CD276
Q9BY67_CADM1;Q9BY67-3_CADM1;Q9BY67-4_CADM1;Q9BY67-5_CADM1	LRRK2 status	0.868061	Q9BY67	CADM1;Q9BY67-3_CADM1;Q9BY67-4_CADM1;Q9BY67-5_CADM1
Q9BY67_CADM1;Q9BY67-3_CADM1;Q9BY67-4_CADM1;Q9BY67-5_CADM1	gender	0.776452	Q9BY67	CADM1;Q9BY67-3_CADM1;Q9BY67-4_CADM1;Q9BY67-5_CADM1
Q9BY67_CADM1;Q9BY67-3_CADM1;Q9BY67-4_CADM1;Q9BY67-5_CADM1	disease category	0.602891	Q9BY67	CADM1;Q9BY67-3_CADM1;Q9BY67-4_CADM1;Q9BY67-5_CADM1
Q9BY67_CADM1;Q9BY67-3_CADM1;Q9BY67-4_CADM1;Q9BY67-5_CADM1	age at sample collection	0.129598	Q9BY67	CADM1;Q9BY67-3_CADM1;Q9BY67-4_CADM1;Q9BY67-5_CADM1
Q9BY67_CADM1;Q9BY67-3_CADM1;Q9BY67-4_CADM1;Q9BY67-5_CADM1	study center	0.130569	Q9BY67	CADM1;Q9BY67-3_CADM1;Q9BY67-4_CADM1;Q9BY67-5_CADM1
P52799_EFNB2	LRRK2 status	0.780108	P52799	EFNB2
P52799_EFNB2	gender	0.117002	P52799	EFNB2
P52799_EFNB2	disease category	0.686244	P52799	EFNB2
P52799_EFNB2	age at sample collection	0.216791	P52799	EFNB2
P52799_EFNB2	study center	0.714138	P52799	EFNB2
P07384_CAPN1	LRRK2 status	0.404414	P07384	CAPN1
P07384_CAPN1	gender	0.178952	P07384	CAPN1
P07384_CAPN1	disease category	0.971641	P07384	CAPN1
P07384_CAPN1	age at sample collection	0.425806	P07384	CAPN1
P07384_CAPN1	study center	0.816736	P07384	CAPN1
O43240_KLK10	LRRK2 status	0.616347	O43240	KLK10
O43240_KLK10	gender	0.994921	O43240	KLK10
O43240_KLK10	disease category	0.903883	O43240	KLK10
O43240_KLK10	age at sample collection	0.868061	O43240	KLK10
O43240_KLK10	study center	0.713546	O43240	KLK10
Q9P232_CNTN3	LRRK2 status	0.881582	Q9P232	CNTN3
Q9P232_CNTN3	gender	0.020744	Q9P232	CNTN3
Q9P232_CNTN3	disease category	0.655367	Q9P232	CNTN3
Q9P232_CNTN3	age at sample collection	0.0942785	Q9P232	CNTN3
Q9P232_CNTN3	study center	0.46168	Q9P232	CNTN3
O60909_B4GALT2;O60909-3_B4GALT2	LRRK2 status	0.693854	O60909	B4GALT2;O60909-3_B4GALT2
O60909_B4GALT2;O60909-3_B4GALT2	gender	0.0197431	O60909	B4GALT2;O60909-3_B4GALT2
O60909_B4GALT2;O60909-3_B4GALT2	disease category	0.906191	O60909	B4GALT2;O60909-3_B4GALT2
O60909_B4GALT2;O60909-3_B4GALT2	age at sample collection	0.99463	O60909	B4GALT2;O60909-3_B4GALT2
O60909_B4GALT2;O60909-3_B4GALT2	study center	0.945026	O60909	B4GALT2;O60909-3_B4GALT2
P99999_CYCS	LRRK2 status	0.855337	P99999	CYCS
P99999_CYCS	gender	0.702517	P99999	CYCS
P99999_CYCS	disease category	0.475276	P99999	CYCS
P99999_CYCS	age at sample collection	0.951321	P99999	CYCS
P99999_CYCS	study center	0.676785	P99999	CYCS
P20774_OGN	LRRK2 status	0.960736	P20774	OGN
P20774_OGN	gender	0.949823	P20774	OGN
P20774_OGN	disease category	0.3594	P20774	OGN
P20774_OGN	age at sample collection	0.295168	P20774	OGN
P20774_OGN	study center	0.9592	P20774	OGN
P50238_CRIP1	LRRK2 status	0.783239	P50238	CRIP1
P50238_CRIP1	gender	0.549601	P50238	CRIP1
P50238_CRIP1	disease category	0.616347	P50238	CRIP1
P50238_CRIP1	age at sample collection	0.00313578	P50238	CRIP1
P50238_CRIP1	study center	0.914409	P50238	CRIP1
Q8N3T1_GALNT15	LRRK2 status	0.960242	Q8N3T1	GALNT15
Q8N3T1_GALNT15	gender	0.918398	Q8N3T1	GALNT15
Q8N3T1_GALNT15	disease category	0.910252	Q8N3T1	GALNT15
Q8N3T1_GALNT15	age at sample collection	0.11528	Q8N3T1	GALNT15
Q8N3T1_GALNT15	study center	0.412903	Q8N3T1	GALNT15
O43909_EXTL3	LRRK2 status	0.923404	O43909	EXTL3
O43909_EXTL3	gender	0.189792	O43909	EXTL3
O43909_EXTL3	disease category	0.753296	O43909	EXTL3
O43909_EXTL3	age at sample collection	0.780751	O43909	EXTL3
O43909_EXTL3	study center	0.165684	O43909	EXTL3
Q9BQS7_HEPH;Q9BQS7-2_HEPH;Q9BQS7-3_HEPH	LRRK2 status	0.705086	Q9BQS7	HEPH;Q9BQS7-2_HEPH;Q9BQS7-3_HEPH
Q9BQS7_HEPH;Q9BQS7-2_HEPH;Q9BQS7-3_HEPH	gender	0.951614	Q9BQS7	HEPH;Q9BQS7-2_HEPH;Q9BQS7-3_HEPH
Q9BQS7_HEPH;Q9BQS7-2_HEPH;Q9BQS7-3_HEPH	disease category	0.846461	Q9BQS7	HEPH;Q9BQS7-2_HEPH;Q9BQS7-3_HEPH
Q9BQS7_HEPH;Q9BQS7-2_HEPH;Q9BQS7-3_HEPH	age at sample collection	0.94301	Q9BQS7	HEPH;Q9BQS7-2_HEPH;Q9BQS7-3_HEPH
Q9BQS7_HEPH;Q9BQS7-2_HEPH;Q9BQS7-3_HEPH	study center	0.937393	Q9BQS7	HEPH;Q9BQS7-2_HEPH;Q9BQS7-3_HEPH
Q6UXK5_LRRN1	LRRK2 status	0.826326	Q6UXK5	LRRN1
Q6UXK5_LRRN1	gender	0.823029	Q6UXK5	LRRN1
Q6UXK5_LRRN1	disease category	0.947993	Q6UXK5	LRRN1
Q6UXK5_LRRN1	age at sample collection	0.369173	Q6UXK5	LRRN1
Q6UXK5_LRRN1	study center	0.686167	Q6UXK5	LRRN1
P06744_GPI;P06744-2_GPI	LRRK2 status	0.962746	P06744	GPI;P06744-2_GPI
P06744_GPI;P06744-2_GPI	gender	0.210448	P06744	GPI;P06744-2_GPI
P06744_GPI;P06744-2_GPI	disease category	0.712322	P06744	GPI;P06744-2_GPI
P06744_GPI;P06744-2_GPI	age at sample collection	0.865632	P06744	GPI;P06744-2_GPI
P06744_GPI;P06744-2_GPI	study center	0.238113	P06744	GPI;P06744-2_GPI
Q9Y4L1_HYOU1	LRRK2 status	0.746017	Q9Y4L1	HYOU1
Q9Y4L1_HYOU1	gender	0.265232	Q9Y4L1	HYOU1
Q9Y4L1_HYOU1	disease category	0.948752	Q9Y4L1	HYOU1
Q9Y4L1_HYOU1	age at sample collection	0.119678	Q9Y4L1	HYOU1
Q9Y4L1_HYOU1	study center	0.327355	Q9Y4L1	HYOU1
P10636-2_MAPT;P10636-6_MAPT	LRRK2 status	0.722507	P10636-2	MAPT;P10636-6_MAPT
P10636-2_MAPT;P10636-6_MAPT	gender	0.960736	P10636-2	MAPT;P10636-6_MAPT
P10636-2_MAPT;P10636-6_MAPT	disease category	0.966197	P10636-2	MAPT;P10636-6_MAPT
P10636-2_MAPT;P10636-6_MAPT	age at sample collection	0.760028	P10636-2	MAPT;P10636-6_MAPT
P10636-2_MAPT;P10636-6_MAPT	study center	0.94211	P10636-2	MAPT;P10636-6_MAPT
P20933_AGA	LRRK2 status	0.789984	P20933	AGA
P20933_AGA	gender	0.189986	P20933	AGA
P20933_AGA	disease category	0.89761	P20933	AGA
P20933_AGA	age at sample collection	0.888072	P20933	AGA
P20933_AGA	study center	0.573263	P20933	AGA
P13591-1_NCAM1	LRRK2 status	0.905036	P13591-1	NCAM1
P13591-1_NCAM1	gender	0.698477	P13591-1	NCAM1
P13591-1_NCAM1	disease category	0.885359	P13591-1	NCAM1
P13591-1_NCAM1	age at sample collection	0.903815	P13591-1	NCAM1
P13591-1_NCAM1	study center	0.0190001	P13591-1	NCAM1
P50895_BCAM	LRRK2 status	0.961794	P50895	BCAM
P50895_BCAM	gender	0.798789	P50895	BCAM
P50895_BCAM	disease category	0.814595	P50895	BCAM
P50895_BCAM	age at sample collection	0.516681	P50895	BCAM
P50895_BCAM	study center	0.680104	P50895	BCAM
Q9BRK3_MXRA8;Q9BRK3-2_MXRA8;Q9BRK3-3_MXRA8	LRRK2 status	0.613252	Q9BRK3	MXRA8;Q9BRK3-2_MXRA8;Q9BRK3-3_MXRA8
Q9BRK3_MXRA8;Q9BRK3-2_MXRA8;Q9BRK3-3_MXRA8	gender	0.990459	Q9BRK3	MXRA8;Q9BRK3-2_MXRA8;Q9BRK3-3_MXRA8
Q9BRK3_MXRA8;Q9BRK3-2_MXRA8;Q9BRK3-3_MXRA8	disease category	0.956776	Q9BRK3	MXRA8;Q9BRK3-2_MXRA8;Q9BRK3-3_MXRA8
Q9BRK3_MXRA8;Q9BRK3-2_MXRA8;Q9BRK3-3_MXRA8	age at sample collection	0.000293132	Q9BRK3	MXRA8;Q9BRK3-2_MXRA8;Q9BRK3-3_MXRA8
Q9BRK3_MXRA8;Q9BRK3-2_MXRA8;Q9BRK3-3_MXRA8	study center	0.960736	Q9BRK3	MXRA8;Q9BRK3-2_MXRA8;Q9BRK3-3_MXRA8
P20618_PSMB1	LRRK2 status	0.776991	P20618	PSMB1
P20618_PSMB1	gender	0.921466	P20618	PSMB1
P20618_PSMB1	disease category	0.735964	P20618	PSMB1
P20618_PSMB1	age at sample collection	0.92522	P20618	PSMB1
P20618_PSMB1	study center	0.0345701	P20618	PSMB1
Q9P2S2_NRXN2	LRRK2 status	0.343127	Q9P2S2	NRXN2
Q9P2S2_NRXN2	gender	0.0104692	Q9P2S2	NRXN2
Q9P2S2_NRXN2	disease category	0.691273	Q9P2S2	NRXN2
Q9P2S2_NRXN2	age at sample collection	0.00755687	Q9P2S2	NRXN2
Q9P2S2_NRXN2	study center	0.327558	Q9P2S2	NRXN2
Q7L0X0_TRIL	LRRK2 status	0.860737	Q7L0X0	TRIL
Q7L0X0_TRIL	gender	0.686244	Q7L0X0	TRIL
Q7L0X0_TRIL	disease category	0.776105	Q7L0X0	TRIL
Q7L0X0_TRIL	age at sample collection	0.304119	Q7L0X0	TRIL
Q7L0X0_TRIL	study center	0.571996	Q7L0X0	TRIL
P05186_ALPL;P05186-2_ALPL;P05186-3_ALPL	LRRK2 status	0.724564	P05186	ALPL;P05186-2_ALPL;P05186-3_ALPL
P05186_ALPL;P05186-2_ALPL;P05186-3_ALPL	gender	0.927162	P05186	ALPL;P05186-2_ALPL;P05186-3_ALPL
P05186_ALPL;P05186-2_ALPL;P05186-3_ALPL	disease category	0.39211	P05186	ALPL;P05186-2_ALPL;P05186-3_ALPL
P05186_ALPL;P05186-2_ALPL;P05186-3_ALPL	age at sample collection	0.698477	P05186	ALPL;P05186-2_ALPL;P05186-3_ALPL
P05186_ALPL;P05186-2_ALPL;P05186-3_ALPL	study center	0.907131	P05186	ALPL;P05186-2_ALPL;P05186-3_ALPL
Q93091_RNASE6	LRRK2 status	0.398207	Q93091	RNASE6
Q93091_RNASE6	gender	0.642558	Q93091	RNASE6
Q93091_RNASE6	disease category	0.896868	Q93091	RNASE6
Q93091_RNASE6	age at sample collection	0.98457	Q93091	RNASE6
Q93091_RNASE6	study center	0.641775	Q93091	RNASE6
O14498_ISLR	LRRK2 status	0.506491	O14498	ISLR
O14498_ISLR	gender	0.95054	O14498	ISLR
O14498_ISLR	disease category	0.571996	O14498	ISLR
O14498_ISLR	age at sample collection	0.0517584	O14498	ISLR
O14498_ISLR	study center	0.825677	O14498	ISLR
Q6UWP8_SBSN	LRRK2 status	0.991179	Q6UWP8	SBSN
Q6UWP8_SBSN	gender	0.699466	Q6UWP8	SBSN
Q6UWP8_SBSN	disease category	0.974097	Q6UWP8	SBSN
Q6UWP8_SBSN	age at sample collection	0.513552	Q6UWP8	SBSN
Q6UWP8_SBSN	study center	0.445735	Q6UWP8	SBSN
Q14376_GALE;Q14376-2_GALE	LRRK2 status	0.784314	Q14376	GALE;Q14376-2_GALE
Q14376_GALE;Q14376-2_GALE	gender	0.678612	Q14376	GALE;Q14376-2_GALE
Q14376_GALE;Q14376-2_GALE	disease category	0.852468	Q14376	GALE;Q14376-2_GALE
Q14376_GALE;Q14376-2_GALE	age at sample collection	0.834325	Q14376	GALE;Q14376-2_GALE
Q14376_GALE;Q14376-2_GALE	study center	0.139025	Q14376	GALE;Q14376-2_GALE
Q16627_CCL14;Q16627-2_CCL14	LRRK2 status	0.905036	Q16627	CCL14;Q16627-2_CCL14
Q16627_CCL14;Q16627-2_CCL14	gender	0.237977	Q16627	CCL14;Q16627-2_CCL14
Q16627_CCL14;Q16627-2_CCL14	disease category	0.92522	Q16627	CCL14;Q16627-2_CCL14
Q16627_CCL14;Q16627-2_CCL14	age at sample collection	0.209105	Q16627	CCL14;Q16627-2_CCL14
Q16627_CCL14;Q16627-2_CCL14	study center	0.964573	Q16627	CCL14;Q16627-2_CCL14
P17050_NAGA	LRRK2 status	0.92579	P17050	NAGA
P17050_NAGA	gender	0.0454198	P17050	NAGA
P17050_NAGA	disease category	0.985758	P17050	NAGA
P17050_NAGA	age at sample collection	0.840494	P17050	NAGA
P17050_NAGA	study center	0.51786	P17050	NAGA
P07225_PROS1	LRRK2 status	0.63532	P07225	PROS1
P07225_PROS1	gender	0.389144	P07225	PROS1
P07225_PROS1	disease category	0.632999	P07225	PROS1
P07225_PROS1	age at sample collection	0.484895	P07225	PROS1
P07225_PROS1	study center	0.949046	P07225	PROS1
P08294_SOD3	LRRK2 status	0.914134	P08294	SOD3
P08294_SOD3	gender	0.949046	P08294	SOD3
P08294_SOD3	disease category	0.632236	P08294	SOD3
P08294_SOD3	age at sample collection	0.743225	P08294	SOD3
P08294_SOD3	study center	0.96512	P08294	SOD3
Q6ZRP7_QSOX2	LRRK2 status	0.746017	Q6ZRP7	QSOX2
Q6ZRP7_QSOX2	gender	0.948656	Q6ZRP7	QSOX2
Q6ZRP7_QSOX2	disease category	0.990114	Q6ZRP7	QSOX2
Q6ZRP7_QSOX2	age at sample collection	0.472843	Q6ZRP7	QSOX2
Q6ZRP7_QSOX2	study center	0.101419	Q6ZRP7	QSOX2
P54802_NAGLU	LRRK2 status	0.520814	P54802	NAGLU
P54802_NAGLU	gender	0.888072	P54802	NAGLU
P54802_NAGLU	disease category	0.84185	P54802	NAGLU
P54802_NAGLU	age at sample collection	0.961794	P54802	NAGLU
P54802_NAGLU	study center	0.766323	P54802	NAGLU
P56817_BACE1;P56817-2_BACE1	LRRK2 status	0.835998	P56817	BACE1;P56817-2_BACE1
P56817_BACE1;P56817-2_BACE1	gender	0.843398	P56817	BACE1;P56817-2_BACE1
P56817_BACE1;P56817-2_BACE1	disease category	0.998061	P56817	BACE1;P56817-2_BACE1
P56817_BACE1;P56817-2_BACE1	age at sample collection	0.633394	P56817	BACE1;P56817-2_BACE1
P56817_BACE1;P56817-2_BACE1	study center	0.190079	P56817	BACE1;P56817-2_BACE1
P04156_PRNP	LRRK2 status	0.826326	P04156	PRNP
P04156_PRNP	gender	0.60869	P04156	PRNP
P04156_PRNP	disease category	0.418756	P04156	PRNP
P04156_PRNP	age at sample collection	0.840494	P04156	PRNP
P04156_PRNP	study center	0.970551	P04156	PRNP
A0A0A0MRZ8_IGKV3-11;A0A0A0MRZ8_IGKV3D-11;P04433_IGKV3-11;P04433_IGKV3D-11	LRRK2 status	0.972848	A0A0A0MRZ8	IGKV3-11;A0A0A0MRZ8_IGKV3D-11;P04433_IGKV3-11;P04433_IGKV3D-11
A0A0A0MRZ8_IGKV3-11;A0A0A0MRZ8_IGKV3D-11;P04433_IGKV3-11;P04433_IGKV3D-11	gender	0.0901402	A0A0A0MRZ8	IGKV3-11;A0A0A0MRZ8_IGKV3D-11;P04433_IGKV3-11;P04433_IGKV3D-11
A0A0A0MRZ8_IGKV3-11;A0A0A0MRZ8_IGKV3D-11;P04433_IGKV3-11;P04433_IGKV3D-11	disease category	0.837211	A0A0A0MRZ8	IGKV3-11;A0A0A0MRZ8_IGKV3D-11;P04433_IGKV3-11;P04433_IGKV3D-11
A0A0A0MRZ8_IGKV3-11;A0A0A0MRZ8_IGKV3D-11;P04433_IGKV3-11;P04433_IGKV3D-11	age at sample collection	0.982813	A0A0A0MRZ8	IGKV3-11;A0A0A0MRZ8_IGKV3D-11;P04433_IGKV3-11;P04433_IGKV3D-11
A0A0A0MRZ8_IGKV3-11;A0A0A0MRZ8_IGKV3D-11;P04433_IGKV3-11;P04433_IGKV3D-11	study center	0.972814	A0A0A0MRZ8	IGKV3-11;A0A0A0MRZ8_IGKV3D-11;P04433_IGKV3-11;P04433_IGKV3D-11
P22607_FGFR3;P22607-2_FGFR3;P22607-3_FGFR3;P22607-4_FGFR3	LRRK2 status	0.948083	P22607	FGFR3;P22607-2_FGFR3;P22607-3_FGFR3;P22607-4_FGFR3
P22607_FGFR3;P22607-2_FGFR3;P22607-3_FGFR3;P22607-4_FGFR3	gender	0.0223273	P22607	FGFR3;P22607-2_FGFR3;P22607-3_FGFR3;P22607-4_FGFR3
P22607_FGFR3;P22607-2_FGFR3;P22607-3_FGFR3;P22607-4_FGFR3	disease category	0.888072	P22607	FGFR3;P22607-2_FGFR3;P22607-3_FGFR3;P22607-4_FGFR3
P22607_FGFR3;P22607-2_FGFR3;P22607-3_FGFR3;P22607-4_FGFR3	age at sample collection	0.615397	P22607	FGFR3;P22607-2_FGFR3;P22607-3_FGFR3;P22607-4_FGFR3
P22607_FGFR3;P22607-2_FGFR3;P22607-3_FGFR3;P22607-4_FGFR3	study center	0.871731	P22607	FGFR3;P22607-2_FGFR3;P22607-3_FGFR3;P22607-4_FGFR3
A0A075B6P5_IGKV2-28;A0A075B6P5_IGKV2D-28;P01615_IGKV2-28;P01615_IGKV2D-28	LRRK2 status	0.615677	A0A075B6P5	IGKV2-28;A0A075B6P5_IGKV2D-28;P01615_IGKV2-28;P01615_IGKV2D-28
A0A075B6P5_IGKV2-28;A0A075B6P5_IGKV2D-28;P01615_IGKV2-28;P01615_IGKV2D-28	gender	0.259106	A0A075B6P5	IGKV2-28;A0A075B6P5_IGKV2D-28;P01615_IGKV2-28;P01615_IGKV2D-28
A0A075B6P5_IGKV2-28;A0A075B6P5_IGKV2D-28;P01615_IGKV2-28;P01615_IGKV2D-28	disease category	0.713546	A0A075B6P5	IGKV2-28;A0A075B6P5_IGKV2D-28;P01615_IGKV2-28;P01615_IGKV2D-28
A0A075B6P5_IGKV2-28;A0A075B6P5_IGKV2D-28;P01615_IGKV2-28;P01615_IGKV2D-28	age at sample collection	0.885014	A0A075B6P5	IGKV2-28;A0A075B6P5_IGKV2D-28;P01615_IGKV2-28;P01615_IGKV2D-28
A0A075B6P5_IGKV2-28;A0A075B6P5_IGKV2D-28;P01615_IGKV2-28;P01615_IGKV2D-28	study center	0.796631	A0A075B6P5	IGKV2-28;A0A075B6P5_IGKV2D-28;P01615_IGKV2-28;P01615_IGKV2D-28
P01876_IGHA1	LRRK2 status	0.835116	P01876	IGHA1
P01876_IGHA1	gender	0.00313578	P01876	IGHA1
P01876_IGHA1	disease category	0.382391	P01876	IGHA1
P01876_IGHA1	age at sample collection	0.592275	P01876	IGHA1
P01876_IGHA1	study center	0.759157	P01876	IGHA1
P01780_IGHV3-7	LRRK2 status	0.982438	P01780	IGHV3-7
P01780_IGHV3-7	gender	0.283002	P01780	IGHV3-7
P01780_IGHV3-7	disease category	0.71067	P01780	IGHV3-7
P01780_IGHV3-7	age at sample collection	0.92507	P01780	IGHV3-7
P01780_IGHV3-7	study center	0.96512	P01780	IGHV3-7
_2	LRRK2 status	0.767328		2
_2	gender	0.0370752		2
_2	disease category	0.984021		2
_2	age at sample collection	0.959606		2
_2	study center	0.21192		2
Q96HD1-2_CRELD1	LRRK2 status	0.834325	Q96HD1-2	CRELD1
Q96HD1-2_CRELD1	gender	0.331415	Q96HD1-2	CRELD1
Q96HD1-2_CRELD1	disease category	0.9592	Q96HD1-2	CRELD1
Q96HD1-2_CRELD1	age at sample collection	0.947993	Q96HD1-2	CRELD1
Q96HD1-2_CRELD1	study center	0.449345	Q96HD1-2	CRELD1
Q06033_ITIH3;Q06033-2_ITIH3	LRRK2 status	0.834397	Q06033	ITIH3;Q06033-2_ITIH3
Q06033_ITIH3;Q06033-2_ITIH3	gender	0.6032	Q06033	ITIH3;Q06033-2_ITIH3
Q06033_ITIH3;Q06033-2_ITIH3	disease category	0.771985	Q06033	ITIH3;Q06033-2_ITIH3
Q06033_ITIH3;Q06033-2_ITIH3	age at sample collection	0.194755	Q06033	ITIH3;Q06033-2_ITIH3
Q06033_ITIH3;Q06033-2_ITIH3	study center	0.843398	Q06033	ITIH3;Q06033-2_ITIH3
P02462_COL4A1	LRRK2 status	0.924355	P02462	COL4A1
P02462_COL4A1	gender	0.653737	P02462	COL4A1
P02462_COL4A1	disease category	0.802203	P02462	COL4A1
P02462_COL4A1	age at sample collection	0.764878	P02462	COL4A1
P02462_COL4A1	study center	0.0373766	P02462	COL4A1
Q10589_BST2;Q10589-2_BST2	LRRK2 status	0.859793	Q10589	BST2;Q10589-2_BST2
Q10589_BST2;Q10589-2_BST2	gender	0.36721	Q10589	BST2;Q10589-2_BST2
Q10589_BST2;Q10589-2_BST2	disease category	0.754119	Q10589	BST2;Q10589-2_BST2
Q10589_BST2;Q10589-2_BST2	age at sample collection	0.841763	Q10589	BST2;Q10589-2_BST2
Q10589_BST2;Q10589-2_BST2	study center	0.870123	Q10589	BST2;Q10589-2_BST2
Q9UF11-2_PLEKHB1;Q9UF11-4_PLEKHB1	LRRK2 status	0.964263	Q9UF11-2	PLEKHB1;Q9UF11-4_PLEKHB1
Q9UF11-2_PLEKHB1;Q9UF11-4_PLEKHB1	gender	0.132158	Q9UF11-2	PLEKHB1;Q9UF11-4_PLEKHB1
Q9UF11-2_PLEKHB1;Q9UF11-4_PLEKHB1	disease category	0.910424	Q9UF11-2	PLEKHB1;Q9UF11-4_PLEKHB1
Q9UF11-2_PLEKHB1;Q9UF11-4_PLEKHB1	age at sample collection	0.145543	Q9UF11-2	PLEKHB1;Q9UF11-4_PLEKHB1
Q9UF11-2_PLEKHB1;Q9UF11-4_PLEKHB1	study center	0.880361	Q9UF11-2	PLEKHB1;Q9UF11-4_PLEKHB1
P14138_EDN3	LRRK2 status	0.960736	P14138	EDN3
P14138_EDN3	gender	0.462817	P14138	EDN3
P14138_EDN3	disease category	0.905045	P14138	EDN3
P14138_EDN3	age at sample collection	0.337005	P14138	EDN3
P14138_EDN3	study center	0.841979	P14138	EDN3
O00462_MANBA	LRRK2 status	0.93702	O00462	MANBA
O00462_MANBA	gender	0.0469811	O00462	MANBA
O00462_MANBA	disease category	0.134084	O00462	MANBA
O00462_MANBA	age at sample collection	0.0220466	O00462	MANBA
O00462_MANBA	study center	0.627154	O00462	MANBA
P02649_APOE	LRRK2 status	0.983084	P02649	APOE
P02649_APOE	gender	0.406734	P02649	APOE
P02649_APOE	disease category	0.721892	P02649	APOE
P02649_APOE	age at sample collection	0.0198179	P02649	APOE
P02649_APOE	study center	0.0799747	P02649	APOE
P17174_GOT1	LRRK2 status	0.834397	P17174	GOT1
P17174_GOT1	gender	0.107689	P17174	GOT1
P17174_GOT1	disease category	0.807776	P17174	GOT1
P17174_GOT1	age at sample collection	0.117002	P17174	GOT1
P17174_GOT1	study center	0.91469	P17174	GOT1
P62942_FKBP1A	LRRK2 status	0.764878	P62942	FKBP1A
P62942_FKBP1A	gender	0.900809	P62942	FKBP1A
P62942_FKBP1A	disease category	0.842979	P62942	FKBP1A
P62942_FKBP1A	age at sample collection	0.658486	P62942	FKBP1A
P62942_FKBP1A	study center	0.789247	P62942	FKBP1A
P04070_PROC;P04070-2_PROC	LRRK2 status	0.85435	P04070	PROC;P04070-2_PROC
P04070_PROC;P04070-2_PROC	gender	0.672201	P04070	PROC;P04070-2_PROC
P04070_PROC;P04070-2_PROC	disease category	0.480733	P04070	PROC;P04070-2_PROC
P04070_PROC;P04070-2_PROC	age at sample collection	0.68615	P04070	PROC;P04070-2_PROC
P04070_PROC;P04070-2_PROC	study center	0.598287	P04070	PROC;P04070-2_PROC
O43508_TNFSF12	LRRK2 status	0.503194	O43508	TNFSF12
O43508_TNFSF12	gender	0.976688	O43508	TNFSF12
O43508_TNFSF12	disease category	0.755333	O43508	TNFSF12
O43508_TNFSF12	age at sample collection	0.933384	O43508	TNFSF12
O43508_TNFSF12	study center	0.998061	O43508	TNFSF12
Q969Z4_RELT	LRRK2 status	0.84492	Q969Z4	RELT
Q969Z4_RELT	gender	0.639846	Q969Z4	RELT
Q969Z4_RELT	disease category	0.834397	Q969Z4	RELT
Q969Z4_RELT	age at sample collection	0.982999	Q969Z4	RELT
Q969Z4_RELT	study center	0.00664015	Q969Z4	RELT
Q92930_RAB8B	LRRK2 status	0.888072	Q92930	RAB8B
Q92930_RAB8B	gender	0.537241	Q92930	RAB8B
Q92930_RAB8B	disease category	0.345522	Q92930	RAB8B
Q92930_RAB8B	age at sample collection	0.402772	Q92930	RAB8B
Q92930_RAB8B	study center	0.154917	Q92930	RAB8B
O43866_CD5L	LRRK2 status	0.531104	O43866	CD5L
O43866_CD5L	gender	0.590586	O43866	CD5L
O43866_CD5L	disease category	0.801489	O43866	CD5L
O43866_CD5L	age at sample collection	0.442503	O43866	CD5L
O43866_CD5L	study center	0.956776	O43866	CD5L
Q96FE5_LINGO1;Q96FE5-2_LINGO1	LRRK2 status	0.520049	Q96FE5	LINGO1;Q96FE5-2_LINGO1
Q96FE5_LINGO1;Q96FE5-2_LINGO1	gender	0.0408305	Q96FE5	LINGO1;Q96FE5-2_LINGO1
Q96FE5_LINGO1;Q96FE5-2_LINGO1	disease category	0.96512	Q96FE5	LINGO1;Q96FE5-2_LINGO1
Q96FE5_LINGO1;Q96FE5-2_LINGO1	age at sample collection	0.198956	Q96FE5	LINGO1;Q96FE5-2_LINGO1
Q96FE5_LINGO1;Q96FE5-2_LINGO1	study center	0.754526	Q96FE5	LINGO1;Q96FE5-2_LINGO1
Q6ZVL6_KIAA1549L	LRRK2 status	0.924355	Q6ZVL6	KIAA1549L
Q6ZVL6_KIAA1549L	gender	0.0915342	Q6ZVL6	KIAA1549L
Q6ZVL6_KIAA1549L	disease category	0.478162	Q6ZVL6	KIAA1549L
Q6ZVL6_KIAA1549L	age at sample collection	0.2983	Q6ZVL6	KIAA1549L
Q6ZVL6_KIAA1549L	study center	0.693784	Q6ZVL6	KIAA1549L
P48637_GSS	LRRK2 status	0.707396	P48637	GSS
P48637_GSS	gender	0.91999	P48637	GSS
P48637_GSS	disease category	0.240301	P48637	GSS
P48637_GSS	age at sample collection	0.962107	P48637	GSS
P48637_GSS	study center	0.729194	P48637	GSS
Q8N608_DPP10;Q8N608-2_DPP10;Q8N608-3_DPP10;Q8N608-4_DPP10	LRRK2 status	0.990709	Q8N608	DPP10;Q8N608-2_DPP10;Q8N608-3_DPP10;Q8N608-4_DPP10
Q8N608_DPP10;Q8N608-2_DPP10;Q8N608-3_DPP10;Q8N608-4_DPP10	gender	0.0262771	Q8N608	DPP10;Q8N608-2_DPP10;Q8N608-3_DPP10;Q8N608-4_DPP10
Q8N608_DPP10;Q8N608-2_DPP10;Q8N608-3_DPP10;Q8N608-4_DPP10	disease category	0.647636	Q8N608	DPP10;Q8N608-2_DPP10;Q8N608-3_DPP10;Q8N608-4_DPP10
Q8N608_DPP10;Q8N608-2_DPP10;Q8N608-3_DPP10;Q8N608-4_DPP10	age at sample collection	0.164936	Q8N608	DPP10;Q8N608-2_DPP10;Q8N608-3_DPP10;Q8N608-4_DPP10
Q8N608_DPP10;Q8N608-2_DPP10;Q8N608-3_DPP10;Q8N608-4_DPP10	study center	0.534349	Q8N608	DPP10;Q8N608-2_DPP10;Q8N608-3_DPP10;Q8N608-4_DPP10
Q8NI22_MCFD2	LRRK2 status	0.888072	Q8NI22	MCFD2
Q8NI22_MCFD2	gender	0.466147	Q8NI22	MCFD2
Q8NI22_MCFD2	disease category	0.369372	Q8NI22	MCFD2
Q8NI22_MCFD2	age at sample collection	0.0820016	Q8NI22	MCFD2
Q8NI22_MCFD2	study center	0.104158	Q8NI22	MCFD2
Q9NP84_TNFRSF12A	LRRK2 status	0.860525	Q9NP84	TNFRSF12A
Q9NP84_TNFRSF12A	gender	0.516553	Q9NP84	TNFRSF12A
Q9NP84_TNFRSF12A	disease category	0.868061	Q9NP84	TNFRSF12A
Q9NP84_TNFRSF12A	age at sample collection	0.802203	Q9NP84	TNFRSF12A
Q9NP84_TNFRSF12A	study center	0.404699	Q9NP84	TNFRSF12A
Q9BUD6_SPON2	LRRK2 status	0.617304	Q9BUD6	SPON2
Q9BUD6_SPON2	gender	0.955798	Q9BUD6	SPON2
Q9BUD6_SPON2	disease category	0.999304	Q9BUD6	SPON2
Q9BUD6_SPON2	age at sample collection	0.924355	Q9BUD6	SPON2
Q9BUD6_SPON2	study center	0.916446	Q9BUD6	SPON2
Q9UNW1_MINPP1	LRRK2 status	0.915246	Q9UNW1	MINPP1
Q9UNW1_MINPP1	gender	0.306318	Q9UNW1	MINPP1
Q9UNW1_MINPP1	disease category	0.868061	Q9UNW1	MINPP1
Q9UNW1_MINPP1	age at sample collection	0.185988	Q9UNW1	MINPP1
Q9UNW1_MINPP1	study center	0.7666	Q9UNW1	MINPP1
P10809_HSPD1	LRRK2 status	0.294687	P10809	HSPD1
P10809_HSPD1	gender	0.719963	P10809	HSPD1
P10809_HSPD1	disease category	0.827952	P10809	HSPD1
P10809_HSPD1	age at sample collection	0.99463	P10809	HSPD1
P10809_HSPD1	study center	0.657053	P10809	HSPD1
O75083_WDR1	LRRK2 status	0.148972	O75083	WDR1
O75083_WDR1	gender	0.905375	O75083	WDR1
O75083_WDR1	disease category	0.877785	O75083	WDR1
O75083_WDR1	age at sample collection	0.00872645	O75083	WDR1
O75083_WDR1	study center	0.876202	O75083	WDR1
P01601_IGKV1D-16	LRRK2 status	0.823029	P01601	IGKV1D-16
P01601_IGKV1D-16	gender	0.139111	P01601	IGKV1D-16
P01601_IGKV1D-16	disease category	0.392169	P01601	IGKV1D-16
P01601_IGKV1D-16	age at sample collection	0.40646	P01601	IGKV1D-16
P01601_IGKV1D-16	study center	0.820361	P01601	IGKV1D-16
P01834_IGKC	LRRK2 status	0.744576	P01834	IGKC
P01834_IGKC	gender	0.0730675	P01834	IGKC
P01834_IGKC	disease category	0.661847	P01834	IGKC
P01834_IGKC	age at sample collection	0.71988	P01834	IGKC
P01834_IGKC	study center	0.834397	P01834	IGKC
Q9UBQ6_EXTL2	LRRK2 status	0.684261	Q9UBQ6	EXTL2
Q9UBQ6_EXTL2	gender	0.266369	Q9UBQ6	EXTL2
Q9UBQ6_EXTL2	disease category	0.831625	Q9UBQ6	EXTL2
Q9UBQ6_EXTL2	age at sample collection	0.125398	Q9UBQ6	EXTL2
Q9UBQ6_EXTL2	study center	0.52796	Q9UBQ6	EXTL2
O15041_SEMA3E;O15041-2_SEMA3E	LRRK2 status	0.686244	O15041	SEMA3E;O15041-2_SEMA3E
O15041_SEMA3E;O15041-2_SEMA3E	gender	0.549876	O15041	SEMA3E;O15041-2_SEMA3E
O15041_SEMA3E;O15041-2_SEMA3E	disease category	0.752012	O15041	SEMA3E;O15041-2_SEMA3E
O15041_SEMA3E;O15041-2_SEMA3E	age at sample collection	0.883733	O15041	SEMA3E;O15041-2_SEMA3E
O15041_SEMA3E;O15041-2_SEMA3E	study center	0.868061	O15041	SEMA3E;O15041-2_SEMA3E
P18428_LBP	LRRK2 status	0.835116	P18428	LBP
P18428_LBP	gender	0.736626	P18428	LBP
P18428_LBP	disease category	0.996663	P18428	LBP
P18428_LBP	age at sample collection	0.364378	P18428	LBP
P18428_LBP	study center	0.844641	P18428	LBP
Q13214_SEMA3B;Q13214-2_SEMA3B	LRRK2 status	0.877346	Q13214	SEMA3B;Q13214-2_SEMA3B
Q13214_SEMA3B;Q13214-2_SEMA3B	gender	0.678612	Q13214	SEMA3B;Q13214-2_SEMA3B
Q13214_SEMA3B;Q13214-2_SEMA3B	disease category	0.539766	Q13214	SEMA3B;Q13214-2_SEMA3B
Q13214_SEMA3B;Q13214-2_SEMA3B	age at sample collection	0.886705	Q13214	SEMA3B;Q13214-2_SEMA3B
Q13214_SEMA3B;Q13214-2_SEMA3B	study center	0.988095	Q13214	SEMA3B;Q13214-2_SEMA3B
O15204_ADAMDEC1;O15204-2_ADAMDEC1	LRRK2 status	0.94614	O15204	ADAMDEC1;O15204-2_ADAMDEC1
O15204_ADAMDEC1;O15204-2_ADAMDEC1	gender	0.273945	O15204	ADAMDEC1;O15204-2_ADAMDEC1
O15204_ADAMDEC1;O15204-2_ADAMDEC1	disease category	0.746416	O15204	ADAMDEC1;O15204-2_ADAMDEC1
O15204_ADAMDEC1;O15204-2_ADAMDEC1	age at sample collection	0.587989	O15204	ADAMDEC1;O15204-2_ADAMDEC1
O15204_ADAMDEC1;O15204-2_ADAMDEC1	study center	0.503194	O15204	ADAMDEC1;O15204-2_ADAMDEC1
Q14894_CRYM	LRRK2 status	0.964573	Q14894	CRYM
Q14894_CRYM	gender	0.404523	Q14894	CRYM
Q14894_CRYM	disease category	0.754119	Q14894	CRYM
Q14894_CRYM	age at sample collection	0.654291	Q14894	CRYM
Q14894_CRYM	study center	0.380951	Q14894	CRYM
O94769_ECM2	LRRK2 status	0.375911	O94769	ECM2
O94769_ECM2	gender	0.960283	O94769	ECM2
O94769_ECM2	disease category	0.553699	O94769	ECM2
O94769_ECM2	age at sample collection	0.68615	O94769	ECM2
O94769_ECM2	study center	0.775706	O94769	ECM2
P15121_AKR1B1	LRRK2 status	0.835116	P15121	AKR1B1
P15121_AKR1B1	gender	0.302047	P15121	AKR1B1
P15121_AKR1B1	disease category	0.665227	P15121	AKR1B1
P15121_AKR1B1	age at sample collection	0.793396	P15121	AKR1B1
P15121_AKR1B1	study center	0.145934	P15121	AKR1B1
Q8NCH0_CHST14	LRRK2 status	0.935126	Q8NCH0	CHST14
Q8NCH0_CHST14	gender	0.881883	Q8NCH0	CHST14
Q8NCH0_CHST14	disease category	0.463823	Q8NCH0	CHST14
Q8NCH0_CHST14	age at sample collection	0.94614	Q8NCH0	CHST14
Q8NCH0_CHST14	study center	0.801489	Q8NCH0	CHST14
A0A075B6H9_IGLV4-69	LRRK2 status	0.920061	A0A075B6H9	IGLV4-69
A0A075B6H9_IGLV4-69	gender	0.407965	A0A075B6H9	IGLV4-69
A0A075B6H9_IGLV4-69	disease category	0.640274	A0A075B6H9	IGLV4-69
A0A075B6H9_IGLV4-69	age at sample collection	0.573859	A0A075B6H9	IGLV4-69
A0A075B6H9_IGLV4-69	study center	0.296811	A0A075B6H9	IGLV4-69
Q9UQ52_CNTN6	LRRK2 status	0.587485	Q9UQ52	CNTN6
Q9UQ52_CNTN6	gender	0.373728	Q9UQ52	CNTN6
Q9UQ52_CNTN6	disease category	0.881883	Q9UQ52	CNTN6
Q9UQ52_CNTN6	age at sample collection	0.0510966	Q9UQ52	CNTN6
Q9UQ52_CNTN6	study center	0.382391	Q9UQ52	CNTN6
P02042_HBD	LRRK2 status	0.960736	P02042	HBD
P02042_HBD	gender	0.483148	P02042	HBD
P02042_HBD	disease category	0.814689	P02042	HBD
P02042_HBD	age at sample collection	0.947993	P02042	HBD
P02042_HBD	study center	0.96512	P02042	HBD
O75509_TNFRSF21	LRRK2 status	0.92579	O75509	TNFRSF21
O75509_TNFRSF21	gender	0.115118	O75509	TNFRSF21
O75509_TNFRSF21	disease category	0.743344	O75509	TNFRSF21
O75509_TNFRSF21	age at sample collection	0.343384	O75509	TNFRSF21
O75509_TNFRSF21	study center	0.345879	O75509	TNFRSF21
Q641Q3_METRNL	LRRK2 status	0.786923	Q641Q3	METRNL
Q641Q3_METRNL	gender	0.0276492	Q641Q3	METRNL
Q641Q3_METRNL	disease category	0.918398	Q641Q3	METRNL
Q641Q3_METRNL	age at sample collection	0.888072	Q641Q3	METRNL
Q641Q3_METRNL	study center	0.322844	Q641Q3	METRNL
Q9UEW3_MARCO;Q9UEW3-2_MARCO	LRRK2 status	0.595345	Q9UEW3	MARCO;Q9UEW3-2_MARCO
Q9UEW3_MARCO;Q9UEW3-2_MARCO	gender	0.719659	Q9UEW3	MARCO;Q9UEW3-2_MARCO
Q9UEW3_MARCO;Q9UEW3-2_MARCO	disease category	0.527764	Q9UEW3	MARCO;Q9UEW3-2_MARCO
Q9UEW3_MARCO;Q9UEW3-2_MARCO	age at sample collection	0.554994	Q9UEW3	MARCO;Q9UEW3-2_MARCO
Q9UEW3_MARCO;Q9UEW3-2_MARCO	study center	0.23744	Q9UEW3	MARCO;Q9UEW3-2_MARCO
P17936_IGFBP3;P17936-2_IGFBP3	LRRK2 status	0.276272	P17936	IGFBP3;P17936-2_IGFBP3
P17936_IGFBP3;P17936-2_IGFBP3	gender	0.337222	P17936	IGFBP3;P17936-2_IGFBP3
P17936_IGFBP3;P17936-2_IGFBP3	disease category	0.268127	P17936	IGFBP3;P17936-2_IGFBP3
P17936_IGFBP3;P17936-2_IGFBP3	age at sample collection	0.190079	P17936	IGFBP3;P17936-2_IGFBP3
P17936_IGFBP3;P17936-2_IGFBP3	study center	0.611396	P17936	IGFBP3;P17936-2_IGFBP3
P63104_YWHAZ	LRRK2 status	0.955931	P63104	YWHAZ
P63104_YWHAZ	gender	0.0110178	P63104	YWHAZ
P63104_YWHAZ	disease category	0.943102	P63104	YWHAZ
P63104_YWHAZ	age at sample collection	0.0229939	P63104	YWHAZ
P63104_YWHAZ	study center	0.616347	P63104	YWHAZ
P05090_APOD	LRRK2 status	0.643098	P05090	APOD
P05090_APOD	gender	0.0201542	P05090	APOD
P05090_APOD	disease category	0.306344	P05090	APOD
P05090_APOD	age at sample collection	0.11528	P05090	APOD
P05090_APOD	study center	0.648146	P05090	APOD
P16112_ACAN;P16112-2_ACAN	LRRK2 status	0.979772	P16112	ACAN;P16112-2_ACAN
P16112_ACAN;P16112-2_ACAN	gender	0.888072	P16112	ACAN;P16112-2_ACAN
P16112_ACAN;P16112-2_ACAN	disease category	0.956776	P16112	ACAN;P16112-2_ACAN
P16112_ACAN;P16112-2_ACAN	age at sample collection	0.0131176	P16112	ACAN;P16112-2_ACAN
P16112_ACAN;P16112-2_ACAN	study center	0.534349	P16112	ACAN;P16112-2_ACAN
A0A0A0MS14_IGHV1-45	LRRK2 status	0.825677	A0A0A0MS14	IGHV1-45
A0A0A0MS14_IGHV1-45	gender	0.758398	A0A0A0MS14	IGHV1-45
A0A0A0MS14_IGHV1-45	disease category	0.552593	A0A0A0MS14	IGHV1-45
A0A0A0MS14_IGHV1-45	age at sample collection	0.877346	A0A0A0MS14	IGHV1-45
A0A0A0MS14_IGHV1-45	study center	0.885053	A0A0A0MS14	IGHV1-45
P55287_CDH11;P55287-2_CDH11	LRRK2 status	0.988095	P55287	CDH11;P55287-2_CDH11
P55287_CDH11;P55287-2_CDH11	gender	0.146563	P55287	CDH11;P55287-2_CDH11
P55287_CDH11;P55287-2_CDH11	disease category	0.956776	P55287	CDH11;P55287-2_CDH11
P55287_CDH11;P55287-2_CDH11	age at sample collection	0.926757	P55287	CDH11;P55287-2_CDH11
P55287_CDH11;P55287-2_CDH11	study center	0.571111	P55287	CDH11;P55287-2_CDH11
P07195_LDHB	LRRK2 status	0.645877	P07195	LDHB
P07195_LDHB	gender	0.206901	P07195	LDHB
P07195_LDHB	disease category	0.761518	P07195	LDHB
P07195_LDHB	age at sample collection	0.594268	P07195	LDHB
P07195_LDHB	study center	0.666178	P07195	LDHB
P14324_FDPS;P14324-2_FDPS	LRRK2 status	0.226179	P14324	FDPS;P14324-2_FDPS
P14324_FDPS;P14324-2_FDPS	gender	0.374198	P14324	FDPS;P14324-2_FDPS
P14324_FDPS;P14324-2_FDPS	disease category	0.705086	P14324	FDPS;P14324-2_FDPS
P14324_FDPS;P14324-2_FDPS	age at sample collection	0.416573	P14324	FDPS;P14324-2_FDPS
P14324_FDPS;P14324-2_FDPS	study center	0.947929	P14324	FDPS;P14324-2_FDPS
Q11201_ST3GAL1	LRRK2 status	0.976244	Q11201	ST3GAL1
Q11201_ST3GAL1	gender	0.173295	Q11201	ST3GAL1
Q11201_ST3GAL1	disease category	0.719963	Q11201	ST3GAL1
Q11201_ST3GAL1	age at sample collection	0.56314	Q11201	ST3GAL1
Q11201_ST3GAL1	study center	0.613836	Q11201	ST3GAL1
Q9BXX0_EMILIN2	LRRK2 status	0.471031	Q9BXX0	EMILIN2
Q9BXX0_EMILIN2	gender	0.749193	Q9BXX0	EMILIN2
Q9BXX0_EMILIN2	disease category	0.775449	Q9BXX0	EMILIN2
Q9BXX0_EMILIN2	age at sample collection	0.319534	Q9BXX0	EMILIN2
Q9BXX0_EMILIN2	study center	0.826591	Q9BXX0	EMILIN2
Q9H8L6_MMRN2	LRRK2 status	0.827952	Q9H8L6	MMRN2
Q9H8L6_MMRN2	gender	0.219699	Q9H8L6	MMRN2
Q9H8L6_MMRN2	disease category	0.698096	Q9H8L6	MMRN2
Q9H8L6_MMRN2	age at sample collection	0.998061	Q9H8L6	MMRN2
Q9H8L6_MMRN2	study center	0.586406	Q9H8L6	MMRN2
P07360_C8G	LRRK2 status	0.743225	P07360	C8G
P07360_C8G	gender	0.0504178	P07360	C8G
P07360_C8G	disease category	0.737524	P07360	C8G
P07360_C8G	age at sample collection	0.449923	P07360	C8G
P07360_C8G	study center	0.0498627	P07360	C8G
P51888_PRELP	LRRK2 status	0.895614	P51888	PRELP
P51888_PRELP	gender	0.598234	P51888	PRELP
P51888_PRELP	disease category	0.110841	P51888	PRELP
P51888_PRELP	age at sample collection	0.924355	P51888	PRELP
P51888_PRELP	study center	0.863626	P51888	PRELP
P19367_HK1;P19367-2_HK1;P19367-3_HK1;P19367-4_HK1	LRRK2 status	0.728935	P19367	HK1;P19367-2_HK1;P19367-3_HK1;P19367-4_HK1
P19367_HK1;P19367-2_HK1;P19367-3_HK1;P19367-4_HK1	gender	0.654832	P19367	HK1;P19367-2_HK1;P19367-3_HK1;P19367-4_HK1
P19367_HK1;P19367-2_HK1;P19367-3_HK1;P19367-4_HK1	disease category	0.714696	P19367	HK1;P19367-2_HK1;P19367-3_HK1;P19367-4_HK1
P19367_HK1;P19367-2_HK1;P19367-3_HK1;P19367-4_HK1	age at sample collection	0.39345	P19367	HK1;P19367-2_HK1;P19367-3_HK1;P19367-4_HK1
P19367_HK1;P19367-2_HK1;P19367-3_HK1;P19367-4_HK1	study center	0.536261	P19367	HK1;P19367-2_HK1;P19367-3_HK1;P19367-4_HK1
P13987_CD59;P13987-2_CD59	LRRK2 status	0.673441	P13987	CD59;P13987-2_CD59
P13987_CD59;P13987-2_CD59	gender	0.114237	P13987	CD59;P13987-2_CD59
P13987_CD59;P13987-2_CD59	disease category	0.94211	P13987	CD59;P13987-2_CD59
P13987_CD59;P13987-2_CD59	age at sample collection	0.73075	P13987	CD59;P13987-2_CD59
P13987_CD59;P13987-2_CD59	study center	0.932598	P13987	CD59;P13987-2_CD59
P35754_GLRX	LRRK2 status	0.900927	P35754	GLRX
P35754_GLRX	gender	0.786605	P35754	GLRX
P35754_GLRX	disease category	0.69651	P35754	GLRX
P35754_GLRX	age at sample collection	0.232239	P35754	GLRX
P35754_GLRX	study center	0.5574	P35754	GLRX
Q14515_SPARCL1	LRRK2 status	0.990114	Q14515	SPARCL1
Q14515_SPARCL1	gender	0.00132076	Q14515	SPARCL1
Q14515_SPARCL1	disease category	0.606316	Q14515	SPARCL1
Q14515_SPARCL1	age at sample collection	0.15971	Q14515	SPARCL1
Q14515_SPARCL1	study center	0.743344	Q14515	SPARCL1
P13645_KRT10	LRRK2 status	0.775202	P13645	KRT10
P13645_KRT10	gender	0.30224	P13645	KRT10
P13645_KRT10	disease category	0.777405	P13645	KRT10
P13645_KRT10	age at sample collection	0.925627	P13645	KRT10
P13645_KRT10	study center	0.916446	P13645	KRT10
P35527_KRT9	LRRK2 status	0.783004	P35527	KRT9
P35527_KRT9	gender	0.147151	P35527	KRT9
P35527_KRT9	disease category	0.959083	P35527	KRT9
P35527_KRT9	age at sample collection	0.934753	P35527	KRT9
P35527_KRT9	study center	0.976187	P35527	KRT9
P98164_LRP2	LRRK2 status	0.933384	P98164	LRP2
P98164_LRP2	gender	0.689751	P98164	LRP2
P98164_LRP2	disease category	0.132158	P98164	LRP2
P98164_LRP2	age at sample collection	0.651503	P98164	LRP2
P98164_LRP2	study center	0.731424	P98164	LRP2
Q969H8_MYDGF	LRRK2 status	0.903883	Q969H8	MYDGF
Q969H8_MYDGF	gender	0.58095	Q969H8	MYDGF
Q969H8_MYDGF	disease category	0.73075	Q969H8	MYDGF
Q969H8_MYDGF	age at sample collection	0.786923	Q969H8	MYDGF
Q969H8_MYDGF	study center	0.821082	Q969H8	MYDGF
O75063_FAM20B	LRRK2 status	0.999068	O75063	FAM20B
O75063_FAM20B	gender	0.925627	O75063	FAM20B
O75063_FAM20B	disease category	0.776991	O75063	FAM20B
O75063_FAM20B	age at sample collection	0.332556	O75063	FAM20B
O75063_FAM20B	study center	0.688384	O75063	FAM20B
Q9BU40-4_CHRDL1;Q9BU40-5_CHRDL1	LRRK2 status	0.762306	Q9BU40-4	CHRDL1;Q9BU40-5_CHRDL1
Q9BU40-4_CHRDL1;Q9BU40-5_CHRDL1	gender	0.799408	Q9BU40-4	CHRDL1;Q9BU40-5_CHRDL1
Q9BU40-4_CHRDL1;Q9BU40-5_CHRDL1	disease category	0.198762	Q9BU40-4	CHRDL1;Q9BU40-5_CHRDL1
Q9BU40-4_CHRDL1;Q9BU40-5_CHRDL1	age at sample collection	0.525086	Q9BU40-4	CHRDL1;Q9BU40-5_CHRDL1
Q9BU40-4_CHRDL1;Q9BU40-5_CHRDL1	study center	0.826591	Q9BU40-4	CHRDL1;Q9BU40-5_CHRDL1
P25311_AZGP1	LRRK2 status	0.775985	P25311	AZGP1
P25311_AZGP1	gender	0.000558272	P25311	AZGP1
P25311_AZGP1	disease category	0.998257	P25311	AZGP1
P25311_AZGP1	age at sample collection	0.0506681	P25311	AZGP1
P25311_AZGP1	study center	0.773166	P25311	AZGP1
Q29963_HLA-C	LRRK2 status	0.428624	Q29963	HLA-C
Q29963_HLA-C	gender	0.447267	Q29963	HLA-C
Q29963_HLA-C	disease category	0.39755	Q29963	HLA-C
Q29963_HLA-C	age at sample collection	0.743225	Q29963	HLA-C
Q29963_HLA-C	study center	0.98457	Q29963	HLA-C
P37235_HPCAL1	LRRK2 status	0.988261	P37235	HPCAL1
P37235_HPCAL1	gender	0.819474	P37235	HPCAL1
P37235_HPCAL1	disease category	0.750726	P37235	HPCAL1
P37235_HPCAL1	age at sample collection	0.999068	P37235	HPCAL1
P37235_HPCAL1	study center	0.853061	P37235	HPCAL1
O95998_IL18BP	LRRK2 status	0.807776	O95998	IL18BP
O95998_IL18BP	gender	0.223528	O95998	IL18BP
O95998_IL18BP	disease category	0.986599	O95998	IL18BP
O95998_IL18BP	age at sample collection	0.880361	O95998	IL18BP
O95998_IL18BP	study center	0.853061	O95998	IL18BP
P10643_C7	LRRK2 status	0.787166	P10643	C7
P10643_C7	gender	0.383475	P10643	C7
P10643_C7	disease category	0.766655	P10643	C7
P10643_C7	age at sample collection	0.0284546	P10643	C7
P10643_C7	study center	0.611934	P10643	C7
Q96JA1_LRIG1	LRRK2 status	0.901649	Q96JA1	LRIG1
Q96JA1_LRIG1	gender	0.615397	Q96JA1	LRIG1
Q96JA1_LRIG1	disease category	0.868061	Q96JA1	LRIG1
Q96JA1_LRIG1	age at sample collection	0.587485	Q96JA1	LRIG1
Q96JA1_LRIG1	study center	0.641775	Q96JA1	LRIG1
O60449_LY75;O60449-2_LY75;O60449-3_LY75	LRRK2 status	0.5711	O60449	LY75;O60449-2_LY75;O60449-3_LY75
O60449_LY75;O60449-2_LY75;O60449-3_LY75	gender	0.90276	O60449	LY75;O60449-2_LY75;O60449-3_LY75
O60449_LY75;O60449-2_LY75;O60449-3_LY75	disease category	0.520876	O60449	LY75;O60449-2_LY75;O60449-3_LY75
O60449_LY75;O60449-2_LY75;O60449-3_LY75	age at sample collection	0.887518	O60449	LY75;O60449-2_LY75;O60449-3_LY75
O60449_LY75;O60449-2_LY75;O60449-3_LY75	study center	0.712418	O60449	LY75;O60449-2_LY75;O60449-3_LY75
Q9Y5Y7_LYVE1	LRRK2 status	0.984028	Q9Y5Y7	LYVE1
Q9Y5Y7_LYVE1	gender	0.328697	Q9Y5Y7	LYVE1
Q9Y5Y7_LYVE1	disease category	0.721892	Q9Y5Y7	LYVE1
Q9Y5Y7_LYVE1	age at sample collection	0.701248	Q9Y5Y7	LYVE1
Q9Y5Y7_LYVE1	study center	0.701731	Q9Y5Y7	LYVE1
Q14314_FGL2	LRRK2 status	0.796631	Q14314	FGL2
Q14314_FGL2	gender	0.68615	Q14314	FGL2
Q14314_FGL2	disease category	0.810604	Q14314	FGL2
Q14314_FGL2	age at sample collection	0.860934	Q14314	FGL2
Q14314_FGL2	study center	0.479135	Q14314	FGL2
Q9H4F8_SMOC1;Q9H4F8-2_SMOC1	LRRK2 status	0.978924	Q9H4F8	SMOC1;Q9H4F8-2_SMOC1
Q9H4F8_SMOC1;Q9H4F8-2_SMOC1	gender	0.960233	Q9H4F8	SMOC1;Q9H4F8-2_SMOC1
Q9H4F8_SMOC1;Q9H4F8-2_SMOC1	disease category	0.826591	Q9H4F8	SMOC1;Q9H4F8-2_SMOC1
Q9H4F8_SMOC1;Q9H4F8-2_SMOC1	age at sample collection	0.772641	Q9H4F8	SMOC1;Q9H4F8-2_SMOC1
Q9H4F8_SMOC1;Q9H4F8-2_SMOC1	study center	0.859793	Q9H4F8	SMOC1;Q9H4F8-2_SMOC1
P02788_LTF;P02788-2_LTF	LRRK2 status	0.900927	P02788	LTF;P02788-2_LTF
P02788_LTF;P02788-2_LTF	gender	0.75079	P02788	LTF;P02788-2_LTF
P02788_LTF;P02788-2_LTF	disease category	0.339906	P02788	LTF;P02788-2_LTF
P02788_LTF;P02788-2_LTF	age at sample collection	0.843398	P02788	LTF;P02788-2_LTF
P02788_LTF;P02788-2_LTF	study center	0.935126	P02788	LTF;P02788-2_LTF
P09622_DLD	LRRK2 status	0.297611	P09622	DLD
P09622_DLD	gender	0.849698	P09622	DLD
P09622_DLD	disease category	0.868061	P09622	DLD
P09622_DLD	age at sample collection	0.848682	P09622	DLD
P09622_DLD	study center	0.269376	P09622	DLD
P23468-4_PTPRD	LRRK2 status	0.950491	P23468-4	PTPRD
P23468-4_PTPRD	gender	0.781115	P23468-4	PTPRD
P23468-4_PTPRD	disease category	0.639846	P23468-4	PTPRD
P23468-4_PTPRD	age at sample collection	0.5711	P23468-4	PTPRD
P23468-4_PTPRD	study center	0.591773	P23468-4	PTPRD
O94910_ADGRL1;O94910-2_ADGRL1	LRRK2 status	0.918398	O94910	ADGRL1;O94910-2_ADGRL1
O94910_ADGRL1;O94910-2_ADGRL1	gender	0.0457363	O94910	ADGRL1;O94910-2_ADGRL1
O94910_ADGRL1;O94910-2_ADGRL1	disease category	0.948083	O94910	ADGRL1;O94910-2_ADGRL1
O94910_ADGRL1;O94910-2_ADGRL1	age at sample collection	0.286231	O94910	ADGRL1;O94910-2_ADGRL1
O94910_ADGRL1;O94910-2_ADGRL1	study center	0.930248	O94910	ADGRL1;O94910-2_ADGRL1
P20472_PVALB	LRRK2 status	0.895614	P20472	PVALB
P20472_PVALB	gender	0.644508	P20472	PVALB
P20472_PVALB	disease category	0.944176	P20472	PVALB
P20472_PVALB	age at sample collection	0.988707	P20472	PVALB
P20472_PVALB	study center	0.602891	P20472	PVALB
O43505_B4GAT1	LRRK2 status	0.938259	O43505	B4GAT1
O43505_B4GAT1	gender	0.00227934	O43505	B4GAT1
O43505_B4GAT1	disease category	0.850241	O43505	B4GAT1
O43505_B4GAT1	age at sample collection	0.139882	O43505	B4GAT1
O43505_B4GAT1	study center	0.947234	O43505	B4GAT1
P01042-2_KNG1	LRRK2 status	0.888072	P01042-2	KNG1
P01042-2_KNG1	gender	0.170322	P01042-2	KNG1
P01042-2_KNG1	disease category	0.903355	P01042-2	KNG1
P01042-2_KNG1	age at sample collection	0.475203	P01042-2	KNG1
P01042-2_KNG1	study center	0.9106	P01042-2	KNG1
O43278_SPINT1;O43278-2_SPINT1	LRRK2 status	0.936936	O43278	SPINT1;O43278-2_SPINT1
O43278_SPINT1;O43278-2_SPINT1	gender	0.890727	O43278	SPINT1;O43278-2_SPINT1
O43278_SPINT1;O43278-2_SPINT1	disease category	0.567991	O43278	SPINT1;O43278-2_SPINT1
O43278_SPINT1;O43278-2_SPINT1	age at sample collection	0.743783	O43278	SPINT1;O43278-2_SPINT1
O43278_SPINT1;O43278-2_SPINT1	study center	0.888072	O43278	SPINT1;O43278-2_SPINT1
Q86Y82_STX12	LRRK2 status	0.262631	Q86Y82	STX12
Q86Y82_STX12	gender	0.805391	Q86Y82	STX12
Q86Y82_STX12	disease category	0.684261	Q86Y82	STX12
Q86Y82_STX12	age at sample collection	0.600722	Q86Y82	STX12
Q86Y82_STX12	study center	0.503521	Q86Y82	STX12
P55011_SLC12A2;P55011-3_SLC12A2	LRRK2 status	0.178555	P55011	SLC12A2;P55011-3_SLC12A2
P55011_SLC12A2;P55011-3_SLC12A2	gender	0.571996	P55011	SLC12A2;P55011-3_SLC12A2
P55011_SLC12A2;P55011-3_SLC12A2	disease category	0.905045	P55011	SLC12A2;P55011-3_SLC12A2
P55011_SLC12A2;P55011-3_SLC12A2	age at sample collection	0.907062	P55011	SLC12A2;P55011-3_SLC12A2
P55011_SLC12A2;P55011-3_SLC12A2	study center	0.466901	P55011	SLC12A2;P55011-3_SLC12A2
P21333_FLNA;P21333-2_FLNA	LRRK2 status	0.515936	P21333	FLNA;P21333-2_FLNA
P21333_FLNA;P21333-2_FLNA	gender	0.881883	P21333	FLNA;P21333-2_FLNA
P21333_FLNA;P21333-2_FLNA	disease category	0.868061	P21333	FLNA;P21333-2_FLNA
P21333_FLNA;P21333-2_FLNA	age at sample collection	1.33922e-08	P21333	FLNA;P21333-2_FLNA
P21333_FLNA;P21333-2_FLNA	study center	0.787413	P21333	FLNA;P21333-2_FLNA
Q9NZ08_ERAP1;Q9NZ08-2_ERAP1	LRRK2 status	0.937393	Q9NZ08	ERAP1;Q9NZ08-2_ERAP1
Q9NZ08_ERAP1;Q9NZ08-2_ERAP1	gender	0.935126	Q9NZ08	ERAP1;Q9NZ08-2_ERAP1
Q9NZ08_ERAP1;Q9NZ08-2_ERAP1	disease category	0.79199	Q9NZ08	ERAP1;Q9NZ08-2_ERAP1
Q9NZ08_ERAP1;Q9NZ08-2_ERAP1	age at sample collection	0.534349	Q9NZ08	ERAP1;Q9NZ08-2_ERAP1
Q9NZ08_ERAP1;Q9NZ08-2_ERAP1	study center	0.983953	Q9NZ08	ERAP1;Q9NZ08-2_ERAP1
P12955_PEPD;P12955-2_PEPD	LRRK2 status	0.505234	P12955	PEPD;P12955-2_PEPD
P12955_PEPD;P12955-2_PEPD	gender	0.320023	P12955	PEPD;P12955-2_PEPD
P12955_PEPD;P12955-2_PEPD	disease category	0.855337	P12955	PEPD;P12955-2_PEPD
P12955_PEPD;P12955-2_PEPD	age at sample collection	0.815109	P12955	PEPD;P12955-2_PEPD
P12955_PEPD;P12955-2_PEPD	study center	0.802179	P12955	PEPD;P12955-2_PEPD
P23083_IGHV1-2	LRRK2 status	0.945689	P23083	IGHV1-2
P23083_IGHV1-2	gender	0.0142034	P23083	IGHV1-2
P23083_IGHV1-2	disease category	0.286838	P23083	IGHV1-2
P23083_IGHV1-2	age at sample collection	0.999195	P23083	IGHV1-2
P23083_IGHV1-2	study center	0.719742	P23083	IGHV1-2
Q07507_DPT	LRRK2 status	0.993997	Q07507	DPT
Q07507_DPT	gender	0.821082	Q07507	DPT
Q07507_DPT	disease category	0.879869	Q07507	DPT
Q07507_DPT	age at sample collection	0.380951	Q07507	DPT
Q07507_DPT	study center	0.000279223	Q07507	DPT
Q06828_FMOD	LRRK2 status	0.398036	Q06828	FMOD
Q06828_FMOD	gender	0.781374	Q06828	FMOD
Q06828_FMOD	disease category	0.292794	Q06828	FMOD
Q06828_FMOD	age at sample collection	0.899672	Q06828	FMOD
Q06828_FMOD	study center	0.770099	Q06828	FMOD
P22304_IDS	LRRK2 status	0.888072	P22304	IDS
P22304_IDS	gender	0.229877	P22304	IDS
P22304_IDS	disease category	0.916644	P22304	IDS
P22304_IDS	age at sample collection	0.140933	P22304	IDS
P22304_IDS	study center	0.513493	P22304	IDS
P21810_BGN	LRRK2 status	0.71067	P21810	BGN
P21810_BGN	gender	0.000279223	P21810	BGN
P21810_BGN	disease category	0.844337	P21810	BGN
P21810_BGN	age at sample collection	0.0180111	P21810	BGN
P21810_BGN	study center	0.373075	P21810	BGN
Q9NPC4_A4GALT	LRRK2 status	0.6744	Q9NPC4	A4GALT
Q9NPC4_A4GALT	gender	0.0262113	Q9NPC4	A4GALT
Q9NPC4_A4GALT	disease category	0.910252	Q9NPC4	A4GALT
Q9NPC4_A4GALT	age at sample collection	0.532576	Q9NPC4	A4GALT
Q9NPC4_A4GALT	study center	0.718602	Q9NPC4	A4GALT
Q92954_PRG4;Q92954-2_PRG4;Q92954-6_PRG4	LRRK2 status	0.877771	Q92954	PRG4;Q92954-2_PRG4;Q92954-6_PRG4
Q92954_PRG4;Q92954-2_PRG4;Q92954-6_PRG4	gender	0.796631	Q92954	PRG4;Q92954-2_PRG4;Q92954-6_PRG4
Q92954_PRG4;Q92954-2_PRG4;Q92954-6_PRG4	disease category	0.130514	Q92954	PRG4;Q92954-2_PRG4;Q92954-6_PRG4
Q92954_PRG4;Q92954-2_PRG4;Q92954-6_PRG4	age at sample collection	0.172554	Q92954	PRG4;Q92954-2_PRG4;Q92954-6_PRG4
Q92954_PRG4;Q92954-2_PRG4;Q92954-6_PRG4	study center	0.99463	Q92954	PRG4;Q92954-2_PRG4;Q92954-6_PRG4
P39059_COL15A1	LRRK2 status	0.888072	P39059	COL15A1
P39059_COL15A1	gender	0.523596	P39059	COL15A1
P39059_COL15A1	disease category	0.266182	P39059	COL15A1
P39059_COL15A1	age at sample collection	0.705086	P39059	COL15A1
[truncated: 6,131 more rows]

## Sheet: LCC_t test_LRRK2
minus LOG(P-value)	LOG2 FC	-Log Student's T-test p-value LRRK2+_LRRK2-	Student's T-test q-value LRRK2+_LRRK2-	Student's T-test Difference LRRK2+_LRRK2-	Student's T-test Test statistic LRRK2+_LRRK2-	T: PG.ProteinGroups	T: PG.ProteinAccessions	T: PG.Genes	T: PG.ProteinDescriptions	T: PG.UniProtIds	T: PG.ProteinNames
0.0363455	-0.0329341	0.0363455	0.998985	-0.0329341	-0.07732	A0A075B6H9	A0A075B6H9	IGLV4-69	Immunoglobulin lambda variable 4-69	A0A075B6H9	LV469_HUMAN
0.782216	0.460411	0.782216	0.993973	0.460411	1.0725	A0A075B6I0	A0A075B6I0	IGLV8-61	Immunoglobulin lambda variable 8-61	A0A075B6I0	LV861_HUMAN
0.15398	-0.160597	0.15398	0.975886	-0.160597	-0.310163	A0A075B6I1	A0A075B6I1	IGLV4-60	Immunoglobulin lambda variable 4-60	A0A075B6I1	LV460_HUMAN
0.0148824	0.0122065	0.0148824	0.991658	0.0122065	0.0314351	A0A075B6I9	A0A075B6I9	IGLV7-46	Immunoglobulin lambda variable 7-46	A0A075B6I9	LV746_HUMAN
0.101666	0.083491	0.101666	0.98072	0.083491	0.20135	A0A075B6J1	A0A075B6J1	IGLV5-37	Immunoglobulin lambda variable 5-37	A0A075B6J1	LV537_HUMAN
0.10538	0.0762525	0.10538	0.982754	0.0762525	0.201636	A0A075B6J9	A0A075B6J9	IGLV2-18	Immunoglobulin lambda variable 2-18	A0A075B6J9	LV218_HUMAN
0.394721	-0.260036	0.394721	0.951177	-0.260036	-0.63482	A0A075B6K2	A0A075B6K2	IGLV3-12	Immunoglobulin lambda variable 3-12	A0A075B6K2	LV312_HUMAN
0.214509	-0.151946	0.214509	0.971216	-0.151946	-0.382591	A0A075B6K4	A0A075B6K4	IGLV3-10	Immunoglobulin lambda variable 3-10	A0A075B6K4	LV310_HUMAN
0.104478	0.0521771	0.104478	0.994181	0.0521771	0.178793	A0A075B6K5	A0A075B6K5	IGLV3-9	Immunoglobulin lambda variable 3-9	A0A075B6K5	LV39_HUMAN
0.72953	0.246965	0.72953	0.954233	0.246965	0.864591	A0A075B6P5;P01615	A0A075B6P5;P01615	IGKV2-28;IGKV2D-28	Immunoglobulin kappa variable 2-28;Immunoglobulin kappa variable 2D-28	A0A075B6P5;P01615	KV228_HUMAN;KVD28_HUMAN
1.12251	0.572904	1.12251	0.782069	0.572904	1.36758	A0A075B6Q5	A0A075B6Q5	IGHV3-64	Immunoglobulin heavy variable 3-64	A0A075B6Q5	HV364_HUMAN
0.3147	0.19598	0.3147	0.954782	0.19598	0.516674	A0A075B6R2	A0A075B6R2	IGHV4-4	Immunoglobulin heavy variable 4-4	A0A075B6R2	HV404_HUMAN
0.15249	-0.0932025	0.15249	0.968441	-0.0932025	-0.270517	A0A075B6S2	A0A075B6S2	IGKV2D-29	Immunoglobulin kappa variable 2D-29	A0A075B6S2	KVD29_HUMAN
0.0952984	-0.0493392	0.0952984	0.986105	-0.0493392	-0.165995	A0A075B6S5	A0A075B6S5	IGKV1-27	Immunoglobulin kappa variable 1-27	A0A075B6S5	KV127_HUMAN
0.329446	-0.203647	0.329446	0.951584	-0.203647	-0.536257	A0A087WSX0	A0A087WSX0	IGLV5-45	Immunoglobulin lambda variable 5-45	A0A087WSX0	LV545_HUMAN
0.270155	0.257212	0.270155	0.961158	0.257212	0.499394	A0A087WSY4	A0A087WSY4	IGHV4-30-2	Immunoglobulin heavy variable 4-30-2	A0A087WSY4	HV432_HUMAN
0.525652	0.168431	0.525652	0.952257	0.168431	0.645243	A0A087WSY6	A0A087WSY6	IGKV3D-15	Immunoglobulin kappa variable 3D-15	A0A087WSY6	KVD15_HUMAN
0.471744	0.170639	0.471744	0.9535	0.170639	0.615887	A0A087WW87;P01614	A0A087WW87;P01614	IGKV2-40;IGKV2D-40	Immunoglobulin kappa variable 2-40;Immunoglobulin kappa variable 2D-40	A0A087WW87;P01614	KV240_HUMAN;KVD40_HUMAN
0.0450817	-0.0164567	0.0450817	0.996572	-0.0164567	-0.0707819	A0A0A0MRZ8;P04433	A0A0A0MRZ8;P04433	IGKV3D-11;IGKV3-11	Immunoglobulin kappa variable 3D-11;Immunoglobulin kappa variable 3-11	A0A0A0MRZ8;P04433	KVD11_HUMAN;KV311_HUMAN
0.460708	0.849778	0.460708	0.958706	0.849778	0.851611	A0A0A0MS14	A0A0A0MS14	IGHV1-45	Immunoglobulin heavy variable 1-45	A0A0A0MS14	HV145_HUMAN
0.692375	0.230736	0.692375	0.950942	0.230736	0.823778	A0A0A0MS15	A0A0A0MS15	IGHV3-49	Immunoglobulin heavy variable 3-49	A0A0A0MS15	HV349_HUMAN
0.888435	-0.36767	0.888435	0.978611	-0.36767	-1.08011	A0A0A0MT36	A0A0A0MT36	IGKV6D-21	Immunoglobulin kappa variable 6D-21	A0A0A0MT36	KVD21_HUMAN
0.644322	0.197839	0.644322	0.957138	0.197839	0.753109	A0A0A0MT89	A0A0A0MT89	IGKJ1	Immunoglobulin kappa joining 1	A0A0A0MT89	KJ01_HUMAN
0.486317	0.347456	0.486317	0.98	0.347456	0.76822	A0A0B4J1U7	A0A0B4J1U7	IGHV6-1	Immunoglobulin heavy variable 6-1	A0A0B4J1U7	HV601_HUMAN
0.310828	-0.114037	0.310828	0.971086	-0.114037	-0.431703	A0A0B4J1V0	A0A0B4J1V0	IGHV3-15	Immunoglobulin heavy variable 3-15	A0A0B4J1V0	HV315_HUMAN
0.621332	0.29402	0.621332	0.950295	0.29402	0.844146	A0A0B4J1V2	A0A0B4J1V2	IGHV2-26	Immunoglobulin heavy variable 2-26	A0A0B4J1V2	HV226_HUMAN
0.095036	0.0384346	0.095036	0.992304	0.0384346	0.1513	A0A0B4J1V6	A0A0B4J1V6	IGHV3-73	Immunoglobulin heavy variable 3-73	A0A0B4J1V6	HV373_HUMAN
0.149958	0.0683786	0.149958	0.976833	0.0683786	0.242426	A0A0B4J1X5	A0A0B4J1X5	IGHV3-74	Immunoglobulin heavy variable 3-74	A0A0B4J1X5	HV374_HUMAN
0.00216357	-0.00209049	0.00216357	0.998097	-0.00209049	-0.00480777	A0A0B4J1Y8	A0A0B4J1Y8	IGLV9-49	Immunoglobulin lambda variable 9-49	A0A0B4J1Y8	LV949_HUMAN
0.789266	-0.288789	0.789266	1	-0.288789	-0.946132	A0A0B4J1Y9	A0A0B4J1Y9	IGHV3-72	Immunoglobulin heavy variable 3-72	A0A0B4J1Y9	HV372_HUMAN
0.0311268	0.0333129	0.0311268	0.99783	0.0333129	0.0689902	A0A0B4J2D9;P0DP09	A0A0B4J2D9;P0DP09	IGKV1D-13;IGKV1-13	Immunoglobulin kappa variable 1D-13;Immunoglobulin kappa variable 1-13	A0A0B4J2D9;P0DP09	KVD13_HUMAN;KV113_HUMAN
0.699912	0.378396	0.699912	1	0.378396	0.962723	A0A0C4DH24	A0A0C4DH24	IGKV6-21	Immunoglobulin kappa variable 6-21	A0A0C4DH24	KV621_HUMAN
0.437746	0.133321	0.437746	0.956449	0.133321	0.540856	A0A0C4DH25	A0A0C4DH25	IGKV3D-20	Immunoglobulin kappa variable 3D-20	A0A0C4DH25	KVD20_HUMAN
0.164844	-0.0664928	0.164844	0.973549	-0.0664928	-0.25284	A0A0C4DH29	A0A0C4DH29	IGHV1-3	Immunoglobulin heavy variable 1-3	A0A0C4DH29	HV103_HUMAN
0.520553	-0.254949	0.520553	0.967759	-0.254949	-0.737817	A0A0C4DH31	A0A0C4DH31	IGHV1-18	Immunoglobulin heavy variable 1-18	A0A0C4DH31	HV118_HUMAN
0.281492	0.170871	0.281492	0.963644	0.170871	0.466108	A0A0C4DH33	A0A0C4DH33	IGHV1-24	Immunoglobulin heavy variable 1-24	A0A0C4DH33	HV124_HUMAN
0.050504	-0.0309011	0.050504	0.999212	-0.0309011	-0.0955775	A0A0C4DH34	A0A0C4DH34	IGHV4-28	Immunoglobulin heavy variable 4-28	A0A0C4DH34	HV428_HUMAN
0.0865009	0.0451468	0.0865009	0.992623	0.0451468	0.151892	A0A0C4DH38	A0A0C4DH38	IGHV5-51	Immunoglobulin heavy variable 5-51	A0A0C4DH38	HV551_HUMAN
0.60464	0.42382	0.60464	0.985134	0.42382	0.911134	A0A0C4DH43	A0A0C4DH43	IGHV2-70D	Immunoglobulin heavy variable 2-70D	A0A0C4DH43	HV70D_HUMAN
0.0327936	0.0151271	0.0327936	0.99196	0.0151271	0.0570168	A0A0C4DH67	A0A0C4DH67	IGKV1-8	Immunoglobulin kappa variable 1-8	A0A0C4DH67	KV108_HUMAN
0.366575	0.132138	0.366575	0.959748	0.132138	0.495369	A0A0C4DH68	A0A0C4DH68	IGKV2-24	Immunoglobulin kappa variable 2-24	A0A0C4DH68	KV224_HUMAN
0.391688	0.353917	0.391688	0.959055	0.353917	0.675473	A0A0G2JMI3	A0A0G2JMI3	IGHV1-69-2	Immunoglobulin heavy variable 1-69-2	A0A0G2JMI3	HV692_HUMAN
0.174442	-0.101551	0.174442	0.968684	-0.101551	-0.301342	A0A0G2JS06	A0A0G2JS06	IGLV5-39	Immunoglobulin lambda variable 5-39	A0A0G2JS06	LV539_HUMAN
0.786981	0.304459	0.786981	1	0.304459	0.961006	A0A0J9YX35	A0A0J9YX35	IGHV3-64D	Immunoglobulin heavy variable 3-64D	A0A0J9YX35	HV64D_HUMAN
0.268854	0.17916	0.268854	0.966407	0.17916	0.45909	A0A0J9YXX1	A0A0J9YXX1	IGHV5-10-1	Immunoglobulin heavy variable 5-10-1	A0A0J9YXX1	HV5X1_HUMAN
0.29077	-0.175273	0.29077	0.960982	-0.175273	-0.478469	A0M8Q6	A0M8Q6	IGLC7	Immunoglobulin lambda constant 7	A0M8Q6	IGLC7_HUMAN
0.361137	-0.12546	0.361137	0.95918	-0.12546	-0.482167	A1L4H1	A1L4H1	SSC5D	Soluble scavenger receptor cysteine-rich domain-containing protein SSC5D	A1L4H1	SRCRL_HUMAN
0.0455934	0.0192085	0.0455934	0.998065	0.0192085	0.0759234	A2NJV5	A2NJV5	IGKV2-29	Immunoglobulin kappa variable 2-29	A2NJV5	KV229_HUMAN
0.479006	0.107726	0.479006	0.957328	0.107726	0.51179	A2RU67	A2RU67	FAM234B	Protein FAM234B	A2RU67	F234B_HUMAN
0.359328	0.271422	0.359328	0.946189	0.271422	0.605908	A4D0V7;A4D0V7-2	A4D0V7;A4D0V7-2	CPED1	Cadherin-like and PC-esterase domain-containing protein 1;Isoform 2 of Cadherin-like and PC-esterase domain-containing protein 1	A4D0V7;A4D0V7-2	CPED1_HUMAN
0.214226	-0.0537709	0.214226	0.969459	-0.0537709	-0.261947	A5D6W6	A5D6W6	FITM1	Fat storage-inducing transmembrane protein 1	A5D6W6	FITM1_HUMAN
0.0110388	-0.00204727	0.0110388	0.992539	-0.00204727	-0.0124142	A6NCE7;Q9GZQ8	A6NCE7;Q9GZQ8	MAP1LC3B2;MAP1LC3B	Microtubule-associated proteins 1A/1B light chain 3 beta 2;Microtubule-associated proteins 1A/1B light chain 3B	A6NCE7;Q9GZQ8	MP3B2_HUMAN;MLP3B_HUMAN
0.413774	-0.0737637	0.413774	0.973638	-0.0737637	-0.39945	A6NGN9	A6NGN9	IGLON5	IgLON family member 5	A6NGN9	IGLO5_HUMAN
[truncated: 1,573 more rows]
